# Supplementary material for: Genome-Wide DNA Methylation Analysis of Soybean Curled-Cotyledons Mutant and Functional Evaluation of a Homeodomain-Leucine Zipper (HD-Zip) I Gene GmHDZ20
Source: Front Plant Sci. 2021 Jan 11;11:593999. doi: 10.3389/fpls.2020.593999 (PMC7830220; doi:10.3389/fpls.2020.593999)
Supplement: Supplementary file 1 [file Data_Sheet_1.xlsx]

## Sheet: Table S2
Table S2. Number of differentially methylated regions (DMRs) between WT and cco
DMR_region	Context	Type	WT_MethyLevel	cco_MethyLevel	Fold_Change
Chr01:11601300-11601499	CG	hyper	0.2169	0.99	4.565
Chr01:13026150-13026349	CG	hyper	0.2329	0.9667	4.151
Chr01:29316100-29316349	CG	hypo	0.9812	0.3111	3.1539
Chr01:49437800-49438099	CG	hyper	0.2	0.6044	3.022
Chr01:53487850-53488049	CG	hyper	0.0327	0.16	4.8886
Chr02:9874400-9874649	CG	hypo	0.2424	0.0114	21.3333
Chr03:27906050-27906249	CG	hyper	0.0453	0.6398	14.1097
Chr03:28680200-28680399	CG	hyper	0.1753	0.4565	2.6039
Chr04:17755100-17755299	CG	hypo	0.64	0	64
Chr04:1987300-1987549	CG	hypo	0.8153	0	81.5287
Chr04:30862900-30863149	CG	hyper	0.3974	1	2.5161
Chr04:49524200-49524449	CG	hypo	0.8667	0.1192	7.2678
Chr04:7180650-7180899	CG	hyper	0.022	0.7308	33.25
Chr05:14782000-14782199	CG	hypo	0.8361	0.2714	3.0802
Chr05:22224600-22224849	CG	hyper	0.0298	0.1468	4.9316
Chr05:22225150-22225599	CG	hyper	0.0477	0.2749	5.7686
Chr05:22227150-22227399	CG	hyper	0.077	0.3215	4.1742
Chr05:22952700-22952949	CG	hypo	1	0.0474	21.1034
Chr05:23957250-23957499	CG	hypo	0.8961	0.338	2.6513
Chr05:27982150-27982449	CG	hypo	0.9709	0.3077	3.1555
Chr05:40015250-40015549	CG	hyper	0.25	0.7222	2.8889
Chr05:40271850-40272149	CG	hypo	0.5464	0.0067	81.4124
Chr05:6247550-6247849	CG	hyper	0.2658	0.7424	2.7931
Chr05:7293900-7294099	CG	hypo	0.6454	0	64.5367
Chr05:7897500-7897749	CG	hyper	0.2231	0.7791	3.4918
Chr06:20140900-20141149	CG	hyper	0.2	0.901	4.505
Chr06:30707150-30707499	CG	hyper	0.0859	0.4214	4.9033
Chr07:14309000-14309399	CG	hyper	0.0548	0.2456	4.4803
Chr07:21949000-21949249	CG	hypo	0.9955	0.3488	2.8538
Chr07:31824850-31825049	CG	hypo	1	0.1737	5.7556
Chr07:31857500-31857749	CG	hyper	0.2737	1	3.6538
Chr07:33094900-33095199	CG	hyper	0.2989	0.9052	3.0282
Chr07:834850-835049	CG	hypo	0.6489	0	64.8936
Chr08:20926850-20927149	CG	hyper	0	0.979	97.9028
Chr08:32398150-32398349	CG	hypo	0.0537	0.0201	2.6655
Chr08:32598700-32598899	CG	hyper	0.2195	1	4.5556
Chr08:39310500-39310799	CG	hyper	0.0479	0.1739	3.6333
Chr08:47500150-47500499	CG	hyper	0.0347	0.1771	5.0988
Chr09:13899350-13899599	CG	hyper	0.0215	0.9145	42.523
Chr09:18876900-18877149	CG	hyper	0.2222	0.9449	4.252
Chr09:23956500-23956699	CG	hyper	0.2135	0.9804	4.5924
Chr09:29315550-29315849	CG	hyper	0.0019	1	515
Chr09:5160050-5160299	CG	hypo	0.9067	0.2449	3.7022
Chr09:9974950-9975199	CG	hyper	0.0414	0.1918	4.6278
Chr10:17196600-17196849	CG	hyper	0.1667	0.5115	3.0689
Chr10:17198650-17198949	CG	hypo	0.1394	0.0107	13.0247
Chr10:17200350-17200699	CG	hypo	0.7585	0.1146	6.6196
Chr10:17203000-17203349	CG	hypo	0.0925	0.0255	3.633
Chr10:17216900-17217449	CG	hypo	0.147	0.0397	3.7024
Chr10:17217500-17217799	CG	hyper	0.0265	0.5678	21.4335
Chr10:17221850-17222149	CG	hypo	0.3636	0.0338	10.7532
Chr10:17225550-17225899	CG	hyper	0.0174	0.7567	43.4205
Chr10:34524150-34524549	CG	hypo	0.3329	0.0389	8.5587
Chr10:34525100-34525349	CG	hypo	0.1534	0.0499	3.0769
Chr10:34527050-34527399	CG	hypo	0.3682	0.0375	9.8184
Chr10:8443000-8443199	CG	hypo	0.8899	0.3052	2.9159
Chr11:24350650-24350849	CG	hypo	0.9868	0.2969	3.3238
Chr11:28531350-28531649	CG	hypo	0.652	0.1571	4.1491
Chr11:33236300-33236599	CG	hyper	0.1959	0.7759	3.9613
Chr11:34763600-34763899	CG	hyper	0.0385	0.8101	21.0633
Chr11:8568300-8568549	CG	hyper	0.2533	0.8722	3.4428
Chr12:12927000-12927199	CG	hyper	0.0603	0.2274	3.773
Chr12:15156250-15156449	CG	hypo	0.9633	0.2525	3.8154
Chr12:20081200-20081599	CG	hyper	0.019	0.8171	42.9547
Chr12:24274150-24274449	CG	hypo	0.1013	0.0222	4.5623
Chr12:31997000-31997249	CG	hypo	0.8428	0.0714	11.7987
Chr12:32766850-32767099	CG	hyper	0.0368	0.142	3.857
Chr13:26393650-26393949	CG	hypo	0.752	0.1414	5.3177
Chr13:28679550-28679849	CG	hyper	0.0167	0.5841	35.0467
Chr13:29621350-29621599	CG	hyper	0.0171	0.4466	26.0489
Chr13:38808400-38808699	CG	hypo	0.5262	0.1003	5.2468
Chr13:7358850-7359049	CG	hypo	0.0423	0.0153	2.7594
Chr13:8433000-8433249	CG	hypo	0.081	0.0276	2.9297
Chr14:25342450-25342649	CG	hypo	1	0.0042	236.5
Chr14:26047150-26047349	CG	hyper	0.1825	0.766	4.1974
Chr14:34487700-34487899	CG	hyper	0.3571	0.9895	2.7707
Chr14:40084100-40084349	CG	hypo	0.8482	0.1468	5.777
Chr14:43403650-43403849	CG	hyper	0.1579	0.9048	5.7302
Chr14:45677900-45678149	CG	hyper	0	0.6929	69.2913
Chr15:180500-180799	CG	hypo	0.9179	0.2308	3.9777
Chr15:19590750-19590949	CG	hypo	0.1216	0.0361	3.3663
Chr15:39559050-39559249	CG	hypo	1	0.1299	7.7
Chr15:49292950-49293199	CG	hyper	0.0714	0.8485	11.8788
Chr16:16123450-16123649	CG	hyper	0.2115	0.8391	3.9666
Chr16:26142500-26142749	CG	hypo	0.9966	0.2092	4.7639
Chr16:28225450-28225649	CG	hyper	0.1493	0.9604	6.4345
Chr16:9570150-9570399	CG	hyper	0.2805	0.9802	3.4946
Chr17:14643750-14643949	CG	hyper	0.2217	0.8171	3.6855
Chr17:23568950-23569199	CG	hyper	0.0209	0.1227	5.8785
Chr17:23569550-23569899	CG	hyper	0.0148	0.2425	16.4232
Chr17:23570650-23570899	CG	hyper	0.0235	0.1009	4.2863
Chr17:23580200-23580399	CG	hyper	0.0661	0.2585	3.9107
Chr17:23581350-23581599	CG	hyper	0.0661	0.2384	3.6039
Chr17:23582150-23582399	CG	hypo	0.1205	0.0263	4.5817
Chr17:23583150-23583449	CG	hyper	0.0436	0.6049	13.881
Chr17:23585700-23585899	CG	hyper	0.0919	0.4404	4.7939
Chr17:23586150-23586399	CG	hypo	0.1796	0.039	4.5993
Chr17:23588750-23588999	CG	hypo	0.149	0.0335	4.4453
Chr17:23589700-23590149	CG	hypo	0.5934	0.0504	11.7805
Chr17:23594600-23594899	CG	hyper	0.0621	0.3143	5.0624
Chr17:23595250-23595699	CG	hypo	0.2051	0.0527	3.8918
Chr17:23597600-23597949	CG	hyper	0.0308	0.0947	3.0753
Chr17:23598550-23598749	CG	hypo	0.1859	0.0677	2.7462
Chr17:23601350-23601649	CG	hyper	0.0299	0.0751	2.5088
Chr17:23602350-23602649	CG	hypo	0.224	0.0248	9.0364
Chr17:23622400-23622599	CG	hyper	0.2095	0.5781	2.7592
Chr17:2577200-2577399	CG	hyper	0.0619	0.967	15.6337
Chr18:30560300-30560599	CG	hyper	0.134	0.9587	7.1532
Chr18:38613300-38613549	CG	hypo	0.8008	0.3182	2.5166
Chr18:39482200-39482399	CG	hyper	0.1615	0.4571	2.8305
Chr18:39559500-39559849	CG	hypo	0.376	0.0315	11.9331
Chr18:42062250-42062499	CG	hypo	0.8649	0	86.4865
Chr18:48013300-48013599	CG	hyper	0.2927	0.7416	2.5338
Chr18:54389400-54389599	CG	hypo	0.7874	0	78.7402
Chr18:6567850-6568149	CG	hyper	0	0.5589	55.8912
Chr18:733500-733749	CG	hyper	0.0359	0.6552	18.2629
Chr19:23614800-23614999	CG	hyper	0.043	0.7978	18.5616
Chr19:27403050-27403299	CG	hypo	0.4615	0.053	8.7115
Chr19:4271400-4271699	CG	hyper	0.0411	0.7249	17.6384
Chr20:10679100-10679299	CG	hyper	0.2222	0.7331	3.299
Chr20:16509500-16509699	CG	hypo	0.9514	0.3047	3.1229
Chr20:16962550-16962899	CG	hypo	0.0752	0.0264	2.8541
Chr20:20228450-20228699	CG	hyper	0.3333	1	3
Chr20:31468550-31468749	CG	hyper	0.0299	0.0797	2.6647
Chr20:31471200-31471399	CG	hypo	0.0795	0.0226	3.5236
Chr20:32902400-32902599	CG	hyper	0.0404	0.3925	9.7132
Chr20:43228350-43228549	CG	hypo	0.9125	0.0613	14.8785
Chr20:47756200-47756449	CG	hypo	0.963	0.0026	374.593
Chr20:8746450-8746649	CG	hypo	0.8839	0.1282	6.8948
scaffold_1354:700-899	CG	hypo	0.7063	0.1402	5.0382
scaffold_21:1532550-1532899	CG	hyper	0	0.9747	97.4662
scaffold_22:677650-677999	CG	hypo	0.8584	0.2742	3.1305
scaffold_633:1200-1449	CG	hyper	0.0251	0.3529	14.0447
scaffold_66:97650-97849	CG	hyper	0.3	0.9614	3.2045
Chr01:13177800-13177999	CHG	hyper	0	0.9084	90.8434
Chr01:14890250-14890449	CHG	hyper	0.2025	0.8852	4.3726
Chr01:14917350-14917599	CHG	hypo	0.837	0.2766	3.0261
Chr01:14943450-14943699	CHG	hyper	0.0948	0.728	7.6771
Chr01:14950700-14950899	CHG	hyper	0.0886	0.633	7.1411
Chr01:14968250-14968499	CHG	hyper	0.12	0.6765	5.6373
Chr01:14998600-14998849	CHG	hyper	0.0769	0.4983	6.4782
Chr01:15063300-15063899	CHG	hypo	0.5161	0.1712	3.0148
Chr01:16208600-16208849	CHG	hypo	0.7834	0.1213	6.4574
Chr01:18597900-18598149	CHG	hypo	0.7826	0.0546	14.3278
Chr01:19119350-19119649	CHG	hypo	0.939	0.3684	2.5487
Chr01:22775850-22776099	CHG	hyper	0.1718	0.837	4.8725
Chr01:23829100-23829299	CHG	hyper	0.3057	0.9135	2.988
Chr01:25140650-25140899	CHG	hyper	0.1	0.8125	8.125
Chr01:26669600-26669849	CHG	hyper	0.3136	0.9831	3.1351
Chr01:27435600-27435899	CHG	hypo	0.7355	0.0459	16.0404
Chr01:29044150-29044349	CHG	hypo	0.9646	0.0521	18.5208
Chr01:30498950-30499199	CHG	hyper	0.2838	0.9083	3.2008
Chr01:33813700-33813949	CHG	hyper	0.2727	0.8125	2.9792
Chr01:38863450-38863649	CHG	hyper	0.2149	0.7526	3.5024
Chr01:42282400-42282599	CHG	hyper	0.17	0.8557	5.0334
Chr01:45274650-45274849	CHG	hypo	0.7982	0.3182	2.5086
Chr01:46301600-46301849	CHG	hypo	0.6667	0.1727	3.8596
Chr01:46883100-46883299	CHG	hypo	0.8125	0.2986	2.7212
Chr01:5938450-5938699	CHG	hypo	0.6012	0.2113	2.8457
Chr01:6532550-6532849	CHG	hypo	0.6755	0.0447	15.1074
Chr01:7124100-7124349	CHG	hyper	0.25	0.6341	2.5366
Chr01:7983550-7983799	CHG	hyper	0.3851	0.9676	2.5126
Chr01:8107950-8108149	CHG	hypo	0.8969	0.3285	2.7306
Chr02:11657300-11657549	CHG	hyper	0	0.4486	44.8622
Chr02:12822900-12823099	CHG	hyper	0.186	0.8927	4.7984
Chr02:17541250-17541449	CHG	hyper	0.3077	0.7857	2.5536
Chr02:1839150-1839399	CHG	hyper	0	0.7208	72.0833
Chr02:23691650-23691849	CHG	hypo	0.7873	0.2778	2.8342
Chr02:24556600-24556949	CHG	hyper	0.2414	0.8542	3.5387
Chr02:24951200-24951499	CHG	hypo	0.1966	0.0769	2.5557
Chr02:32389200-32389449	CHG	hyper	0.2	0.6566	3.2831
Chr02:32648800-32649049	CHG	hyper	0.2551	0.9623	3.7722
Chr02:33186650-33186849	CHG	hypo	0.7469	0.2727	2.7386
Chr02:33903200-33903499	CHG	hyper	0.209	0.8088	3.8708
Chr02:34732800-34733099	CHG	hyper	0.1429	0.8929	6.25
Chr02:36984850-36985049	CHG	hypo	0.694	0.1597	4.3451
Chr02:41114000-41114199	CHG	hypo	0.8065	0.2272	3.5498
Chr02:44546200-44546449	CHG	hypo	0.8857	0.2231	3.9692
Chr03:18249650-18249849	CHG	hyper	0.1948	0.6492	3.3325
Chr03:20736550-20736749	CHG	hyper	0.1459	0.9011	6.1765
Chr03:25073450-25073699	CHG	hyper	0.3421	0.9286	2.7143
Chr03:31693850-31694099	CHG	hyper	0.1167	0.4762	4.0806
Chr03:35150750-35151049	CHG	hypo	0.58	0	58
Chr03:41514800-41514999	CHG	hypo	1	0.2222	4.5
Chr03:9030850-9031049	CHG	hyper	0.3238	0.907	2.801
Chr04:14489850-14490049	CHG	hyper	0.1936	0.5213	2.6923
Chr04:22005900-22006099	CHG	hyper	0.1053	0.9762	9.2738
Chr04:24235300-24235549	CHG	hyper	0.139	0.8612	6.1948
Chr04:24813900-24814149	CHG	hypo	0.9	0.2941	3.06
Chr04:25590650-25590899	CHG	hypo	0.7525	0.1489	5.0523
Chr04:27849900-27850199	CHG	hypo	0.8495	0.0145	58.6181
Chr04:27854650-27854849	CHG	hyper	0.0856	0.6115	7.1451
Chr04:27915300-27915499	CHG	hyper	0.267	0.6989	2.6175
Chr04:27924400-27924699	CHG	hyper	0.1824	0.6764	3.7075
Chr04:27961600-27961799	CHG	hyper	0	0.1905	19.0476
Chr04:28078900-28079099	CHG	hyper	0	0.956	95.6
Chr04:28095750-28096199	CHG	hyper	0.2083	0.8	3.84
Chr04:28106800-28107149	CHG	hyper	0.125	0.768	6.1442
Chr04:28114200-28114549	CHG	hyper	0.0068	0.7812	114.258
Chr04:28156300-28156599	CHG	hyper	0.0843	0.9286	11.0148
Chr04:28169050-28169299	CHG	hyper	0.0755	0.5908	7.8276
Chr04:28226650-28226899	CHG	hyper	0.0082	0.6053	73.8421
Chr04:28228350-28228549	CHG	hyper	0.0112	0.6746	60.2629
Chr04:28307350-28307599	CHG	hyper	0.1224	0.6824	5.5732
Chr04:28327150-28327699	CHG	hyper	0.0163	0.6522	40.0181
Chr04:31999800-31999999	CHG	hypo	0.813	0.0846	9.6147
Chr04:34756800-34756999	CHG	hyper	0	0.9231	92.3077
Chr04:34816100-34816299	CHG	hypo	0.7081	0.2065	3.4289
Chr04:35146250-35146449	CHG	hypo	0.6629	0.2063	3.2126
Chr04:36865850-36866049	CHG	hyper	0.3034	0.8037	2.6487
Chr04:42720900-42721199	CHG	hypo	0.7689	0.0786	9.7861
Chr04:42795800-42796099	CHG	hypo	0.8441	0.2607	3.2382
Chr04:43356450-43356649	CHG	hyper	0.073	0.7926	10.8585
Chr04:7488650-7488899	CHG	hypo	0.6148	0.0101	60.8628
Chr05:11055900-11056199	CHG	hyper	0.0947	0.7174	7.5725
Chr05:16120900-16121199	CHG	hypo	0.7818	0.1011	7.7313
Chr05:16141500-16141749	CHG	hypo	0.3698	0	36.9792
Chr05:16232750-16232999	CHG	hypo	0.8	0.2958	2.7048
Chr05:16553150-16553449	CHG	hyper	0.0443	0.4991	11.2571
Chr05:16568750-16568999	CHG	hyper	0.1357	0.4444	3.2741
Chr05:16571900-16572149	CHG	hyper	0.0517	0.5339	10.322
Chr05:1678150-1678499	CHG	hypo	0.7727	0.0219	35.3394
Chr05:21439150-21439399	CHG	hypo	0.9099	0.2662	3.4177
Chr05:22224600-22224849	CHG	hyper	0.0209	0.1966	9.4275
Chr05:28685650-28685849	CHG	hyper	0.339	0.9091	2.6818
Chr05:33526800-33527049	CHG	hypo	0.5449	0.125	4.3593
Chr05:7262400-7262599	CHG	hypo	0.641	0.2333	2.7473
Chr05:7805700-7806049	CHG	hyper	0.1085	0.7727	7.1201
Chr06:15621250-15621599	CHG	hyper	0	0.7911	79.1096
Chr06:18809550-18809749	CHG	hyper	0.2383	0.7821	3.2818
Chr06:19788400-19788599	CHG	hyper	0.2969	0.9817	3.3069
Chr06:2047300-2047499	CHG	hypo	0.963	0.1014	9.4983
Chr06:21299500-21299849	CHG	hypo	0.8975	0.2594	3.4605
Chr06:25525550-25525749	CHG	hyper	0.2667	0.9848	3.6932
Chr06:27775650-27775849	CHG	hyper	0.2	0.8053	4.0265
Chr06:29776900-29777199	CHG	hypo	0.5849	0.1484	3.9427
Chr06:31633750-31633949	CHG	hypo	0.6097	0.2397	2.5438
Chr06:31800900-31801099	CHG	hyper	0.25	0.7368	2.9474
Chr06:32276200-32276399	CHG	hyper	0.2394	0.625	2.6103
Chr06:36741600-36741899	CHG	hyper	0.075	0.8504	11.3383
Chr06:3944100-3944299	CHG	hypo	0.9217	0.14	6.5826
Chr06:43034750-43035049	CHG	hyper	0.1991	0.7203	3.6177
Chr06:45199600-45199849	CHG	hyper	0.0962	0.3835	3.9883
Chr06:46592300-46592499	CHG	hyper	0.375	0.9685	2.5827
Chr07:11633850-11634049	CHG	hypo	0.8478	0.3038	2.7903
Chr07:11954250-11954449	CHG	hyper	0.0333	0.7478	22.4348
Chr07:12607200-12607399	CHG	hypo	0.6044	0.1441	4.1952
Chr07:13091450-13091649	CHG	hypo	0.7528	0.0913	8.2413
Chr07:14309100-14309349	CHG	hyper	0.0519	0.2359	4.5425
Chr07:17636950-17637199	CHG	hypo	0.7	0.171	4.0939
Chr07:19776450-19776649	CHG	hyper	0.0574	0.7611	13.26
Chr07:19898150-19898449	CHG	hyper	0.0561	0.5172	9.2212
Chr07:2075150-2075349	CHG	hypo	0.9085	0.2086	4.3545
Chr07:21084750-21085049	CHG	hyper	0.2146	0.9865	4.5977
Chr07:23397850-23398049	CHG	hyper	0.3194	0.911	2.8519
Chr07:23874400-23874649	CHG	hyper	0.0265	0.7534	28.4418
Chr07:26530600-26530849	CHG	hypo	0.9656	0.2451	3.9398
Chr07:27290200-27290499	CHG	hypo	0.6972	0.095	7.3367
Chr07:30510400-30510599	CHG	hypo	0.9859	0.2648	3.7239
Chr07:31621650-31621899	CHG	hyper	0.2651	0.8065	3.0425
Chr07:31857500-31857749	CHG	hyper	0.2947	0.8977	3.0457
Chr07:32232100-32232349	CHG	hyper	0.2	0.9132	4.5661
Chr07:34916750-34917049	CHG	hypo	0.9102	0.3188	2.8546
Chr07:38029850-38030049	CHG	hypo	1	0.0656	15.25
Chr07:43106300-43106549	CHG	hypo	0.9975	0.2795	3.569
Chr08:21295950-21296249	CHG	hypo	0.8541	0.3365	2.5384
Chr08:22385900-22386099	CHG	hyper	0.1667	1	6
Chr08:28952250-28952549	CHG	hypo	0.9248	0	92.4779
Chr08:29019900-29020199	CHG	hypo	0.9083	0.3089	2.94
Chr08:29060850-29061099	CHG	hypo	0.8152	0.0818	9.9631
Chr08:29078100-29078299	CHG	hypo	0.6283	0.1569	4.0055
Chr08:29084500-29084799	CHG	hypo	0.5491	0.0851	6.4553
Chr08:29121950-29122299	CHG	hypo	0.7372	0.1175	6.2734
Chr08:29419500-29419699	CHG	hypo	0.4078	0.0065	62.8045
Chr08:29422850-29423049	CHG	hypo	0.5473	0.0076	72.1294
Chr08:29475650-29475949	CHG	hyper	0.0741	0.7857	10.6071
Chr08:29479700-29479899	CHG	hyper	0.15	0.7407	4.9383
Chr08:29501200-29501449	CHG	hyper	0.0164	0.8232	50.2134
Chr08:29504650-29504849	CHG	hyper	0.2	0.687	3.4351
Chr08:29531950-29532199	CHG	hyper	0.1013	0.4392	4.3366
Chr08:29554000-29554199	CHG	hyper	0.1978	0.6822	3.4498
Chr08:29571350-29571549	CHG	hyper	0.1333	0.4531	3.3982
Chr08:29575000-29575299	CHG	hyper	0	0.625	62.5
Chr08:29580350-29580699	CHG	hyper	0.1192	0.7131	5.9842
Chr08:32696300-32696499	CHG	hypo	0.8085	0.2819	2.8681
Chr08:33437650-33437999	CHG	hyper	0.2836	0.8177	2.8829
Chr08:34026800-34026999	CHG	hypo	0.9593	0.1912	5.018
Chr08:34537250-34537449	CHG	hypo	0.9461	0.1389	6.8118
Chr08:38372650-38372849	CHG	hyper	0.0986	0.8726	8.8505
Chr08:39310450-39310749	CHG	hyper	0.0383	0.1202	3.1371
Chr09:10179900-10180149	CHG	hypo	0.9655	0.0963	10.023
Chr09:14189700-14189899	CHG	hypo	0.7815	0.2469	3.1659
Chr09:16797500-16797749	CHG	hyper	0.2715	0.6923	2.5501
Chr09:19679200-19679449	CHG	hyper	0.2136	0.8895	4.1652
Chr09:20754700-20754899	CHG	hyper	0.2953	0.928	3.1424
Chr09:20979250-20979449	CHG	hypo	0.918	0.3173	2.8935
Chr09:23526700-23526999	CHG	hyper	0.0458	0.4403	9.6065
Chr09:23578200-23578399	CHG	hyper	0.1491	0.6056	4.0606
Chr09:23602700-23603049	CHG	hyper	0.2211	0.7941	3.5924
Chr09:23675200-23675449	CHG	hypo	0.4211	0.0708	5.9474
Chr09:23811950-23812199	CHG	hypo	0.8981	0.0818	10.9774
Chr09:23936350-23936649	CHG	hypo	0.7708	0.1126	6.8473
Chr09:24002850-24003049	CHG	hyper	0.2365	0.8074	3.4143
Chr09:24055250-24055499	CHG	hyper	0.0773	0.6739	8.7174
Chr09:24093600-24093849	CHG	hypo	0.5714	0.0227	25.1429
Chr09:24456450-24456649	CHG	hyper	0.2828	0.867	3.0661
Chr09:29250900-29251199	CHG	hyper	0.018	0.5358	29.7914
Chr09:32415500-32415699	CHG	hypo	0.6224	0.1071	5.8095
Chr09:36058900-36059149	CHG	hypo	0.9318	0.2995	3.1113
Chr09:38049450-38049749	CHG	hypo	0.8085	0.1853	4.3637
Chr09:39907700-39907999	CHG	hypo	0.5609	0.0855	6.5611
Chr09:5770600-5770949	CHG	hyper	0.1509	0.506	3.3524
Chr09:6817350-6817549	CHG	hyper	0.1546	0.8408	5.4383
Chr10:11888950-11889249	CHG	hypo	0.8716	0.0833	10.4595
Chr10:16300500-16300699	CHG	hyper	0.171	0.872	5.0996
Chr10:17198650-17198999	CHG	hypo	0.1022	0.0277	3.685
Chr10:17216850-17217399	CHG	hypo	0.1154	0.025	4.6067
Chr10:17225650-17225849	CHG	hyper	0.0835	0.6089	7.2911
Chr10:18277350-18277649	CHG	hypo	0.7379	0.1327	5.5591
Chr10:18613200-18613399	CHG	hyper	0.032	0.4494	14.0432
Chr10:18721100-18721349	CHG	hypo	0.7414	0.1371	5.4059
Chr10:18916650-18916949	CHG	hypo	0.5965	0.1182	5.0457
Chr10:19051450-19051649	CHG	hyper	0.1551	0.6692	4.3143
Chr10:22853950-22854149	CHG	hyper	0.2653	0.75	2.8269
Chr10:27820400-27820699	CHG	hypo	0.8702	0.3077	2.8282
Chr10:30585450-30585649	CHG	hypo	0.5964	0.1676	3.5579
Chr10:31067650-31067849	CHG	hypo	0.3881	0.0556	6.9851
Chr10:31155750-31156049	CHG	hyper	0.0545	0.8544	15.6634
Chr10:32466800-32467099	CHG	hypo	0.9533	0.3555	2.6817
Chr10:32941350-32941599	CHG	hypo	0.7559	0.2372	3.1872
Chr10:34149700-34149949	CHG	hypo	0.7551	0.1964	3.8442
Chr10:34213350-34213549	CHG	hypo	0.8111	0.2659	3.0503
Chr10:35052250-35052699	CHG	hyper	0.1024	0.6614	6.4607
Chr11:10235300-10235549	CHG	hypo	0.7486	0.0372	20.1451
Chr11:10239000-10239349	CHG	hypo	0.6735	0	67.3469
Chr11:11487350-11487599	CHG	hypo	0.8661	0.0763	11.3561
Chr11:16301100-16301299	CHG	hypo	0.7711	0.1176	6.5542
Chr11:18648950-18649249	CHG	hyper	0.0049	0.3456	71.1912
Chr11:20662150-20662499	CHG	hyper	0.179	0.48	2.6812
Chr11:21093000-21093199	CHG	hyper	0.1277	0.8478	6.6413
Chr11:24329950-24330149	CHG	hypo	0.9261	0.3667	2.5256
Chr11:29007650-29007849	CHG	hypo	0.6786	0.1132	5.994
Chr11:29444850-29445149	CHG	hypo	0.937	0.137	6.8404
Chr12:12762550-12762849	CHG	hyper	0.1985	0.7958	4.0095
Chr12:13126950-13127149	CHG	hyper	0.0688	0.7128	10.3625
Chr12:13405350-13405549	CHG	hyper	0.1973	0.8138	4.1246
Chr12:15452600-15452849	CHG	hypo	0.8298	0	82.9787
Chr12:20081250-20081499	CHG	hyper	0.0207	0.6087	29.3696
Chr12:21296900-21297199	CHG	hypo	0.8529	0.1404	6.0729
Chr12:22442250-22442499	CHG	hypo	0.5714	0	57.1429
Chr12:22524900-22525099	CHG	hypo	0.2559	0.087	2.9406
Chr12:24273050-24273299	CHG	hypo	0.0705	0.0259	2.7227
Chr12:24274550-24274799	CHG	hyper	0.0257	0.1747	6.7957
Chr12:24846600-24846849	CHG	hypo	0.9333	0.3538	2.6377
Chr12:25415600-25415849	CHG	hyper	0.3004	0.9014	3.0004
Chr12:26035300-26035549	CHG	hyper	0.1883	0.7393	3.9261
Chr12:28026250-28026549	CHG	hyper	0.2976	0.875	2.94
Chr12:29600950-29601149	CHG	hypo	0.5806	0.1373	4.2304
Chr12:33276850-33277349	CHG	hypo	0.2383	0.0324	7.3604
Chr12:4445800-4446099	CHG	hyper	0.2877	0.808	2.8088
Chr12:5100000-5100199	CHG	hypo	0.8205	0	82.0513
Chr13:13034850-13035049	CHG	hyper	0.1111	0.7563	6.8065
Chr13:13661300-13661599	CHG	hyper	0.0169	0.2931	17.3517
Chr13:22146350-22146649	CHG	hyper	0.1468	0.5139	3.5009
Chr13:22147400-22147599	CHG	hyper	0.0496	0.5475	11.046
Chr13:25199700-25199949	CHG	hyper	0.0938	0.6049	6.4527
Chr13:28351800-28352049	CHG	hyper	0.1224	0.9581	7.8244
Chr13:29798000-29798249	CHG	hyper	0.0035	0.4433	128.113
Chr13:3049800-3050099	CHG	hyper	0.1186	0.9851	8.303
Chr13:4271300-4271549	CHG	hyper	0.1561	0.8478	5.4324
Chr13:6252400-6252599	CHG	hypo	0.5114	0.0886	5.7751
Chr13:6282650-6282849	CHG	hypo	0.4698	0.1758	2.6721
Chr13:6527900-6528099	CHG	hypo	0.5479	0.1639	3.3425
Chr13:9402800-9402999	CHG	hyper	0.246	0.8131	3.3054
Chr14:11676600-11676949	CHG	hypo	0.9112	0.0125	73.1212
Chr14:12329700-12329899	CHG	hyper	0.2778	0.821	2.9556
Chr14:13338750-13338949	CHG	hypo	0.8952	0.1016	8.8091
Chr14:15222650-15222949	CHG	hyper	0.033	0.5018	15.196
Chr14:15376450-15376649	CHG	hyper	0	0.5271	52.7132
Chr14:16514850-16515049	CHG	hypo	0.537	0.1942	2.7647
Chr14:18307550-18307749	CHG	hypo	0.4	0.1107	3.6119
Chr14:22994650-22994849	CHG	hyper	0.1777	0.8913	5.0168
Chr14:23023750-23023999	CHG	hypo	0.963	0.3835	2.5112
Chr14:23683950-23684299	CHG	hyper	0.1243	0.9628	7.7443
Chr14:24573250-24573549	CHG	hyper	0.2158	0.8436	3.9086
Chr14:27698300-27698499	CHG	hyper	0.1592	0.9895	6.2139
Chr14:34437150-34437349	CHG	hyper	0.307	0.9462	3.082
Chr14:35988800-35989099	CHG	hypo	0.8773	0.1969	4.456
Chr14:39795750-39796049	CHG	hypo	0.7586	0.0163	46.613
Chr14:9820100-9820299	CHG	hypo	0.975	0.1368	7.1268
Chr15:17733450-17733749	CHG	hyper	0.1393	0.9003	6.4612
Chr15:18059150-18059349	CHG	hyper	0.0769	0.9692	12.6
Chr15:19592000-19592199	CHG	hypo	0.047	0.0171	2.7448
Chr15:2155400-2155649	CHG	hypo	0.683	0	68.2965
Chr15:23793950-23794149	CHG	hypo	0.9198	0.3211	2.8645
Chr15:27987450-27987649	CHG	hyper	0.123	0.9921	8.065
Chr15:28436650-28436949	CHG	hypo	0.3913	0.0077	50.9348
Chr15:3604200-3604499	CHG	hypo	0.8526	0	85.2632
Chr15:38773200-38773449	CHG	hypo	0.5757	0.1862	3.0916
Chr15:43617950-43618199	CHG	hypo	0.82	0.1714	4.7833
Chr15:45180250-45180449	CHG	hyper	0.0582	0.3451	5.9284
Chr15:45244350-45244599	CHG	hyper	0.0723	0.5785	8.0019
Chr15:45261400-45261649	CHG	hyper	0.015	0.2323	15.4389
Chr15:45278200-45278499	CHG	hyper	0.0403	0.443	10.9985
Chr15:45291100-45291299	CHG	hyper	0.0794	0.7381	9.2945
Chr15:45386300-45386599	CHG	hypo	0.3451	0.1314	2.6274
Chr15:45468000-45468249	CHG	hypo	0.582	0.1167	4.985
Chr15:46330500-46330699	CHG	hypo	0.8349	0.2743	3.044
Chr15:51709150-51709699	CHG	hypo	0.8203	0.025	32.854
Chr15:6942150-6942349	CHG	hyper	0.0506	0.4863	9.6045
Chr15:719000-719249	CHG	hypo	0.9615	0	96.1538
Chr16:12923700-12923899	CHG	hypo	0.9767	0.2388	4.0901
Chr16:13060700-13060949	CHG	hyper	0.1087	0.6	5.52
Chr16:13169250-13169449	CHG	hyper	0.0467	0.4444	9.5111
Chr16:1534000-1534249	CHG	hypo	0.3189	0.0059	53.8973
Chr16:16791500-16791699	CHG	hypo	0.856	0.2688	3.1843
Chr16:17454650-17454899	CHG	hypo	0.978	0.0769	12.7143
Chr16:24580900-24581149	CHG	hyper	0.132	0.6857	5.1964
Chr16:26934650-26934899	CHG	hypo	0.6582	0	65.8228
Chr17:14090950-14091299	CHG	hyper	0.1768	0.5031	2.8459
Chr17:17692500-17692799	CHG	hyper	0.1	0.7357	7.3568
Chr17:18253050-18253299	CHG	hypo	0.6731	0.12	5.609
Chr17:19450450-19450649	CHG	hypo	0.6452	0.1401	4.6057
Chr17:21610000-21610299	CHG	hypo	0.9661	0.3081	3.1359
Chr17:23568600-23568849	CHG	hypo	0.1571	0.0134	11.7164
Chr17:23573500-23573749	CHG	hypo	0.188	0.028	6.7075
Chr17:23583150-23583499	CHG	hyper	0.0322	0.4152	12.8982
Chr17:23588750-23588949	CHG	hypo	0.1543	0.0284	5.428
Chr17:23589700-23590149	CHG	hypo	0.5146	0.0332	15.4961
Chr17:23593950-23594149	CHG	hypo	0.0929	0.034	2.7277
Chr17:23595100-23595599	CHG	hypo	0.1534	0.0269	5.703
Chr17:23596650-23596849	CHG	hyper	0.0156	0.1104	7.0718
Chr17:23606550-23606799	CHG	hypo	0.2989	0.033	9.0602
Chr17:23608050-23608299	CHG	hypo	0.196	0.0227	8.6253
Chr17:23618900-23619099	CHG	hyper	0.0141	0.1033	7.3081
Chr17:23622300-23622499	CHG	hyper	0.0122	0.4496	36.8655
Chr17:24107850-24108149	CHG	hyper	0.1202	0.7377	6.1371
Chr17:26022400-26022699	CHG	hypo	0.2847	0.0194	14.6855
Chr17:27581000-27581199	CHG	hyper	0.3687	0.9864	2.6753
Chr17:32085900-32086199	CHG	hypo	0.7208	0.0875	8.2379
Chr17:32109750-32109949	CHG	hyper	0.2212	0.5818	2.6308
Chr17:33779200-33779399	CHG	hypo	0.8673	0.1941	4.4683
Chr17:35719200-35719499	CHG	hypo	0.7097	0.0099	71.6774
Chr17:35734400-35734599	CHG	hyper	0.0888	0.8939	10.0625
Chr17:40922700-40922949	CHG	hypo	0.8824	0.2997	2.9444
Chr17:926250-926549	CHG	hypo	0.4397	0	43.9722
Chr18:10165900-10166099	CHG	hypo	0.75	0.0881	8.5179
Chr18:10168750-10168949	CHG	hypo	0.8757	0.05	17.5135
Chr18:10543000-10543249	CHG	hyper	0.2149	0.8649	4.0249
Chr18:11763000-11763249	CHG	hyper	0.1375	0.7228	5.2565
Chr18:15556600-15556899	CHG	hypo	0.9143	0.2857	3.2
Chr18:19489000-19489199	CHG	hyper	0.2732	1	3.6607
Chr18:21263050-21263249	CHG	hypo	0.7349	0.0892	8.2396
Chr18:25950-26199	CHG	hypo	0.5365	0.0263	20.3863
Chr18:26779650-26779999	CHG	hyper	0.2004	0.7982	3.9828
Chr18:27207500-27207699	CHG	hyper	0.1187	0.3699	3.1164
Chr18:28165000-28165199	CHG	hypo	0.9771	0.3622	2.6976
Chr18:32631200-32631449	CHG	hyper	0.2	0.8	4
Chr18:33560100-33560299	CHG	hypo	0.55	0.1093	5.0303
Chr18:33712500-33712799	CHG	hypo	0.5926	0.0317	18.6667
Chr18:33728050-33728399	CHG	hypo	0.8833	0.2302	3.837
Chr18:33779650-33779849	CHG	hypo	0.5923	0.1089	5.4385
Chr18:33792950-33793249	CHG	hypo	0.7754	0.1266	6.1256
Chr18:35125650-35125899	CHG	hypo	0.4275	0.1211	3.5297
Chr18:36757200-36757399	CHG	hyper	0.3385	0.8921	2.6354
Chr18:36783350-36783599	CHG	hypo	0.9457	0.05	18.9134
Chr18:37612250-37612449	CHG	hyper	0.2075	0.8116	3.9104
Chr18:39411800-39411999	CHG	hyper	0.1762	0.5311	3.0149
Chr18:39485300-39485499	CHG	hyper	0.3254	0.8363	2.5703
Chr18:40254250-40254449	CHG	hyper	0.3182	0.9362	2.9422
Chr18:40919200-40919449	CHG	hyper	0.1091	0.7917	7.2569
Chr18:45132650-45133099	CHG	hyper	0.3333	0.985	2.955
Chr18:47157700-47157899	CHG	hypo	0.7547	0.0461	16.3881
Chr18:49763050-49763249	CHG	hypo	0.839	0.1995	4.2064
Chr18:5000050-5000299	CHG	hypo	0.8033	0	80.3279
Chr18:50308350-50308599	CHG	hypo	0.7037	0	70.3704
Chr18:51450100-51450299	CHG	hypo	0.6953	0.1657	4.1963
Chr18:6862400-6862699	CHG	hypo	0.6114	0.1021	5.9884
Chr19:11505850-11506049	CHG	hyper	0.0926	0.2317	2.5036
Chr19:11515300-11515549	CHG	hyper	0.0717	0.5794	8.0781
Chr19:13125450-13125649	CHG	hypo	0.8127	0.3229	2.5169
Chr19:23069000-23069199	CHG	hypo	0.9143	0.2041	4.48
Chr19:23412150-23412399	CHG	hyper	0.1473	0.8468	5.7483
Chr19:24575500-24575699	CHG	hypo	0.6763	0.1509	4.4805
Chr19:26841950-26842199	CHG	hypo	0.5778	0.1374	4.2049
Chr19:28119850-28120099	CHG	hypo	0.8116	0.0415	19.552
Chr19:28458150-28458449	CHG	hypo	0.7677	0.2326	3.3003
Chr19:32573000-32573199	CHG	hyper	0.0078	0.7119	91.8305
Chr19:33054750-33054999	CHG	hyper	0.2595	0.894	3.4453
Chr19:33361300-33361599	CHG	hypo	0.8473	0.2105	4.0248
Chr19:3655800-3656049	CHG	hyper	0.1552	0.7664	4.9392
Chr19:3931350-3931599	CHG	hyper	0.1424	0.6301	4.4247
Chr19:4117150-4117449	CHG	hyper	0.3182	0.9282	2.9173
Chr19:4669250-4669599	CHG	hypo	0.8403	0.0995	8.4449
Chr19:5356600-5356999	CHG	hypo	0.1158	0.0308	3.7598
Chr19:7744950-7745199	CHG	hyper	0.0741	0.4771	6.4404
Chr19:7783250-7783499	CHG	hypo	0.8355	0.3118	2.6794
Chr20:12322500-12322699	CHG	hypo	0.662	0.0057	115.514
Chr20:12945150-12945399	CHG	hyper	0.2525	0.8852	3.5056
Chr20:14142500-14142899	CHG	hyper	0.2258	0.7792	3.4508
Chr20:18584850-18585199	CHG	hyper	0.3248	0.9463	2.9139
Chr20:19766100-19766399	CHG	hypo	0.9363	0.3214	2.913
Chr20:20412700-20412999	CHG	hyper	0.12	0.7097	5.914
Chr20:24067600-24067799	CHG	hyper	0.0499	0.9583	19.2199
Chr20:26185050-26185299	CHG	hyper	0.1951	0.8308	4.2577
Chr20:30494750-30494999	CHG	hyper	0	0.9586	95.8633
Chr20:30527200-30527399	CHG	hypo	0.6452	0.0137	47.0968
Chr20:31153650-31153949	CHG	hypo	0.8441	0.2412	3.4994
Chr20:32582850-32583049	CHG	hyper	0.2773	0.8049	2.9024
Chr20:32902850-32903099	CHG	hypo	0.0785	0.0269	2.9246
Chr20:38566650-38566899	CHG	hypo	0.9115	0.3166	2.879
Chr20:4486650-4486849	CHG	hyper	0.0712	0.8261	11.5996
Chr20:45113100-45113299	CHG	hyper	0.0421	0.7629	18.102
Chr20:45113650-45113849	CHG	hypo	0.8047	0.3093	2.6013
Chr20:46433850-46434099	CHG	hypo	0.4042	0.0861	4.6916
Chr20:47756200-47756449	CHG	hypo	0.9577	0	95.768
Chr20:6118700-6118899	CHG	hyper	0.122	0.72	5.904
Chr20:7447700-7448099	CHG	hypo	0.907	0.284	3.1941
Chr20:8165700-8165949	CHG	hypo	0.843	0.0431	19.5581
Chr20:9319600-9319799	CHG	hyper	0.117	0.9775	8.3555
scaffold_1260:2600-3099	CHG	hypo	0.3678	0.1416	2.597
scaffold_1303:3750-4199	CHG	hypo	0.3973	0.0281	14.1264
scaffold_134:11850-12049	CHG	hyper	0.125	0.5402	4.3218
scaffold_1604:2850-3049	CHG	hypo	0.2965	0.0294	10.0814
scaffold_1631:4350-4599	CHG	hypo	0.4453	0.0564	7.8932
scaffold_1639:1600-1949	CHG	hyper	0.0098	0.4661	47.7754
scaffold_1751:1700-2049	CHG	hypo	0.5786	0.1555	3.721
scaffold_1791:200-549	CHG	hypo	0.7326	0.2518	2.9097
scaffold_1934:150-349	CHG	hyper	0.1	0.8163	8.1633
scaffold_2032:450-749	CHG	hypo	0.3645	0.055	6.6287
scaffold_2072:1600-1799	CHG	hypo	0.6128	0	61.2805
scaffold_21:766200-766449	CHG	hypo	0.7714	0.2308	3.3429
scaffold_2186:50-299	CHG	hyper	0.1776	0.5404	3.0433
scaffold_22:203800-203999	CHG	hyper	0.0576	0.42	7.29
scaffold_248:1550-1999	CHG	hypo	0.4905	0.196	2.5025
scaffold_25:263300-263649	CHG	hyper	0.2672	0.8543	3.1972
scaffold_25:533500-533699	CHG	hypo	0.3242	0.0296	10.9409
scaffold_26:117750-117999	CHG	hypo	0.3011	0.0496	6.0697
scaffold_26:127800-128149	CHG	hypo	0.5417	0.0133	40.625
scaffold_26:344700-344899	CHG	hypo	0.8889	0.276	3.2201
scaffold_332:8400-8649	CHG	hyper	0.0201	0.7154	35.589
scaffold_336:20550-20849	CHG	hypo	0.7319	0.2433	3.0083
scaffold_34:219500-219699	CHG	hyper	0.2287	0.8786	3.8418
scaffold_374:4950-5149	CHG	hyper	0.3742	0.9435	2.5213
scaffold_38:234400-234599	CHG	hypo	0.747	0.1931	3.869
scaffold_38:241100-241349	CHG	hypo	0.381	0.0648	5.8802
scaffold_387:39350-39549	CHG	hypo	0.4264	0.1236	3.4501
scaffold_400:2550-2849	CHG	hypo	0.4121	0.1642	2.509
scaffold_400:35600-35849	CHG	hypo	0.5728	0.1723	3.3239
scaffold_43:112450-112649	CHG	hypo	0.6182	0.0809	7.6435
scaffold_43:240300-240549	CHG	hypo	0.6697	0	66.9725
scaffold_43:278050-278249	CHG	hypo	0.7342	0.2903	2.529
scaffold_43:282050-282349	CHG	hypo	0.788	0.2174	3.6249
scaffold_43:45900-46249	CHG	hypo	0.593	0.2349	2.5246
scaffold_43:55650-55899	CHG	hypo	0.6328	0.1858	3.4053
scaffold_455:8100-8299	CHG	hyper	0.0365	0.9643	26.4417
scaffold_47:10700-10899	CHG	hypo	0.4408	0.1217	3.6232
scaffold_47:11150-11349	CHG	hypo	0.4441	0.171	2.5972
scaffold_47:16800-17049	CHG	hypo	0.8077	0.002	405.462
scaffold_47:18650-18949	CHG	hypo	0.3084	0.0673	4.5802
scaffold_47:2200-2449	CHG	hypo	0.3688	0.1298	2.8412
scaffold_48:224500-224749	CHG	hypo	0.1424	0.0529	2.6924
scaffold_48:266650-266949	CHG	hypo	0.4323	0.0645	6.7005
scaffold_49:194100-194349	CHG	hypo	0.9154	0.3226	2.8377
scaffold_51:47400-47599	CHG	hypo	0.424	0.0934	4.5414
scaffold_51:6200-6449	CHG	hyper	0.1311	0.5448	4.1539
scaffold_51:88400-88649	CHG	hypo	0.5604	0.0963	5.8175
scaffold_55:58850-59199	CHG	hypo	0.6818	0.2044	3.3352
scaffold_55:67050-67349	CHG	hypo	0.5942	0.1195	4.9741
scaffold_55:96200-96449	CHG	hypo	0.4339	0.0886	4.8969
scaffold_56:29950-30199	CHG	hypo	0.9944	0.215	4.6263
scaffold_60:35900-36099	CHG	hypo	0.9728	0.3488	2.7886
scaffold_630:2900-3099	CHG	hypo	0.59	0.1483	3.9774
scaffold_68:42900-43099	CHG	hypo	0.5655	0.0846	6.6874
scaffold_740:8350-8549	CHG	hypo	0.7361	0.0785	9.3757
scaffold_78:70500-70749	CHG	hypo	0.7024	0.1948	3.6063
scaffold_79:10300-10599	CHG	hypo	0.5923	0	59.2308
scaffold_79:53300-53499	CHG	hypo	0.7736	0.0217	35.5849
scaffold_910:1150-1449	CHG	hypo	0.8409	0.3234	2.6003
scaffold_965:1850-2099	CHG	hyper	0.0526	0.4515	8.5777
scaffold_974:2050-2299	CHG	hypo	0.6314	0.1334	4.7343
Chr01:10003400-10003699	CHH	hyper	0.0484	0.307	6.3438
Chr01:100050-100249	CHH	hyper	0.0094	0.3235	34.5082
Chr01:10024100-10024399	CHH	hypo	0.1527	0.0571	2.6724
Chr01:10037250-10037499	CHH	hyper	0.0411	0.1815	4.4174
Chr01:10040650-10040849	CHH	hyper	0.007	0.1514	21.4968
Chr01:10045350-10045599	CHH	hyper	0.2816	0.7322	2.6003
Chr01:10045950-10046149	CHH	hyper	0.0632	0.3302	5.2275
Chr01:10053750-10054049	CHH	hyper	0.0683	0.2923	4.2827
Chr01:10062250-10062549	CHH	hyper	0.05	0.1498	2.9954
Chr01:10068050-10068399	CHH	hypo	0.607	0.01	60.638
Chr01:10068350-10068699	CHH	hyper	0.0418	0.1737	4.1532
Chr01:10080200-10080549	CHH	hypo	0.4787	0.0958	4.9973
Chr01:10081600-10081849	CHH	hyper	0.0487	0.3163	6.4982
Chr01:10094850-10095149	CHH	hypo	0.3123	0.0517	6.0459
Chr01:10108050-10108399	CHH	hyper	0.0695	0.2114	3.0393
Chr01:10112900-10113099	CHH	hypo	0.1516	0.023	6.5932
Chr01:10122450-10122749	CHH	hyper	0.0788	0.3116	3.9549
Chr01:10122900-10123099	CHH	hypo	0.2701	0.0473	5.7114
Chr01:10147000-10147199	CHH	hypo	0.2784	0.0501	5.559
Chr01:10155700-10156099	CHH	hypo	0.2599	0.0674	3.8578
Chr01:10169250-10169449	CHH	hyper	0.0797	0.2474	3.1033
Chr01:10213150-10213449	CHH	hyper	0.0752	0.2016	2.6821
Chr01:10213850-10214049	CHH	hyper	0.0438	0.1924	4.3932
Chr01:10234600-10234849	CHH	hyper	0.0945	0.2523	2.6706
Chr01:10242100-10242349	CHH	hyper	0.0015	0.2365	162.005
Chr01:10245800-10245999	CHH	hypo	0.3218	0.0047	67.908
Chr01:10263450-10263649	CHH	hyper	0.14	0.3773	2.6941
Chr01:10269750-10269949	CHH	hyper	0.052	0.149	2.8658
Chr01:10283000-10283249	CHH	hyper	0.0971	0.2463	2.5369
Chr01:10290500-10290749	CHH	hyper	0.0417	0.2298	5.5155
Chr01:10292200-10292599	CHH	hypo	0.2783	0.0809	3.442
Chr01:10300-10649	CHH	hypo	0.2402	0.0941	2.5518
Chr01:10320600-10320799	CHH	hyper	0.0374	0.2118	5.6578
Chr01:10334950-10335149	CHH	hypo	0.1923	0.0769	2.5
Chr01:10341100-10341299	CHH	hypo	0.0678	0.0117	5.7986
Chr01:10344050-10344249	CHH	hypo	0.3275	0.0552	5.93
Chr01:10356750-10356949	CHH	hypo	0.2049	0.0681	3.0066
Chr01:10365750-10365949	CHH	hyper	0.0755	0.2169	2.8741
Chr01:10369050-10369249	CHH	hyper	0.0489	0.2736	5.6004
Chr01:10374950-10375299	CHH	hyper	0.0432	0.2112	4.8922
Chr01:10384550-10384749	CHH	hyper	0.0494	0.2448	4.9501
Chr01:103850-104049	CHH	hyper	0.0619	0.3442	5.5558
Chr01:10396250-10396799	CHH	hypo	0.1473	0.0271	5.4427
Chr01:10396950-10397149	CHH	hyper	0.0284	0.1686	5.9439
Chr01:10408900-10409149	CHH	hyper	0.1052	0.5703	5.4218
Chr01:10413250-10413549	CHH	hyper	0.0531	0.2678	5.0398
Chr01:10418700-10418949	CHH	hyper	0.0652	0.2192	3.3631
Chr01:10441050-10441249	CHH	hyper	0.0552	0.269	4.874
Chr01:10446700-10446949	CHH	hyper	0.0559	0.1962	3.5077
Chr01:10458700-10458899	CHH	hyper	0.0538	0.2287	4.2551
Chr01:10493900-10494099	CHH	hypo	0.3125	0.062	5.0431
Chr01:10506400-10506749	CHH	hyper	0.0978	0.2561	2.6178
Chr01:10507100-10507349	CHH	hyper	0.0434	0.2024	4.6663
Chr01:10530850-10531049	CHH	hypo	0.4219	0.0686	6.1467
Chr01:10543950-10544199	CHH	hyper	0.057	0.2607	4.5707
Chr01:10544350-10544549	CHH	hypo	0.1168	0.006	19.3054
Chr01:10557100-10557349	CHH	hypo	0.0716	0.0052	13.8267
Chr01:10562500-10562849	CHH	hyper	0.0663	0.3162	4.7674
Chr01:10563100-10563399	CHH	hyper	0.0895	0.3747	4.1876
Chr01:10581200-10581399	CHH	hypo	0.2891	0.0833	3.4687
Chr01:10586850-10587049	CHH	hypo	0.2765	0.0803	3.4426
Chr01:10607350-10607549	CHH	hypo	0.244	0.0745	3.2731
Chr01:10609250-10609599	CHH	hyper	0.0057	0.1429	25.0714
Chr01:10636250-10636499	CHH	hypo	0.3571	0.1016	3.5165
Chr01:10639150-10639449	CHH	hypo	0.1149	0.0262	4.3848
Chr01:10640350-10640699	CHH	hypo	0.1748	0.0461	3.7903
Chr01:10641200-10641399	CHH	hyper	0.0664	0.1742	2.6214
Chr01:10644800-10645149	CHH	hypo	0.2094	0.0322	6.5049
Chr01:10649500-10649699	CHH	hypo	0.114	0.0015	74.9482
Chr01:10672200-10672449	CHH	hypo	0.1883	0.0294	6.4038
Chr01:10677250-10677449	CHH	hypo	0.5183	0.1959	2.6452
Chr01:10684850-10685149	CHH	hyper	0.0631	0.2262	3.5866
Chr01:10729050-10729249	CHH	hypo	0.0997	0.0083	12.0655
Chr01:10730700-10730999	CHH	hypo	0.0962	0.0097	9.8887
Chr01:10732500-10732699	CHH	hypo	0.1535	0.0336	4.5749
Chr01:1074000-1074349	CHH	hyper	0.0617	0.3446	5.5861
Chr01:10753400-10753599	CHH	hypo	0.1776	0.0078	22.7026
Chr01:10754250-10754599	CHH	hyper	0.0691	0.3393	4.9115
Chr01:107600-107799	CHH	hypo	0.392	0.1026	3.822
Chr01:10760600-10760799	CHH	hyper	0.0369	0.2068	5.6094
Chr01:10781950-10782199	CHH	hypo	0.298	0.0706	4.2205
Chr01:10782400-10782649	CHH	hyper	0.1045	0.2775	2.6553
Chr01:10795200-10795399	CHH	hypo	0.557	0.128	4.3532
Chr01:10835150-10835449	CHH	hypo	0.1934	0.0772	2.5059
Chr01:10835500-10835899	CHH	hyper	0.0433	0.1877	4.3302
Chr01:10842100-10842299	CHH	hypo	0.1198	0.0446	2.6863
Chr01:10842600-10842899	CHH	hypo	0.4404	0.1289	3.4159
Chr01:10856000-10856349	CHH	hyper	0.0818	0.2482	3.0325
Chr01:10859300-10859599	CHH	hypo	0.2429	0.0475	5.1109
Chr01:10859900-10860249	CHH	hyper	0.054	0.1601	2.9633
Chr01:10863600-10863849	CHH	hyper	0.1234	0.3315	2.6872
Chr01:10869800-10869999	CHH	hypo	0.1799	0.0492	3.659
Chr01:10882250-10882499	CHH	hypo	0.2723	0.0559	4.8677
Chr01:10886750-10887049	CHH	hyper	0.0604	0.1629	2.6965
Chr01:10888300-10888499	CHH	hypo	0.2571	0.0763	3.3695
Chr01:10909850-10910049	CHH	hyper	0.2112	0.6951	3.2908
Chr01:10925800-10925999	CHH	hypo	0.1401	0.0392	3.572
Chr01:10929700-10930049	CHH	hypo	0.5191	0.1319	3.9346
Chr01:10930350-10930649	CHH	hypo	0.4473	0.1486	3.0096
Chr01:10931200-10931549	CHH	hyper	0.1145	0.2994	2.6151
Chr01:10933850-10934199	CHH	hyper	0.0893	0.2806	3.1409
Chr01:10946800-10947049	CHH	hypo	0.1634	0.032	5.1056
Chr01:10948850-10949049	CHH	hypo	0.2245	0.0857	2.619
Chr01:10963900-10964399	CHH	hypo	0.4268	0.087	4.9064
Chr01:10982700-10982899	CHH	hyper	0.0811	0.2907	3.5854
Chr01:1098500-1098699	CHH	hyper	0.0839	0.2684	3.1991
Chr01:1098700-1099299	CHH	hypo	0.25	0.0761	3.2849
Chr01:10999800-11000049	CHH	hypo	0.4334	0.0379	11.4257
Chr01:11004600-11004949	CHH	hypo	0.2031	0.0302	6.72
Chr01:11028100-11028449	CHH	hypo	0.2915	0.0836	3.4872
Chr01:11033800-11033999	CHH	hypo	0.1847	0.0319	5.7947
Chr01:11035500-11035699	CHH	hypo	0.1183	0.0254	4.6601
Chr01:11043750-11044249	CHH	hyper	0.104	0.2735	2.6304
Chr01:11047250-11047649	CHH	hypo	0.2642	0.0802	3.2956
Chr01:11050800-11051049	CHH	hyper	0.0073	0.081	11.1068
Chr01:11054750-11055099	CHH	hypo	0.3339	0.0676	4.9379
Chr01:11067050-11067249	CHH	hypo	0.2644	0.098	2.6978
Chr01:1108800-1109149	CHH	hypo	0.3856	0.0963	4.0044
Chr01:11095700-11095899	CHH	hypo	0.3846	0.0749	5.1338
Chr01:1111200-1111399	CHH	hyper	0.0343	0.1937	5.6528
Chr01:11120400-11120599	CHH	hyper	0.0256	0.163	6.3564
Chr01:11121300-11121499	CHH	hypo	0.1717	0.059	2.9096
Chr01:1112950-1113199	CHH	hypo	0.1429	0.0494	2.8895
Chr01:11137500-11137699	CHH	hypo	0.284	0.1006	2.8218
Chr01:11143200-11143449	CHH	hyper	0.0746	0.2827	3.7876
Chr01:11144800-11145049	CHH	hypo	0.3043	0.0989	3.0786
Chr01:11161150-11161499	CHH	hyper	0.025	0.1631	6.5221
Chr01:1117200-1117399	CHH	hyper	0.009	0.4543	50.6253
Chr01:11173550-11173899	CHH	hypo	0.507	0.0752	6.7425
Chr01:11177950-11178249	CHH	hypo	0.3436	0.1035	3.319
Chr01:11188750-11189099	CHH	hypo	0.2982	0.0255	11.6936
Chr01:11199350-11199599	CHH	hypo	0.3115	0.0855	3.645
Chr01:11207300-11207549	CHH	hypo	0.2622	0.1036	2.5316
Chr01:11210850-11211249	CHH	hypo	0.562	0.1318	4.264
Chr01:11220100-11220299	CHH	hyper	0.1243	0.3356	2.7007
Chr01:11226400-11226649	CHH	hypo	0.2744	0.1	2.7444
Chr01:11230300-11230649	CHH	hypo	0.1314	0.0388	3.3877
Chr01:11248600-11248799	CHH	hypo	0.1275	0.0223	5.7098
Chr01:11263650-11264199	CHH	hyper	0.0476	0.3126	6.5744
Chr01:11267550-11267849	CHH	hyper	0.0581	0.2532	4.3579
Chr01:11271150-11271549	CHH	hypo	0.3532	0.0768	4.5973
Chr01:11277100-11277399	CHH	hypo	0.1481	0.0539	2.7477
Chr01:11277450-11277649	CHH	hyper	0.1153	0.3136	2.7199
Chr01:11286550-11286799	CHH	hypo	0.2416	0.0904	2.6714
Chr01:11302350-11302649	CHH	hypo	0.0941	0.0078	12.0211
Chr01:11302650-11302899	CHH	hyper	0.0531	0.2424	4.5642
Chr01:11310100-11310449	CHH	hypo	0.2096	0.076	2.7578
Chr01:11315500-11315749	CHH	hyper	0.1011	0.3253	3.2179
Chr01:11322850-11323349	CHH	hyper	0.0587	0.2669	4.546
Chr01:11332500-11332699	CHH	hyper	0.0231	0.251	10.8808
Chr01:11341350-11341599	CHH	hypo	0.3375	0.0359	9.405
Chr01:11344100-11344399	CHH	hypo	0.5197	0.1255	4.141
Chr01:11350400-11350849	CHH	hypo	0.3152	0.0669	4.7115
Chr01:11351150-11351349	CHH	hypo	0.3069	0.001	295.248
Chr01:11353900-11354149	CHH	hypo	0.0776	0.0099	7.8566
Chr01:11356000-11356199	CHH	hypo	0.1895	0.0418	4.5337
Chr01:11356900-11357249	CHH	hyper	0.0104	0.0989	9.4906
Chr01:11358350-11358599	CHH	hyper	0.0226	0.1727	7.6518
Chr01:11378800-11379049	CHH	hypo	0.12	0.0353	3.4
Chr01:11383050-11383349	CHH	hypo	0.1378	0.0144	9.5526
Chr01:11389800-11389999	CHH	hypo	0.2305	0.0876	2.6307
Chr01:11397600-11397799	CHH	hypo	0.3213	0.1084	2.9626
Chr01:11410100-11410349	CHH	hyper	0.0775	0.3285	4.2386
Chr01:11417900-11418199	CHH	hyper	0.1264	0.3468	2.7443
Chr01:11421500-11421699	CHH	hyper	0.028	0.6119	21.8499
Chr01:11426900-11427149	CHH	hyper	0.0111	0.2752	24.8394
Chr01:11431900-11432149	CHH	hyper	0.1229	0.3176	2.5845
Chr01:11445550-11445799	CHH	hyper	0.0855	0.2979	3.482
Chr01:11450250-11450549	CHH	hypo	0.3529	0.0862	4.0931
Chr01:11451300-11451549	CHH	hypo	0.1237	0.03	4.1204
Chr01:11464150-11464399	CHH	hyper	0.033	0.3146	9.5265
Chr01:11465600-11465849	CHH	hypo	0.2148	0.0827	2.599
Chr01:11470100-11470449	CHH	hypo	0.2663	0.0503	5.2959
Chr01:11497350-11497549	CHH	hyper	0.1402	0.3762	2.6838
Chr01:11509600-11509849	CHH	hyper	0.1987	0.7088	3.568
Chr01:11517750-11518099	CHH	hyper	0.0647	0.2975	4.5982
Chr01:11521850-11522049	CHH	hypo	0.25	0.0203	12.3276
Chr01:11528250-11528599	CHH	hypo	0.2778	0.0859	3.2333
Chr01:11529500-11529799	CHH	hyper	0.022	0.2077	9.4584
Chr01:11546850-11547099	CHH	hyper	0.1132	0.2977	2.6301
Chr01:11572250-11572449	CHH	hypo	0.4025	0.1509	2.6675
Chr01:11573300-11573549	CHH	hypo	0.2322	0.0617	3.765
Chr01:11574650-11575099	CHH	hypo	0.293	0.0551	5.3183
Chr01:11590500-11590799	CHH	hypo	0.1102	0.0166	6.6201
Chr01:11595350-11595549	CHH	hyper	0.0292	0.157	5.3781
Chr01:11610600-11610849	CHH	hypo	0.4252	0.1069	3.9769
Chr01:11611000-11611199	CHH	hypo	0.1995	0.05	3.9908
Chr01:11628200-11628699	CHH	hyper	0.0872	0.2329	2.6718
Chr01:11644800-11645149	CHH	hypo	0.2077	0.0588	3.5306
Chr01:11645700-11645949	CHH	hyper	0.0299	0.118	3.953
Chr01:11647550-11647799	CHH	hypo	0.1676	0.0494	3.393
Chr01:11650550-11650749	CHH	hypo	0.3301	0.1143	2.888
Chr01:1165150-1165499	CHH	hypo	0.2788	0.067	4.1612
Chr01:11652400-11652649	CHH	hyper	0.0499	0.131	2.624
Chr01:11661650-11661849	CHH	hyper	0.0524	0.2778	5.3009
Chr01:11664750-11664949	CHH	hyper	0.0736	0.5063	6.8791
Chr01:11669200-11669599	CHH	hyper	0.0531	0.2725	5.1365
Chr01:11701550-11701799	CHH	hypo	0.3986	0.1384	2.8809
Chr01:11703600-11704149	CHH	hypo	0.3868	0.1212	3.1914
Chr01:11709600-11709799	CHH	hyper	0.0076	0.103	13.6348
Chr01:11727600-11727849	CHH	hyper	0.0765	0.4372	5.7176
Chr01:11748500-11748699	CHH	hyper	0.1124	0.2819	2.5075
Chr01:11749600-11749849	CHH	hypo	0.3728	0.0612	6.0888
Chr01:11779200-11779599	CHH	hypo	0.4724	0.0204	23.1455
Chr01:11794000-11794399	CHH	hyper	0.0508	0.2336	4.5948
Chr01:11805550-11805749	CHH	hyper	0.0052	0.1522	29.1918
Chr01:11815700-11815899	CHH	hyper	0.1126	0.3062	2.7202
Chr01:11841900-11842199	CHH	hypo	0.2259	0.0578	3.9118
Chr01:11863650-11864199	CHH	hypo	0.2003	0.0759	2.6379
Chr01:11871700-11872049	CHH	hyper	0.0806	0.2279	2.8293
Chr01:11886450-11886799	CHH	hypo	0.3028	0.1048	2.8894
Chr01:11897800-11898149	CHH	hyper	0.1897	0.5292	2.7905
Chr01:11904400-11904749	CHH	hypo	0.1809	0	18.0868
Chr01:11919350-11919549	CHH	hypo	0.1818	0.0667	2.7273
Chr01:11929800-11930149	CHH	hypo	0.2026	0.024	8.4565
Chr01:11942900-11943099	CHH	hypo	0.0821	0.0202	4.0548
Chr01:11943050-11943299	CHH	hyper	0.0041	0.086	20.889
Chr01:11944600-11944799	CHH	hypo	0.2362	0.0723	3.2687
Chr01:11950450-11950649	CHH	hyper	0.0821	0.2674	3.2546
Chr01:11977550-11977749	CHH	hypo	0.2941	0.0697	4.2227
Chr01:11982150-11982449	CHH	hyper	0.0585	0.2922	4.9974
Chr01:11985500-11985699	CHH	hyper	0.0618	0.1988	3.2198
Chr01:12012550-12012799	CHH	hyper	0.1083	0.5224	4.8256
Chr01:1202200-1202399	CHH	hyper	0.075	0.2147	2.864
Chr01:12024000-12024349	CHH	hypo	0.6428	0.188	3.419
Chr01:12027900-12028199	CHH	hyper	0.0392	0.3066	7.8247
Chr01:12028950-12029149	CHH	hypo	0.2326	0.0408	5.6997
Chr01:12042250-12042499	CHH	hypo	0.2368	0.049	4.8292
Chr01:12078600-12078899	CHH	hypo	0.2124	0.0222	9.5581
Chr01:12087900-12088099	CHH	hyper	0.0328	0.4223	12.8794
Chr01:12088400-12088799	CHH	hyper	0.0331	0.3647	11.0136
Chr01:12102200-12102499	CHH	hypo	0.2432	0.0958	2.5395
Chr01:12110750-12111049	CHH	hyper	0.1075	0.3132	2.9126
Chr01:12113550-12113849	CHH	hyper	0.0325	0.1851	5.6907
Chr01:12131350-12131599	CHH	hypo	0.7591	0.2812	2.6991
Chr01:12133450-12133649	CHH	hypo	0.523	0.0359	14.5504
Chr01:12138200-12138399	CHH	hypo	0.1579	0.0218	7.2526
Chr01:12155450-12155799	CHH	hyper	0.0762	0.2552	3.3482
Chr01:12159450-12159699	CHH	hyper	0.0532	0.1937	3.6411
Chr01:12176700-12177049	CHH	hyper	0.0255	0.2262	8.8707
Chr01:12190200-12190449	CHH	hyper	0.0663	0.25	3.7692
Chr01:12191050-12191399	CHH	hyper	0.0518	0.2381	4.5996
Chr01:12202850-12203099	CHH	hypo	0.2807	0.0455	6.1754
Chr01:12217500-12217749	CHH	hypo	0.201	0.0182	11.0519
Chr01:12223100-12223399	CHH	hypo	0.2247	0.0623	3.6057
Chr01:12307650-12307999	CHH	hyper	0.0048	0.0832	17.1873
Chr01:12318200-12318399	CHH	hypo	0.3333	0.1132	2.9444
Chr01:12324800-12325099	CHH	hypo	0.2846	0.0237	12.0242
Chr01:12346350-12346599	CHH	hypo	0.2797	0.026	10.7752
Chr01:12348150-12348349	CHH	hypo	0.4431	0.0742	5.9752
Chr01:12352900-12353099	CHH	hypo	0.2905	0.0094	30.9841
Chr01:12385100-12385349	CHH	hyper	0.0309	0.1185	3.8415
Chr01:12388750-12388949	CHH	hyper	0.1453	0.5608	3.8593
Chr01:12390050-12390299	CHH	hyper	0.0749	0.3052	4.0749
Chr01:12393650-12393899	CHH	hyper	0.0369	0.1586	4.296
Chr01:12395250-12395599	CHH	hypo	0.3158	0.1044	3.0236
Chr01:12413500-12413699	CHH	hyper	0.0874	0.2294	2.6239
Chr01:12413900-12414199	CHH	hypo	0.2246	0.066	3.4047
Chr01:12423100-12423299	CHH	hypo	0.2888	0.1124	2.5687
Chr01:12459450-12459749	CHH	hypo	0.1868	0.0484	3.8625
Chr01:12462000-12462299	CHH	hyper	0.0373	0.1233	3.3073
Chr01:12463800-12464099	CHH	hyper	0.0348	0.1455	4.1778
Chr01:12476500-12476749	CHH	hypo	0.4803	0.0342	14.0262
Chr01:12479350-12479549	CHH	hypo	0.3351	0.063	5.3203
Chr01:12502700-12502899	CHH	hyper	0.0388	0.1777	4.5807
Chr01:12504300-12504499	CHH	hypo	0.2327	0.0897	2.5935
Chr01:12508200-12508399	CHH	hypo	0.0876	0.0063	13.968
Chr01:12536300-12536649	CHH	hyper	0.0826	0.325	3.933
Chr01:1254700-1254999	CHH	hypo	0.0735	0.0025	29.7621
Chr01:12560750-12561049	CHH	hyper	0.1067	0.3215	3.014
Chr01:12562650-12562849	CHH	hypo	0.3377	0.0892	3.7845
Chr01:12563400-12563599	CHH	hyper	0.0421	0.1324	3.1459
Chr01:12567900-12568199	CHH	hypo	0.1093	0.0279	3.9156
Chr01:12570400-12570649	CHH	hypo	0.0796	0.007	11.3735
Chr01:12574850-12575099	CHH	hyper	0.1032	0.3137	3.0389
Chr01:12588400-12588599	CHH	hyper	0.0311	0.1732	5.5631
Chr01:12604450-12604799	CHH	hypo	0.2004	0.0588	3.4066
Chr01:12609400-12609599	CHH	hyper	0.0209	0.3739	17.899
Chr01:12617100-12617399	CHH	hypo	0.3106	0.0746	4.1626
Chr01:12619350-12619549	CHH	hypo	0.2663	0.0954	2.7907
Chr01:12646700-12646899	CHH	hypo	0.125	0.0289	4.3214
Chr01:12659750-12660099	CHH	hyper	0.0697	0.2851	4.0906
Chr01:12668100-12668299	CHH	hyper	0.105	0.2722	2.5931
Chr01:12668750-12668949	CHH	hyper	0.0805	0.2677	3.3257
Chr01:12685650-12685849	CHH	hyper	0.0631	0.419	6.6449
Chr01:12688300-12688599	CHH	hypo	0.2731	0.1017	2.6854
Chr01:12710050-12710249	CHH	hypo	0.1873	0.0727	2.5747
Chr01:12714500-12714799	CHH	hyper	0.0291	0.1417	4.8632
Chr01:12715050-12715249	CHH	hyper	0.0379	0.1459	3.8517
Chr01:12717350-12717549	CHH	hypo	0.2717	0.0531	5.1212
Chr01:12717650-12717999	CHH	hypo	0.2744	0.0893	3.0736
Chr01:12728850-12729099	CHH	hyper	0.0756	0.5152	6.8164
Chr01:12770200-12770449	CHH	hyper	0.1426	0.4051	2.8408
Chr01:12783350-12783649	CHH	hyper	0.0578	0.2768	4.7889
Chr01:12784550-12784899	CHH	hyper	0.0072	0.2382	33.2063
Chr01:12785000-12785199	CHH	hyper	0.1016	0.329	3.2396
Chr01:12787800-12787999	CHH	hyper	0.273	0.7805	2.8591
Chr01:12794250-12794699	CHH	hypo	0.5023	0.1649	3.0468
Chr01:12795500-12795749	CHH	hypo	0.3394	0.0699	4.8543
Chr01:12802600-12802949	CHH	hyper	0.0397	0.393	9.8996
Chr01:12835200-12835499	CHH	hyper	0.0183	0.1895	10.329
Chr01:12845650-12845949	CHH	hypo	0.4024	0.1246	3.229
Chr01:12846650-12846849	CHH	hypo	0.5269	0.2062	2.5557
Chr01:12849550-12849849	CHH	hyper	0.2082	0.7904	3.7956
Chr01:12850800-12851149	CHH	hypo	0.3396	0.0635	5.3506
Chr01:12863400-12863699	CHH	hypo	0.2961	0.1121	2.6423
Chr01:12868450-12868749	CHH	hypo	0.136	0.0257	5.3009
Chr01:12872400-12872749	CHH	hyper	0.0718	0.2257	3.1424
Chr01:12879850-12880049	CHH	hyper	0.0512	0.2731	5.3338
Chr01:12886850-12887199	CHH	hypo	0.4048	0.1335	3.0315
Chr01:12893250-12893449	CHH	hyper	0.1414	0.4094	2.8958
Chr01:12894550-12894749	CHH	hyper	0.0169	0.0749	4.4375
Chr01:12903650-12903999	CHH	hyper	0.1232	0.3323	2.6971
Chr01:12904800-12904999	CHH	hyper	0.0929	0.2552	2.748
Chr01:12905300-12905649	CHH	hyper	0.0481	0.4137	8.5993
Chr01:1290650-1290849	CHH	hypo	0.2094	0.051	4.1041
Chr01:12909300-12909649	CHH	hyper	0.043	0.3966	9.2305
Chr01:12916950-12917349	CHH	hypo	0.3238	0.0663	4.8811
Chr01:12921700-12921949	CHH	hypo	0.36	0.1037	3.4714
Chr01:12941900-12942099	CHH	hyper	0.04	0.1727	4.3172
Chr01:1294400-1294649	CHH	hyper	0.0217	0.2353	10.8256
Chr01:12945350-12945699	CHH	hypo	0.2633	0.0884	2.979
Chr01:12945900-12946149	CHH	hypo	0.7895	0.2789	2.8307
Chr01:12962000-12962249	CHH	hyper	0.0745	0.1979	2.6562
Chr01:12980150-12980349	CHH	hyper	0.0449	0.1688	3.7593
Chr01:12999200-12999449	CHH	hypo	0.1667	0.0028	59.7222
Chr01:13011200-13011399	CHH	hypo	0.1815	0.0523	3.4717
Chr01:13011700-13011899	CHH	hyper	0.0671	0.1978	2.9482
Chr01:13012200-13012499	CHH	hyper	0.0731	0.3103	4.2474
Chr01:13016100-13016399	CHH	hypo	0.2695	0.0808	3.3367
Chr01:13024150-13024449	CHH	hyper	0.0962	0.2703	2.8101
Chr01:13039500-13039699	CHH	hypo	0.6	0.2077	2.8885
Chr01:13058050-13058399	CHH	hypo	0.2853	0.0392	7.2764
Chr01:13061000-13061249	CHH	hyper	0.125	0.3755	3.0038
Chr01:13076050-13076249	CHH	hypo	0.1029	0.0215	4.7776
Chr01:13078650-13079149	CHH	hypo	0.1809	0.0293	6.1796
Chr01:13084200-13084399	CHH	hypo	0.1967	0.0531	3.7064
Chr01:13098200-13098399	CHH	hypo	0.1996	0.0655	3.0484
Chr01:13101300-13101649	CHH	hypo	0.6478	0.0939	6.8972
Chr01:13107650-13107899	CHH	hypo	0.2948	0.0923	3.1953
Chr01:13114650-13114899	CHH	hyper	0.046	0.2578	5.6074
Chr01:13137250-13137549	CHH	hypo	0.1793	0.0131	13.6635
Chr01:13160800-13161099	CHH	hyper	0.079	0.2706	3.4248
Chr01:13161250-13161499	CHH	hypo	0.1129	0.0053	21.4894
Chr01:13162800-13162999	CHH	hyper	0.0687	0.2367	3.4457
Chr01:13171350-13171599	CHH	hypo	0.2893	0.0937	3.0886
Chr01:13171650-13171899	CHH	hyper	0.0452	0.2531	5.6054
Chr01:13205800-13205999	CHH	hypo	0.1902	0.0614	3.0989
Chr01:13221200-13221549	CHH	hypo	0.4862	0.1166	4.17
Chr01:13227100-13227349	CHH	hypo	0.2353	0.0526	4.4706
Chr01:13232650-13232849	CHH	hypo	0.276	0.0799	3.4558
Chr01:13237300-13237549	CHH	hypo	0.1894	0.0536	3.5306
Chr01:13237950-13238149	CHH	hyper	0.0777	0.2885	3.7104
Chr01:13301550-13301749	CHH	hyper	0.0426	0.1871	4.3867
Chr01:13303300-13303699	CHH	hypo	0.1145	0.0247	4.6389
Chr01:13305150-13305399	CHH	hypo	0.0997	0.0274	3.636
Chr01:13307000-13307299	CHH	hyper	0.0506	0.2587	5.1122
Chr01:13307800-13308049	CHH	hypo	0.1465	0.0091	16.0321
Chr01:1331550-1331849	CHH	hypo	0.2096	0.015	13.9374
Chr01:13320950-13321149	CHH	hypo	0.3442	0.0427	8.0551
Chr01:13325400-13325599	CHH	hyper	0.0735	0.2465	3.3559
Chr01:13338700-13339049	CHH	hyper	0.0338	0.1966	5.8238
Chr01:13340500-13340749	CHH	hypo	0.1795	0.0631	2.8439
Chr01:13381000-13381299	CHH	hyper	0.1411	0.6404	4.538
Chr01:13389600-13389949	CHH	hypo	0.0877	0.0228	3.8508
Chr01:13435150-13435399	CHH	hypo	0.2347	0.0278	8.4334
Chr01:13446300-13446549	CHH	hyper	0.0607	0.2657	4.3742
Chr01:13465950-13466249	CHH	hyper	0.1009	0.2951	2.9252
Chr01:13474050-13474299	CHH	hyper	0.0835	0.2097	2.5125
Chr01:13518750-13518999	CHH	hyper	0.0278	0.3034	10.9241
Chr01:13520850-13521199	CHH	hypo	0.2931	0.0765	3.8314
Chr01:13524450-13524649	CHH	hypo	0.152	0.0524	2.903
Chr01:13533100-13533349	CHH	hypo	0.1149	0.0145	7.9167
Chr01:13535900-13536099	CHH	hypo	0.2497	0.0967	2.5812
Chr01:13544350-13544699	CHH	hypo	0.3677	0.1075	3.4195
Chr01:13549650-13549999	CHH	hyper	0.0838	0.2339	2.7913
Chr01:13556850-13557199	CHH	hypo	0.3971	0.0486	8.1681
Chr01:13563200-13563499	CHH	hyper	0.059	0.367	6.2237
Chr01:13576200-13576399	CHH	hypo	0.3197	0.1142	2.8002
Chr01:13582150-13582449	CHH	hyper	0.0636	0.3864	6.0774
Chr01:13584850-13585099	CHH	hypo	0.2116	0.0785	2.6948
Chr01:13606550-13606749	CHH	hyper	0	0.1152	11.5183
Chr01:13608600-13608799	CHH	hyper	0.1128	0.3209	2.8441
Chr01:13626400-13626749	CHH	hypo	0.2678	0.0645	4.1536
Chr01:13647150-13647399	CHH	hyper	0.0402	0.315	7.8316
Chr01:13681350-13681549	CHH	hypo	0.2194	0	21.9409
Chr01:13683950-13684349	CHH	hyper	0.0759	0.3515	4.6319
Chr01:13689150-13689349	CHH	hyper	0.0642	0.1649	2.5685
Chr01:13704750-13704999	CHH	hypo	0.2019	0.0054	37.3784
Chr01:13742400-13742699	CHH	hypo	0.1229	0	12.2865
Chr01:13743750-13743949	CHH	hyper	0.0776	0.518	6.6793
Chr01:13744300-13744599	CHH	hypo	0.1282	0.028	4.5788
Chr01:13793300-13793549	CHH	hypo	0.1592	0.0467	3.4106
Chr01:13804500-13804799	CHH	hyper	0.0353	0.1676	4.7494
Chr01:13817850-13818099	CHH	hypo	0.1884	0.027	6.971
Chr01:13832100-13832399	CHH	hyper	0.0146	0.1226	8.4009
Chr01:13833600-13833849	CHH	hypo	0.2743	0.0883	3.1064
Chr01:13837300-13837499	CHH	hypo	0.3643	0.1174	3.1018
Chr01:13837600-13837949	CHH	hyper	0.063	0.1741	2.7629
Chr01:13840950-13841149	CHH	hypo	0.2852	0.0987	2.889
Chr01:13848150-13848399	CHH	hypo	0.2113	0.0456	4.6334
Chr01:13866800-13866999	CHH	hyper	0.0062	0.1151	18.5324
Chr01:13898750-13899099	CHH	hypo	0.1737	0.0153	11.3621
Chr01:13902150-13902349	CHH	hyper	0.0631	0.1743	2.7645
Chr01:13902800-13903149	CHH	hypo	0.2548	0.0647	3.9358
Chr01:13910200-13910399	CHH	hypo	0.392	0.0896	4.3748
Chr01:13914450-13914749	CHH	hyper	0.0625	0.2937	4.6984
Chr01:13917050-13917299	CHH	hyper	0.0758	0.1955	2.5776
Chr01:13953950-13954199	CHH	hyper	0.0528	0.1751	3.3156
Chr01:13976300-13976599	CHH	hypo	0.3202	0.1	3.2015
Chr01:13983100-13983399	CHH	hypo	0.3002	0.085	3.5319
Chr01:13986950-13987199	CHH	hypo	0.2859	0.0466	6.1375
Chr01:14003700-14003899	CHH	hyper	0.0148	0.1021	6.8793
Chr01:14017800-14018099	CHH	hyper	0.0449	0.1847	4.1102
Chr01:14025800-14026099	CHH	hypo	0.2469	0.0739	3.3416
Chr01:14039550-14039799	CHH	hyper	0.0428	0.1421	3.3167
Chr01:14107450-14107749	CHH	hypo	0.3003	0.0877	3.4241
Chr01:14112950-14113249	CHH	hyper	0.0657	0.5833	8.8826
Chr01:14146600-14146849	CHH	hypo	0.0955	0.008	11.9887
Chr01:14147650-14147899	CHH	hypo	0.3636	0.0903	4.026
Chr01:14156500-14156849	CHH	hypo	0.1893	0.0192	9.8619
Chr01:14158300-14158499	CHH	hyper	0.0038	0.305	80.2271
Chr01:14161450-14161649	CHH	hyper	0.0947	0.3354	3.5427
Chr01:14183050-14183249	CHH	hypo	0.3427	0.1303	2.6307
Chr01:14183600-14183949	CHH	hypo	0.3007	0.0661	4.5499
Chr01:14185250-14185599	CHH	hyper	0.1008	0.2934	2.9097
Chr01:14194450-14194749	CHH	hypo	0.4403	0.1177	3.7393
Chr01:14195050-14195399	CHH	hyper	0.2135	0.5436	2.5458
Chr01:14225650-14225949	CHH	hypo	0.2697	0.1008	2.676
Chr01:14228500-14228799	CHH	hypo	0.1968	0.0505	3.8934
Chr01:14232550-14232749	CHH	hypo	0.4301	0.1669	2.5767
Chr01:14242250-14242599	CHH	hyper	0.0736	0.2049	2.7829
Chr01:1425900-1426199	CHH	hyper	0.0312	0.1155	3.6981
Chr01:14268300-14268499	CHH	hyper	0.055	0.2262	4.11
Chr01:14285300-14285549	CHH	hypo	0.2803	0.0996	2.8144
Chr01:14293250-14293499	CHH	hyper	0.0735	0.2775	3.774
Chr01:14311650-14311999	CHH	hypo	0.32	0.0301	10.624
Chr01:14327300-14327649	CHH	hyper	0.1426	0.5072	3.5563
Chr01:14337700-14338049	CHH	hypo	0.3592	0.0887	4.0512
Chr01:14355950-14356149	CHH	hypo	0.2662	0.0375	7.094
Chr01:14366400-14366599	CHH	hyper	0.125	0.3522	2.8172
Chr01:14398850-14399199	CHH	hypo	0.3191	0.0135	23.5611
Chr01:14418850-14419149	CHH	hypo	0.1165	0.0086	13.557
Chr01:14448850-14449149	CHH	hypo	0.2574	0.0493	5.2225
Chr01:14462250-14462649	CHH	hypo	0.4439	0.1398	3.1757
Chr01:14478150-14478449	CHH	hyper	0.0377	0.1927	5.1158
Chr01:14483250-14483449	CHH	hyper	0.0702	0.3025	4.3113
Chr01:14536150-14536349	CHH	hyper	0.066	0.1902	2.8835
Chr01:14543550-14543749	CHH	hypo	0.3248	0.0975	3.3313
Chr01:14545800-14545999	CHH	hyper	0.0809	0.2097	2.5911
Chr01:14556600-14556949	CHH	hypo	0.2547	0.0781	3.2618
Chr01:14558450-14558699	CHH	hypo	0.4468	0.1022	4.3705
Chr01:14571650-14571899	CHH	hyper	0.0878	0.4529	5.1593
Chr01:14573000-14573299	CHH	hypo	0.2357	0.09	2.6176
Chr01:14592150-14592449	CHH	hyper	0.05	0.2139	4.2781
Chr01:14599100-14599299	CHH	hypo	0.2371	0.0707	3.3537
Chr01:14615250-14615499	CHH	hyper	0.0125	0.1461	11.7233
Chr01:14627250-14627549	CHH	hypo	0.2307	0.067	3.4411
Chr01:14637100-14637299	CHH	hypo	0.4061	0.0448	9.0684
Chr01:14637300-14637549	CHH	hyper	0.1714	0.4771	2.7839
Chr01:14654300-14654549	CHH	hypo	0.3475	0.0611	5.6904
Chr01:14669650-14669849	CHH	hypo	0.1215	0	12.1514
Chr01:14712300-14712599	CHH	hyper	0.1277	0.4818	3.7738
Chr01:14714650-14714849	CHH	hypo	0.7199	0.1256	5.7327
Chr01:14722200-14722499	CHH	hyper	0.0907	0.3239	3.5704
Chr01:14736950-14737249	CHH	hypo	0.4026	0.0408	9.8624
Chr01:14744100-14744299	CHH	hyper	0.1	0.274	2.7396
Chr01:14745950-14746149	CHH	hyper	0.0836	0.2525	3.0192
Chr01:14753300-14753699	CHH	hypo	0.3401	0.0293	11.6067
Chr01:14754700-14754999	CHH	hypo	0.4714	0.1573	2.9959
Chr01:14765200-14765399	CHH	hypo	0.3046	0.1154	2.6396
Chr01:14765600-14765949	CHH	hypo	0.2597	0.0248	10.4829
Chr01:14814850-14815049	CHH	hyper	0.0691	0.2288	3.3103
Chr01:14815200-14815399	CHH	hyper	0.0398	0.1569	3.9422
Chr01:14832000-14832199	CHH	hypo	0.2299	0.0842	2.7314
Chr01:14868200-14868399	CHH	hyper	0.0086	0.23	26.8525
Chr01:14888050-14888349	CHH	hyper	0.0492	0.1916	3.8951
Chr01:14907400-14907749	CHH	hyper	0.036	0.2837	7.881
Chr01:14910750-14911049	CHH	hyper	0.0533	0.1845	3.4587
Chr01:14914600-14914899	CHH	hyper	0.0142	0.1794	12.6613
Chr01:1492750-1493049	CHH	hyper	0.1459	0.5173	3.545
Chr01:14947650-14947849	CHH	hyper	0.038	0.181	4.7602
Chr01:14950300-14950549	CHH	hyper	0.0091	0.1617	17.8184
Chr01:14964150-14964349	CHH	hyper	0	0.1466	14.6552
Chr01:15115250-15115549	CHH	hypo	0.1397	0.0338	4.1301
Chr01:15138300-15138499	CHH	hypo	0.2514	0.0569	4.42
Chr01:15141600-15141849	CHH	hypo	0.2914	0.0485	6.0074
Chr01:15150000-15150249	CHH	hyper	0.037	0.3412	9.2118
Chr01:15151300-15151599	CHH	hypo	0.2422	0	24.224
Chr01:15158950-15159199	CHH	hypo	0.24	0.0304	7.8921
Chr01:15181450-15181749	CHH	hyper	0.0775	0.2205	2.845
Chr01:15194000-15194249	CHH	hyper	0.0532	0.1554	2.9242
Chr01:15235850-15236049	CHH	hyper	0.0723	0.2169	3.0014
Chr01:15243750-15243999	CHH	hypo	0.3788	0.068	5.5718
Chr01:15245200-15245399	CHH	hypo	0.415	0.0407	10.1931
Chr01:15247850-15248049	CHH	hyper	0.0246	0.1316	5.3453
Chr01:15249400-15249749	CHH	hypo	0.1899	0.0552	3.4397
Chr01:1525350-1525699	CHH	hypo	0.4786	0.0635	7.5416
Chr01:15254550-15254749	CHH	hypo	0.3768	0.0574	6.5693
Chr01:15274100-15274349	CHH	hypo	0.1437	0.0495	2.9069
Chr01:15274950-15275249	CHH	hyper	0.0833	0.3081	3.6977
Chr01:15285500-15285699	CHH	hyper	0.0544	0.2067	3.798
Chr01:15298900-15299349	CHH	hyper	0.0969	0.3085	3.1827
Chr01:15307550-15307799	CHH	hypo	0.232	0.0516	4.4959
Chr01:15311600-15311799	CHH	hyper	0.0864	0.292	3.3785
Chr01:15312000-15312349	CHH	hypo	0.3683	0.1448	2.5437
Chr01:15325500-15325699	CHH	hypo	0.0816	0.0144	5.6735
Chr01:15326050-15326499	CHH	hyper	0.042	0.2833	6.7397
Chr01:15330450-15330649	CHH	hypo	0.1812	0.0528	3.4322
Chr01:15331400-15331649	CHH	hyper	0.0466	0.1719	3.6865
Chr01:15332900-15333099	CHH	hyper	0.0552	0.1446	2.619
Chr01:15334150-15334349	CHH	hypo	0.1656	0.0639	2.5924
Chr01:15342050-15342299	CHH	hypo	0.2871	0.02	14.3598
Chr01:15342900-15343099	CHH	hypo	0.1039	0.0302	3.4411
Chr01:15349950-15350149	CHH	hyper	0.0439	0.2707	6.1686
Chr01:15353300-15353549	CHH	hyper	0.0749	0.2125	2.8386
Chr01:15355600-15355849	CHH	hypo	0.3042	0.1085	2.8032
Chr01:15356050-15356349	CHH	hyper	0.1788	0.4622	2.5845
Chr01:15394200-15394549	CHH	hyper	0	0.2061	20.6093
Chr01:15399050-15399399	CHH	hypo	0.3396	0.0515	6.597
Chr01:15400450-15400799	CHH	hypo	0.2801	0.026	10.785
Chr01:15404700-15404899	CHH	hyper	0.0368	0.1304	3.5478
Chr01:15409850-15410199	CHH	hypo	0.3862	0.1436	2.6899
Chr01:15413950-15414249	CHH	hypo	0.2108	0.0833	2.5301
Chr01:1542000-1542249	CHH	hypo	0.3959	0.116	3.4136
Chr01:15430150-15430349	CHH	hypo	0.083	0.0251	3.313
Chr01:15455700-15455999	CHH	hyper	0.068	0.2393	3.5206
Chr01:15477050-15477299	CHH	hyper	0.0576	0.2275	3.952
Chr01:15507250-15507449	CHH	hypo	0.3731	0.1344	2.7767
Chr01:15512600-15513199	CHH	hypo	0.3032	0.0906	3.3474
Chr01:15516600-15516799	CHH	hypo	0.1896	0.021	9.0487
Chr01:15520350-15520699	CHH	hyper	0.0147	0.3845	26.1462
Chr01:15534600-15534949	CHH	hyper	0.0912	0.2761	3.0274
Chr01:15536800-15537049	CHH	hyper	0.0481	0.2054	4.2689
Chr01:15543300-15543599	CHH	hyper	0.0911	0.3296	3.6173
Chr01:15547400-15547799	CHH	hyper	0.0684	0.2201	3.2189
Chr01:15556200-15556399	CHH	hypo	0.1377	0.0066	20.9366
Chr01:15558050-15558249	CHH	hypo	0.1886	0.0667	2.8255
Chr01:15566400-15566749	CHH	hypo	0.186	0.0201	9.2451
Chr01:15566850-15567149	CHH	hyper	0.0264	0.1091	4.1336
Chr01:15567150-15567449	CHH	hypo	0.1856	0.0219	8.4864
Chr01:15577800-15578149	CHH	hyper	0.0674	0.1882	2.7933
Chr01:15579600-15579799	CHH	hypo	0.3972	0.1569	2.5322
Chr01:15584500-15584699	CHH	hypo	0.4318	0.0611	7.0661
Chr01:15603650-15603999	CHH	hypo	0.3063	0.1204	2.5444
Chr01:15605300-15605499	CHH	hyper	0.0654	0.2074	3.1721
Chr01:15610600-15610799	CHH	hypo	0.2512	0.0979	2.5669
Chr01:15611300-15611549	CHH	hyper	0.0698	0.2536	3.6354
Chr01:15616700-15616999	CHH	hypo	0.2944	0.0415	7.0995
Chr01:15628550-15628749	CHH	hyper	0.0279	0.1354	4.86
Chr01:15636800-15637149	CHH	hypo	0.2554	0.0797	3.2024
Chr01:15651150-15651349	CHH	hypo	0.094	0.0171	5.511
Chr01:15666450-15666699	CHH	hypo	0.1187	0.0303	3.9166
Chr01:15667050-15667249	CHH	hyper	0.0106	0.1888	17.7483
Chr01:15670450-15670999	CHH	hypo	0.3069	0.0395	7.7637
Chr01:15705750-15705999	CHH	hyper	0.0717	0.2178	3.0386
Chr01:15859350-15859599	CHH	hypo	0.2718	0.0422	6.4466
Chr01:15875200-15875649	CHH	hypo	0.3123	0.094	3.3204
Chr01:15882600-15882849	CHH	hypo	0.3644	0.1442	2.5263
Chr01:1589450-1589749	CHH	hypo	0.5115	0.2022	2.5292
Chr01:15970550-15970749	CHH	hypo	0.1671	0.0422	3.9606
Chr01:16022000-16022249	CHH	hypo	0.1776	0.0649	2.7384
Chr01:1603150-1603449	CHH	hypo	0.2731	0.0419	6.5217
Chr01:16183900-16184099	CHH	hyper	0.0688	0.2322	3.3745
Chr01:1620450-1620649	CHH	hypo	0.0833	0.0107	7.8118
Chr01:16269750-16269949	CHH	hypo	0.25	0.0596	4.1923
Chr01:1630100-1630299	CHH	hypo	0.2217	0.0164	13.5
Chr01:16335200-16335449	CHH	hypo	0.1732	0.0198	8.7559
Chr01:16428650-16428999	CHH	hypo	0.2685	0.0601	4.4681
Chr01:16434300-16434499	CHH	hyper	0.0541	0.3125	5.7812
Chr01:16434900-16435099	CHH	hypo	0.3344	0.1242	2.6925
Chr01:16459850-16460049	CHH	hyper	0.0513	0.2638	5.1437
Chr01:16465350-16465699	CHH	hypo	0.3774	0.0928	4.0654
Chr01:16475600-16475899	CHH	hyper	0	0.2574	25.7426
Chr01:16475800-16476099	CHH	hypo	0.2019	0.0717	2.8167
Chr01:16500950-16501299	CHH	hypo	0.4284	0.151	2.8377
Chr01:16504200-16504549	CHH	hyper	0.1885	0.5396	2.8627
Chr01:16506850-16507149	CHH	hyper	0.019	0.2561	13.4525
Chr01:16514500-16514699	CHH	hypo	0.1894	0.0633	2.9925
Chr01:16519350-16519599	CHH	hyper	0.1418	0.3756	2.6479
Chr01:16554700-16554899	CHH	hyper	0.0714	0.2024	2.8333
Chr01:16556400-16556649	CHH	hypo	0.1851	0.0654	2.8312
Chr01:16571750-16572099	CHH	hypo	0.3663	0.1294	2.8308
Chr01:16586600-16586849	CHH	hyper	0.0514	0.131	2.548
Chr01:16626350-16626699	CHH	hyper	0.006	0.4194	69.9484
Chr01:16634950-16635149	CHH	hypo	0.3564	0.0906	3.935
Chr01:16636850-16637099	CHH	hypo	0.3147	0.0733	4.2962
Chr01:16641850-16642149	CHH	hypo	0.1936	0.0641	3.0208
Chr01:16646200-16646549	CHH	hyper	0.055	0.25	4.5429
Chr01:16654750-16655049	CHH	hyper	0.0578	0.2612	4.5215
Chr01:16670850-16671049	CHH	hypo	0.3982	0.125	3.1858
Chr01:16673800-16673999	CHH	hypo	0.2655	0.076	3.4926
Chr01:16706000-16706249	CHH	hypo	0.2325	0.073	3.1865
Chr01:16725550-16725849	CHH	hyper	0.0315	0.2757	8.7535
Chr01:16729750-16729999	CHH	hyper	0.1014	0.291	2.871
Chr01:16737400-16737649	CHH	hypo	0.4085	0	40.8515
Chr01:1676100-1676349	CHH	hyper	0.0781	0.38	4.8669
Chr01:1676700-1676899	CHH	hyper	0.18	0.6527	3.6255
Chr01:16767150-16767599	CHH	hypo	0.2154	0.063	3.4171
Chr01:16771050-16771499	CHH	hyper	0.099	0.2522	2.5467
Chr01:16787350-16787549	CHH	hypo	0.2255	0.0747	3.018
Chr01:16791550-16791849	CHH	hyper	0.087	0.3247	3.7338
Chr01:16803250-16803449	CHH	hypo	0.3154	0.0491	6.423
Chr01:16806650-16806849	CHH	hypo	0.2254	0.07	3.218
Chr01:16816550-16816749	CHH	hypo	0.2371	0.0303	7.8247
Chr01:16839400-16839649	CHH	hypo	0.2963	0.0713	4.1559
Chr01:16841650-16841899	CHH	hypo	0.3194	0.0556	5.7485
Chr01:16891850-16892199	CHH	hyper	0.0067	0.1508	22.4381
Chr01:16903000-16903199	CHH	hyper	0.1265	0.7517	5.94
Chr01:16906700-16906899	CHH	hyper	0.1215	0.504	4.1472
Chr01:16907100-16907299	CHH	hyper	0.1628	0.5859	3.599
Chr01:16912750-16912999	CHH	hypo	0.6809	0.1168	5.8316
Chr01:16919700-16919899	CHH	hypo	0.1211	0.0412	2.9399
Chr01:16926650-16926849	CHH	hyper	0.0333	0.1102	3.3051
Chr01:16950350-16950699	CHH	hypo	0.2686	0.0921	2.9154
Chr01:16962300-16962499	CHH	hyper	0.076	0.2506	3.2995
Chr01:16963650-16963899	CHH	hyper	0.0663	0.2923	4.4093
Chr01:16981300-16981499	CHH	hyper	0.0595	0.2128	3.5754
Chr01:17018850-17019049	CHH	hyper	0.0872	0.304	3.4881
Chr01:17019400-17019599	CHH	hyper	0.059	0.2359	3.9959
Chr01:17032900-17033249	CHH	hypo	0.2204	0.0822	2.6803
Chr01:17038800-17038999	CHH	hypo	0.3676	0.1351	2.72
Chr01:17051050-17051399	CHH	hyper	0.0572	0.1663	2.9093
Chr01:17072950-17073149	CHH	hypo	0.1554	0.0487	3.1892
Chr01:17099700-17099999	CHH	hyper	0.0551	0.1979	3.5913
Chr01:17103650-17103899	CHH	hyper	0.101	0.2563	2.5362
Chr01:17115750-17115949	CHH	hypo	0.2802	0.091	3.0785
Chr01:17128100-17128349	CHH	hypo	0.412	0.0782	5.267
Chr01:17128350-17128549	CHH	hyper	0.1349	0.3951	2.9299
Chr01:17129500-17129799	CHH	hyper	0.059	0.5066	8.5864
Chr01:17146800-17147299	CHH	hyper	0.066	0.2116	3.2058
Chr01:17149400-17149599	CHH	hypo	0.2471	0.062	3.9838
Chr01:17153400-17153749	CHH	hyper	0.0082	0.2319	28.2931
Chr01:17153750-17154049	CHH	hypo	0.4185	0.0993	4.2128
Chr01:17178050-17178299	CHH	hypo	0.1892	0.0528	3.583
Chr01:17205850-17206099	CHH	hyper	0.1264	0.4194	3.3187
Chr01:17208050-17208349	CHH	hyper	0.1333	0.3819	2.8641
Chr01:17215800-17215999	CHH	hypo	0.1535	0.0031	48.8787
Chr01:17266900-17267199	CHH	hypo	0.1475	0.0202	7.2865
Chr01:17319250-17319599	CHH	hyper	0.0748	0.2413	3.2266
Chr01:17337300-17337549	CHH	hypo	0.1807	0.013	13.9005
Chr01:17338700-17338899	CHH	hyper	0.0511	0.1743	3.4126
Chr01:17341400-17341699	CHH	hyper	0.0532	0.1957	3.679
Chr01:17344350-17344549	CHH	hypo	0.3571	0	35.7113
Chr01:17345850-17346099	CHH	hyper	0.0303	0.1117	3.6856
Chr01:17383600-17383949	CHH	hypo	0.1587	0.0476	3.335
Chr01:17393350-17393549	CHH	hypo	0.2264	0.0764	2.9623
Chr01:17396200-17396549	CHH	hyper	0.032	0.1925	6.0156
Chr01:17396850-17397099	CHH	hyper	0.0574	0.2487	4.3338
Chr01:17403700-17403949	CHH	hypo	0.1713	0.0585	2.9295
Chr01:17405400-17405649	CHH	hypo	0.1731	0.069	2.5104
Chr01:17434200-17434499	CHH	hypo	0.2611	0.0615	4.2426
Chr01:17447350-17447649	CHH	hyper	0.0859	0.223	2.5951
Chr01:17456150-17456549	CHH	hyper	0.1127	0.484	4.2938
Chr01:17459350-17459549	CHH	hyper	0.0141	0.0704	4.9754
Chr01:17470200-17470499	CHH	hyper	0.0115	0.1103	9.5877
Chr01:17472850-17473049	CHH	hyper	0.0533	0.1704	3.1981
Chr01:17481250-17481549	CHH	hypo	0.6965	0.0865	8.0499
Chr01:17484900-17485299	CHH	hypo	0.418	0.1672	2.5
Chr01:17487600-17487949	CHH	hyper	0.0451	0.1262	2.8019
Chr01:17490650-17490899	CHH	hyper	0.1325	0.3557	2.6838
Chr01:17491250-17491449	CHH	hyper	0	0.4872	48.7208
Chr01:17492700-17492899	CHH	hyper	0.0489	0.1614	3.3037
Chr01:17506750-17506999	CHH	hypo	0.5017	0.1489	3.37
Chr01:17509500-17509699	CHH	hypo	0.1383	0.0148	9.3677
Chr01:17510100-17510299	CHH	hyper	0.0713	0.2016	2.8295
Chr01:17510500-17510849	CHH	hypo	0.3266	0.0998	3.2724
Chr01:17544150-17544399	CHH	hypo	0.1507	0.0279	5.3945
Chr01:17568200-17568399	CHH	hypo	0.3922	0.06	6.5359
Chr01:17599650-17599899	CHH	hypo	0.1911	0.0668	2.861
Chr01:17600650-17600849	CHH	hypo	0.1034	0.0234	4.4276
Chr01:17645500-17645749	CHH	hypo	0.1902	0.068	2.7962
Chr01:17655450-17655849	CHH	hypo	0.25	0.0781	3.2016
Chr01:17670550-17670899	CHH	hypo	0.1824	0.0399	4.5728
Chr01:17723450-17723799	CHH	hyper	0.0536	0.3142	5.858
Chr01:17729250-17729449	CHH	hyper	0.0535	0.1556	2.9052
Chr01:17732100-17732349	CHH	hyper	0.0816	0.2233	2.7349
Chr01:17746200-17746599	CHH	hyper	0.0631	0.2451	3.8825
Chr01:17751500-17751699	CHH	hyper	0.0438	0.3222	7.3598
Chr01:17769750-17770149	CHH	hypo	0.3382	0.0121	28.061
Chr01:17782350-17782549	CHH	hypo	0.2072	0.0721	2.8726
Chr01:17789400-17789649	CHH	hyper	0.1009	0.2828	2.8038
Chr01:17809200-17809449	CHH	hypo	0.2023	0.0411	4.919
Chr01:17823850-17824099	CHH	hyper	0.0351	0.284	8.0885
Chr01:17847050-17847249	CHH	hyper	0.0052	0.2069	39.7759
Chr01:17849800-17850049	CHH	hyper	0.0645	0.2431	3.768
Chr01:17851600-17851899	CHH	hyper	0.0621	0.2537	4.0879
Chr01:17852350-17852549	CHH	hypo	0.191	0.0208	9.1685
Chr01:17874100-17874399	CHH	hyper	0.1296	0.4681	3.611
Chr01:17894500-17894849	CHH	hypo	0.2177	0.0467	4.6597
Chr01:17894850-17895199	CHH	hyper	0.0364	0.1931	5.3027
Chr01:17907900-17908099	CHH	hypo	0.3268	0.0347	9.4132
Chr01:17912600-17912899	CHH	hypo	0.1462	0.0413	3.5431
Chr01:17928600-17928799	CHH	hypo	0.3451	0.0613	5.6311
Chr01:17936900-17937299	CHH	hyper	0.0389	0.2686	6.9093
Chr01:17950450-17950749	CHH	hypo	0.1548	0.0295	5.2481
Chr01:17982950-17983299	CHH	hypo	0.1419	0.041	3.462
Chr01:17985900-17986199	CHH	hypo	0.2215	0.0627	3.5333
Chr01:17989500-17989749	CHH	hyper	0.0386	0.1964	5.0865
Chr01:18011450-18011649	CHH	hypo	0.2838	0.0741	3.8319
Chr01:18012300-18012599	CHH	hyper	0.0912	0.4137	4.5345
Chr01:18019150-18019499	CHH	hyper	0.1288	0.3261	2.5322
Chr01:18038450-18038649	CHH	hyper	0.0523	0.2292	4.3828
Chr01:18041950-18042199	CHH	hyper	0.1051	0.3128	2.9776
Chr01:18084050-18084249	CHH	hypo	0.2147	0.0521	4.123
Chr01:18101700-18101899	CHH	hyper	0.0697	0.2394	3.4368
Chr01:18109400-18109599	CHH	hypo	0.0998	0.0047	21.2898
Chr01:18112700-18112949	CHH	hypo	0.2923	0.0867	3.3724
Chr01:18125850-18126099	CHH	hyper	0.1061	0.289	2.724
Chr01:18172100-18172449	CHH	hypo	0.3112	0.0806	3.86
Chr01:18172550-18172899	CHH	hyper	0.0264	0.0994	3.7608
Chr01:18174000-18174299	CHH	hypo	0.3091	0.0331	9.3275
Chr01:18191850-18192149	CHH	hyper	0.0713	0.2706	3.795
Chr01:18193800-18194049	CHH	hyper	0.0976	0.2611	2.6767
Chr01:18201950-18202299	CHH	hyper	0.0476	0.2224	4.6708
Chr01:18202850-18203049	CHH	hyper	0.032	0.1793	5.6018
Chr01:18236250-18236449	CHH	hyper	0.0529	0.1759	3.3226
Chr01:18236650-18236849	CHH	hyper	0.0657	0.2764	4.2103
Chr01:18245900-18246099	CHH	hyper	0.0614	0.2025	3.2955
Chr01:18259250-18259449	CHH	hyper	0.0056	0.245	43.89
Chr01:18268300-18268599	CHH	hypo	0.2275	0.066	3.45
Chr01:18275200-18275399	CHH	hypo	0.7357	0.1659	4.4332
Chr01:18275550-18275749	CHH	hypo	0.3556	0.0596	5.9662
Chr01:18281150-18281399	CHH	hypo	0.2988	0.041	7.2964
Chr01:18283100-18283499	CHH	hypo	0.2124	0.0551	3.8538
Chr01:18291450-18291649	CHH	hypo	0.3606	0.0636	5.6729
Chr01:18303600-18303949	CHH	hyper	0.0709	0.3114	4.3899
Chr01:18305850-18306249	CHH	hyper	0.0517	0.1744	3.3729
Chr01:18311500-18311699	CHH	hypo	0.2384	0.0267	8.9114
Chr01:18323450-18323649	CHH	hypo	0.2752	0.0977	2.8177
Chr01:18337450-18337749	CHH	hypo	0.113	0.0438	2.5807
Chr01:18338150-18338399	CHH	hyper	0.0371	0.144	3.8815
Chr01:18352150-18352349	CHH	hyper	0.0371	0.1786	4.8129
Chr01:18362900-18363199	CHH	hypo	0.1795	0.036	4.9935
Chr01:18375600-18375849	CHH	hypo	0.2687	0.1028	2.6144
Chr01:18375900-18376099	CHH	hyper	0.0317	0.1214	3.8245
Chr01:18418600-18418799	CHH	hypo	0.1839	0.0571	3.2187
Chr01:18425250-18425599	CHH	hyper	0.0271	0.1426	5.2626
Chr01:18431400-18431599	CHH	hyper	0.0743	0.4721	6.3577
Chr01:18440250-18440499	CHH	hypo	0.236	0.0375	6.2933
Chr01:18441200-18441399	CHH	hyper	0.0598	0.4011	6.7098
Chr01:18447600-18447849	CHH	hypo	0.0625	0.0061	10.2344
Chr01:18450400-18450799	CHH	hyper	0.0698	0.2515	3.6015
Chr01:18460150-18460349	CHH	hyper	0.1055	0.2814	2.668
Chr01:18463850-18464049	CHH	hyper	0.0994	0.2941	2.9575
Chr01:18475650-18475849	CHH	hyper	0.0208	0.2435	11.687
Chr01:18483400-18483749	CHH	hyper	0.0492	0.1409	2.8626
Chr01:18483950-18484249	CHH	hyper	0.0625	0.1658	2.6544
Chr01:18494600-18494899	CHH	hypo	0.311	0.102	3.0485
Chr01:18506850-18507149	CHH	hypo	0.1322	0.0504	2.6249
Chr01:18523250-18523449	CHH	hypo	0.175	0.0341	5.125
Chr01:18524350-18524549	CHH	hyper	0.0769	0.3366	4.3762
Chr01:18548650-18548899	CHH	hypo	0.3016	0.0057	53.0794
Chr01:18572050-18572249	CHH	hyper	0.0819	0.3292	4.0191
Chr01:18590700-18590899	CHH	hypo	0.2336	0.0725	3.2232
Chr01:18590900-18591099	CHH	hyper	0.0863	0.3259	3.7769
Chr01:18595450-18595649	CHH	hyper	0.0103	0.2368	22.969
Chr01:18597750-18597999	CHH	hyper	0.0912	0.4105	4.5038
Chr01:18597950-18598199	CHH	hypo	0.3665	0.0658	5.5729
Chr01:18623950-18624199	CHH	hyper	0.0826	0.2468	2.9895
Chr01:18642900-18643099	CHH	hyper	0.0757	0.1972	2.6052
Chr01:18703700-18703949	CHH	hypo	0.185	0.0084	21.9108
Chr01:1871350-1871699	CHH	hyper	0.0488	0.1801	3.693
Chr01:18714100-18714399	CHH	hypo	0.2687	0.0105	25.6803
Chr01:18714950-18715249	CHH	hyper	0.0147	0.193	13.096
Chr01:18728900-18729399	CHH	hyper	0.0768	0.2248	2.9284
Chr01:18741250-18741499	CHH	hyper	0.0643	0.1856	2.8862
Chr01:18762350-18762649	CHH	hyper	0.0516	0.2493	4.8345
Chr01:18767900-18768249	CHH	hyper	0.0748	0.2372	3.1712
Chr01:18772600-18772949	CHH	hypo	0.2622	0.0752	3.485
Chr01:18820900-18821249	CHH	hypo	0.2252	0.029	7.7691
Chr01:18830500-18830699	CHH	hypo	0.3161	0.0816	3.8727
Chr01:18836300-18836499	CHH	hyper	0.0643	0.2238	3.482
Chr01:18837200-18837449	CHH	hyper	0.1044	0.2623	2.5133
Chr01:18861850-18862149	CHH	hyper	0.043	0.1836	4.2656
Chr01:18870600-18870849	CHH	hyper	0.0704	0.3794	5.3868
Chr01:18872700-18872999	CHH	hypo	0.171	0.0321	5.3229
Chr01:18905050-18905399	CHH	hypo	0.3085	0.1068	2.8889
Chr01:18916150-18916499	CHH	hyper	0.0679	0.3273	4.8209
Chr01:18923100-18923399	CHH	hypo	0.3924	0.1277	3.0726
Chr01:18926350-18926699	CHH	hypo	0.1441	0.0282	5.1063
Chr01:18964250-18964499	CHH	hypo	0.401	0.0875	4.5833
Chr01:19009900-19010249	CHH	hypo	0.2819	0.0419	6.7291
Chr01:19018800-19019199	CHH	hyper	0.0687	0.2678	3.899
Chr01:19042950-19043149	CHH	hypo	0.2761	0.0672	4.1104
Chr01:19047500-19047799	CHH	hyper	0.0027	0.0493	18.0821
Chr01:19065550-19065749	CHH	hyper	0.0612	0.2653	4.3324
Chr01:19077750-19078049	CHH	hyper	0.0265	0.2115	7.9806
Chr01:19080700-19081049	CHH	hypo	0.4858	0.0564	8.6066
Chr01:19098900-19099199	CHH	hyper	0.1037	0.3982	3.8398
Chr01:1912750-1913049	CHH	hyper	0.1823	0.6471	3.549
Chr01:19143400-19143649	CHH	hyper	0.0548	0.2366	4.3196
Chr01:19160800-19160999	CHH	hypo	0.2692	0.0333	8.0938
Chr01:19161850-19162049	CHH	hyper	0.0424	0.1421	3.3537
Chr01:19207550-19207849	CHH	hyper	0.0269	0.2132	7.9239
Chr01:19209200-19209449	CHH	hyper	0.0431	0.1843	4.2785
Chr01:19239600-19239899	CHH	hyper	0.1219	0.327	2.6819
Chr01:19252450-19252749	CHH	hypo	0.1257	0.0315	3.9848
Chr01:19296300-19296649	CHH	hypo	0.22	0.0582	3.781
Chr01:19308750-19309049	CHH	hyper	0.0279	0.2466	8.8504
Chr01:19315300-19315549	CHH	hyper	0.1	0.3569	3.5694
Chr01:19349800-19350149	CHH	hyper	0.0335	0.2601	7.7531
Chr01:19359000-19359199	CHH	hypo	0.1942	0.0563	3.4525
Chr01:19363550-19363749	CHH	hypo	0.1288	0.0368	3.5042
Chr01:19366850-19367049	CHH	hyper	0.0516	0.2318	4.489
Chr01:19381850-19382199	CHH	hypo	0.3191	0.1134	2.8143
Chr01:19403500-19403799	CHH	hyper	0.0876	0.3163	3.6107
Chr01:194050-194349	CHH	hypo	0.4413	0.0722	6.1103
Chr01:19423100-19423449	CHH	hypo	0.2357	0.0144	16.316
Chr01:19427850-19428199	CHH	hyper	0.0739	0.1953	2.6416
Chr01:1943600-1943899	CHH	hypo	0.1337	0.0026	51.3306
Chr01:19465300-19465499	CHH	hyper	0.0403	0.11	2.7291
Chr01:19518950-19519149	CHH	hyper	0.058	0.3043	5.2487
Chr01:19526150-19526349	CHH	hyper	0.1024	0.2597	2.5351
Chr01:19547150-19547349	CHH	hyper	0.0464	0.1701	3.6676
Chr01:19564550-19564799	CHH	hyper	0.0578	0.2135	3.6912
Chr01:19612350-19612599	CHH	hyper	0.0813	0.2859	3.5186
Chr01:19638350-19638549	CHH	hyper	0.0574	0.25	4.3571
Chr01:19643150-19643449	CHH	hyper	0.0411	0.1393	3.3903
Chr01:1964550-1964749	CHH	hypo	0.6106	0.0732	8.3399
Chr01:19653250-19653449	CHH	hyper	0.0652	0.1654	2.5379
Chr01:19664350-19664599	CHH	hyper	0.1533	0.5739	3.7436
Chr01:19666000-19666249	CHH	hyper	0.1123	0.3127	2.7844
Chr01:19687650-19687849	CHH	hyper	0.161	0.418	2.5961
Chr01:1969550-1969749	CHH	hyper	0.031	0.4138	13.3448
Chr01:19696450-19696749	CHH	hypo	0.251	0.0889	2.8238
Chr01:19698450-19698699	CHH	hypo	0.2223	0.0492	4.5165
Chr01:19703500-19703699	CHH	hyper	0.1165	0.3049	2.6179
Chr01:19719250-19719599	CHH	hyper	0.0465	0.1801	3.8741
Chr01:19722550-19722749	CHH	hyper	0.1163	0.314	2.7
Chr01:19724050-19724299	CHH	hypo	0.4303	0.1497	2.8741
Chr01:19738950-19739249	CHH	hypo	0.195	0.0191	10.207
Chr01:19741150-19741449	CHH	hyper	0.1107	0.3971	3.5869
Chr01:19747850-19748099	CHH	hypo	0.1464	0.055	2.6614
Chr01:19750100-19750399	CHH	hyper	0.0143	0.1192	8.3292
Chr01:19754450-19754699	CHH	hyper	0.0405	0.3224	7.9531
Chr01:19758750-19759149	CHH	hyper	0.0629	0.2942	4.6785
Chr01:1977650-1978049	CHH	hyper	0.0769	0.4861	6.3193
Chr01:19782900-19783149	CHH	hypo	0.441	0.0988	4.4637
Chr01:19792150-19792449	CHH	hyper	0.0688	0.3665	5.3258
Chr01:19803750-19803999	CHH	hypo	0.2479	0.0334	7.4252
Chr01:19838250-19838599	CHH	hyper	0.0208	0.1643	7.8886
Chr01:19840450-19840649	CHH	hypo	0.3043	0.0433	7.026
Chr01:1984450-1984749	CHH	hyper	0.0899	0.5918	6.5832
Chr01:19852850-19853149	CHH	hypo	0.2576	0.0769	3.3482
Chr01:19861900-19862149	CHH	hyper	0.0312	0.476	15.2331
Chr01:19867700-19867899	CHH	hypo	0.1465	0.0305	4.801
Chr01:19870100-19870299	CHH	hypo	0.1771	0.0339	5.2292
Chr01:19871400-19871699	CHH	hyper	0.0794	0.3027	3.811
Chr01:199000-199199	CHH	hypo	0.0754	0.0049	15.4734
Chr01:19900400-19900649	CHH	hyper	0.0457	0.1988	4.3478
Chr01:19907500-19907799	CHH	hyper	0.0298	0.1656	5.5572
Chr01:19923600-19923799	CHH	hyper	0	0.1055	10.5455
Chr01:19940150-19940349	CHH	hyper	0.06	0.318	5.2997
Chr01:19948250-19948649	CHH	hypo	0.4742	0.0209	22.677
Chr01:19952650-19952849	CHH	hyper	0.1538	0.4537	2.9492
Chr01:19952900-19953199	CHH	hypo	0.4889	0.1014	4.8203
Chr01:19959850-19960049	CHH	hyper	0	0.1886	18.8566
Chr01:19961650-19961899	CHH	hypo	0.1929	0.0552	3.497
Chr01:19977200-19977499	CHH	hypo	0.3066	0.1196	2.5638
Chr01:19977650-19977849	CHH	hyper	0.0842	0.2247	2.6684
Chr01:1998150-1998349	CHH	hypo	0.097	0.0162	5.9913
Chr01:20004900-20005149	CHH	hyper	0.0631	0.209	3.3109
Chr01:20013950-20014299	CHH	hyper	0.0766	0.2272	2.9673
Chr01:20019150-20019499	CHH	hypo	0.3888	0.0874	4.4484
Chr01:20019600-20019799	CHH	hyper	0.0348	0.2878	8.2686
Chr01:20020750-20021199	CHH	hypo	0.2946	0.0799	3.6888
Chr01:20022550-20022799	CHH	hypo	0.2313	0.0821	2.817
Chr01:20034600-20034799	CHH	hyper	0.0969	0.3962	4.091
Chr01:20092100-20092449	CHH	hyper	0.0506	0.1733	3.4265
Chr01:20097150-20097449	CHH	hypo	0.366	0.0653	5.6062
Chr01:20100300-20100699	CHH	hyper	0.21	0.535	2.5471
Chr01:20101400-20101749	CHH	hypo	0.4362	0.1348	3.2355
Chr01:20110950-20111199	CHH	hypo	0.3913	0.0611	6.4089
Chr01:20115100-20115299	CHH	hyper	0.1017	0.3041	2.9916
Chr01:20123250-20123449	CHH	hypo	0.2124	0.0209	10.1529
Chr01:20130750-20130949	CHH	hyper	0.024	0.1427	5.9515
Chr01:20132650-20132949	CHH	hypo	0.4668	0.0973	4.796
Chr01:20138950-20139149	CHH	hyper	0.1442	0.5063	3.5103
Chr01:20142250-20142449	CHH	hyper	0.0572	0.2611	4.5638
Chr01:20154750-20154949	CHH	hypo	0.1801	0.0267	6.7538
Chr01:20156100-20156299	CHH	hyper	0.0512	0.1591	3.1091
Chr01:20169200-20169499	CHH	hyper	0.0418	0.1811	4.3372
Chr01:20172850-20173049	CHH	hypo	0.3187	0.0781	4.0819
Chr01:20175550-20175749	CHH	hyper	0.0333	0.1636	4.908
Chr01:20178400-20178599	CHH	hyper	0.0521	0.2616	5.019
Chr01:20182600-20182849	CHH	hypo	0.2992	0.0923	3.2415
Chr01:20183900-20184249	CHH	hyper	0.0391	0.2487	6.3673
Chr01:20194450-20194699	CHH	hyper	0.0342	0.1493	4.3604
Chr01:20196500-20196749	CHH	hypo	0.2713	0.0496	5.4667
Chr01:20198300-20198599	CHH	hypo	0.1731	0.0682	2.5385
Chr01:20213150-20213399	CHH	hyper	0.0592	0.2056	3.4757
Chr01:20221250-20221799	CHH	hyper	0.0716	0.1858	2.594
Chr01:20228100-20228299	CHH	hyper	0.0528	0.1555	2.9433
Chr01:20229050-20229399	CHH	hypo	0.1552	0.0462	3.3556
Chr01:20238900-20239249	CHH	hyper	0.019	0.4225	22.2455
Chr01:20239550-20239999	CHH	hyper	0.0783	0.3077	3.931
Chr01:20246650-20246849	CHH	hyper	0.0278	0.2039	7.3421
Chr01:20246950-20247149	CHH	hypo	0.0531	0.0122	4.3501
Chr01:20273750-20273999	CHH	hyper	0.0504	0.1926	3.8222
Chr01:20290100-20290299	CHH	hyper	0.0059	0.2029	34.4973
Chr01:20293000-20293199	CHH	hyper	0.0669	0.1829	2.7325
Chr01:2030850-2031199	CHH	hypo	0.3503	0.0092	37.919
Chr01:20312900-20313149	CHH	hyper	0.0832	0.2596	3.121
Chr01:20334000-20334299	CHH	hyper	0.0578	0.2712	4.6908
Chr01:20340800-20340999	CHH	hyper	0.0464	0.3522	7.5905
Chr01:20341750-20342099	CHH	hypo	0.6421	0.1461	4.3962
Chr01:20344200-20344399	CHH	hyper	0.0261	0.176	6.7496
Chr01:20351600-20351849	CHH	hypo	0.1773	0.0061	29.074
Chr01:20362700-20362899	CHH	hypo	0.199	0.0253	7.8752
Chr01:20364700-20364999	CHH	hyper	0.0458	0.2938	6.4138
Chr01:20365350-20365699	CHH	hypo	0.2181	0.0822	2.6516
Chr01:20372750-20373099	CHH	hyper	0.033	0.2083	6.3029
Chr01:20381800-20381999	CHH	hyper	0.0492	0.1612	3.275
Chr01:20386100-20386399	CHH	hyper	0.0699	0.227	3.249
Chr01:20386500-20386749	CHH	hypo	0.2031	0.0369	5.4998
Chr01:20394300-20394499	CHH	hyper	0.0329	0.3082	9.3742
Chr01:20402700-20402949	CHH	hyper	0.0625	0.2463	3.9413
Chr01:20407300-20407549	CHH	hypo	0.2708	0.08	3.3854
Chr01:20410950-20411199	CHH	hypo	0.2216	0.0588	3.7676
Chr01:2041550-2041849	CHH	hyper	0.0181	0.1244	6.8611
Chr01:20427350-20427649	CHH	hyper	0.0984	0.3865	3.9261
Chr01:20432100-20432299	CHH	hypo	0.3246	0.0896	3.6207
Chr01:20440700-20441199	CHH	hypo	0.7266	0.0604	12.0249
Chr01:20441650-20441849	CHH	hyper	0.0038	0.0952	25.3629
Chr01:20451250-20451449	CHH	hypo	0.1425	0.0373	3.8163
Chr01:20456200-20456399	CHH	hypo	0.3843	0.0031	123.369
Chr01:20459250-20459599	CHH	hypo	0.2008	0.0693	2.8983
Chr01:20459750-20460099	CHH	hypo	0.2136	0.0789	2.7078
Chr01:20473750-20473949	CHH	hypo	0.2867	0.08	3.5839
Chr01:20483850-20484199	CHH	hyper	0.0312	0.1454	4.6515
Chr01:20485750-20485999	CHH	hypo	0.1362	0.0228	5.9657
Chr01:20494650-20494899	CHH	hyper	0.0882	0.2375	2.6917
Chr01:20510700-20511049	CHH	hypo	0.5498	0.0328	16.7434
Chr01:20513350-20513649	CHH	hypo	0.2915	0.0562	5.1879
Chr01:20515400-20515649	CHH	hypo	0.1842	0	18.4211
Chr01:20517100-20517449	CHH	hyper	0.0156	0.2101	13.4454
Chr01:20524150-20524399	CHH	hypo	0.1375	0.0549	2.5032
Chr01:20531750-20531999	CHH	hyper	0.0037	0.0871	23.2463
Chr01:20533500-20533699	CHH	hypo	0.3333	0.1278	2.6078
Chr01:20534750-20534949	CHH	hypo	0.0902	0.0122	7.3664
Chr01:20540700-20541349	CHH	hypo	0.2495	0.0586	4.2601
Chr01:20576250-20576449	CHH	hypo	0.1594	0.0415	3.8403
Chr01:2057900-2058399	CHH	hypo	0.3964	0.136	2.9153
Chr01:20592550-20592949	CHH	hyper	0.1131	0.3308	2.9237
Chr01:20604100-20604299	CHH	hyper	0.054	0.5972	11.0534
Chr01:20626050-20626299	CHH	hypo	0.1351	0.0325	4.1567
Chr01:20630400-20630599	CHH	hypo	0.7378	0.2508	2.9421
Chr01:20647400-20647749	CHH	hypo	0.3377	0.0384	8.8026
Chr01:20662000-20662299	CHH	hyper	0.0367	0.1889	5.1403
Chr01:20665050-20665449	CHH	hyper	0.0273	0.1082	3.9679
Chr01:20665350-20665849	CHH	hypo	0.3776	0.0791	4.7723
Chr01:20671450-20671749	CHH	hypo	0.295	0.0754	3.9115
Chr01:20684650-20684949	CHH	hypo	0.5261	0	52.6132
Chr01:20689400-20689599	CHH	hypo	0.1812	0.0639	2.8349
Chr01:20714850-20715199	CHH	hypo	0.3206	0.0959	3.3445
Chr01:20718600-20718899	CHH	hypo	0.2216	0.0622	3.56
Chr01:2073650-2073949	CHH	hypo	0.5	0.1578	3.1679
Chr01:20756850-20757149	CHH	hyper	0.0563	0.3198	5.6799
Chr01:20791100-20791349	CHH	hyper	0.0103	0.2096	20.4157
Chr01:20806300-20806499	CHH	hyper	0.0548	0.1538	2.8077
Chr01:20812800-20812999	CHH	hyper	0.0098	0.1293	13.1873
Chr01:2081450-2081899	CHH	hyper	0.0879	0.3185	3.6248
Chr01:2082050-2082349	CHH	hyper	0.0933	0.5301	5.6826
Chr01:20840500-20840699	CHH	hypo	0.3482	0.0353	9.8574
Chr01:2084550-2084899	CHH	hypo	0.3771	0.0845	4.4632
Chr01:20886600-20886849	CHH	hyper	0.0698	0.2083	2.9846
Chr01:20898850-20899049	CHH	hyper	0.0541	0.2551	4.7186
Chr01:20951500-20951699	CHH	hyper	0.0514	0.2298	4.4684
Chr01:2095150-2095349	CHH	hyper	0.0222	0.1219	5.5014
Chr01:20962850-20963049	CHH	hyper	0.1271	0.3546	2.7899
Chr01:21001200-21001399	CHH	hyper	0.0433	0.3171	7.3151
Chr01:21014100-21014449	CHH	hypo	0.4104	0.0787	5.2161
Chr01:21021400-21021599	CHH	hypo	0.3012	0.0248	12.1699
Chr01:21021900-21022249	CHH	hyper	0.0921	0.3294	3.5768
Chr01:21026000-21026449	CHH	hypo	0.2495	0.088	2.8365
Chr01:21082950-21083299	CHH	hyper	0.057	0.161	2.8231
Chr01:21107750-21107949	CHH	hypo	0.1531	0.0529	2.8942
Chr01:21108250-21108549	CHH	hypo	0.3224	0.0338	9.5265
Chr01:21152400-21152649	CHH	hypo	0.1659	0.0237	7.0047
Chr01:21159950-21160149	CHH	hyper	0.0507	0.1651	3.2546
Chr01:21160600-21160799	CHH	hyper	0.0224	0.1492	6.6503
Chr01:21162650-21162999	CHH	hypo	0.3222	0.1006	3.2034
Chr01:21193800-21194049	CHH	hypo	0.3445	0.098	3.5143
Chr01:21213900-21214099	CHH	hypo	0.3746	0.0593	6.3206
Chr01:21221050-21221499	CHH	hyper	0.0878	0.241	2.7446
Chr01:21226150-21226449	CHH	hypo	0.417	0.1108	3.7631
Chr01:2125500-2125849	CHH	hyper	0.012	0.1318	10.9756
Chr01:2125850-2126049	CHH	hypo	0.1493	0.02	7.4661
Chr01:21266350-21266599	CHH	hyper	0.0387	0.1392	3.5992
Chr01:21289400-21289649	CHH	hypo	0.3072	0.085	3.6131
Chr01:21318150-21318349	CHH	hypo	0.2016	0.0194	10.367
Chr01:2133950-2134299	CHH	hypo	0.216	0.0331	6.532
Chr01:21345200-21345399	CHH	hypo	0.1678	0.0124	13.539
Chr01:21345750-21345949	CHH	hyper	0.0323	0.1561	4.8381
Chr01:21379700-21379899	CHH	hyper	0.0882	0.4219	4.7856
Chr01:21451750-21452049	CHH	hyper	0.0897	0.3318	3.6976
Chr01:21467900-21468099	CHH	hypo	0.305	0.0215	14.2116
Chr01:21495700-21496049	CHH	hypo	0.2414	0.0581	4.1541
Chr01:21540200-21540449	CHH	hyper	0.0839	0.3026	3.6092
Chr01:21544100-21544449	CHH	hyper	0.0632	0.2322	3.6732
Chr01:21554450-21554649	CHH	hypo	0.3049	0.106	2.8762
Chr01:21561050-21561249	CHH	hypo	0.1302	0.0076	17.075
Chr01:21563900-21564249	CHH	hyper	0.0273	0.2539	9.2881
Chr01:21568950-21569249	CHH	hyper	0.0743	0.1922	2.5853
Chr01:21573550-21573749	CHH	hyper	0.0169	0.1957	11.5507
Chr01:21585250-21585549	CHH	hypo	0.1172	0.0379	3.0952
Chr01:21652500-21652799	CHH	hypo	0.3166	0.0471	6.7245
Chr01:21678500-21678749	CHH	hypo	0.1937	0.0763	2.5381
Chr01:21680300-21680499	CHH	hyper	0.0101	0.1196	11.862
Chr01:21693150-21693399	CHH	hypo	0.1254	0.0433	2.8981
Chr01:21697400-21698049	CHH	hypo	0.2663	0.0345	7.7168
Chr01:21705950-21706199	CHH	hypo	0.2089	0.0509	4.1047
Chr01:21731950-21732199	CHH	hypo	0.4313	0.1366	3.1564
Chr01:21744400-21744649	CHH	hypo	0.2157	0.0683	3.1569
Chr01:21798000-21798199	CHH	hyper	0.0278	0.1459	5.2484
Chr01:21800050-21800249	CHH	hypo	0.3482	0.1071	3.25
Chr01:2180700-2180949	CHH	hypo	0.3099	0.1007	3.0769
Chr01:21807500-21807849	CHH	hypo	0.2908	0.0556	5.235
Chr01:21812300-21812549	CHH	hyper	0.0481	0.1345	2.798
Chr01:2181300-2181699	CHH	hypo	0.376	0.1202	3.1293
Chr01:21819400-21819749	CHH	hypo	0.1843	0.0488	3.7755
Chr01:21830400-21830599	CHH	hyper	0.0176	0.1049	5.956
Chr01:2183050-2183249	CHH	hyper	0.0125	0.0555	4.4493
Chr01:21839150-21839499	CHH	hypo	0.3879	0.1404	2.7621
Chr01:21846450-21846849	CHH	hyper	0.045	0.4494	9.9863
Chr01:21860500-21860799	CHH	hypo	0.1644	0.0377	4.3648
Chr01:21882100-21882399	CHH	hyper	0.0221	0.0712	3.2231
Chr01:21902050-21902449	CHH	hyper	0.041	0.3038	7.4081
Chr01:21903350-21903699	CHH	hyper	0.03	0.1923	6.4186
Chr01:21905050-21905549	CHH	hyper	0.057	0.1908	3.3502
Chr01:21934600-21934899	CHH	hypo	0.1216	0.0154	7.9011
Chr01:21937750-21938099	CHH	hypo	0.2039	0.0584	3.4919
Chr01:21979500-21979749	CHH	hypo	0.2626	0.0456	5.7549
Chr01:21980600-21980799	CHH	hyper	0.0288	0.0914	3.1731
Chr01:21985100-21985299	CHH	hypo	0.2492	0.0767	3.2485
Chr01:21988150-21988399	CHH	hyper	0.1444	0.5312	3.6779
Chr01:2201900-2202099	CHH	hypo	0.425	0.1016	4.1829
Chr01:220200-220549	CHH	hypo	0.2572	0.0437	5.8911
Chr01:22029150-22029349	CHH	hyper	0.0443	0.2231	5.0378
Chr01:22029600-22029949	CHH	hypo	0.2145	0.0775	2.7663
Chr01:2203650-2203849	CHH	hypo	0.3607	0.1121	3.217
Chr01:22051000-22051299	CHH	hyper	0.0394	0.1492	3.7864
Chr01:22053100-22053399	CHH	hyper	0.0273	0.0992	3.6389
Chr01:22060000-22060299	CHH	hypo	0.2144	0.0527	4.0679
Chr01:22068650-22068899	CHH	hyper	0.0603	0.1607	2.666
Chr01:2209500-2209849	CHH	hypo	0.5043	0.1016	4.9629
Chr01:2210150-2210449	CHH	hypo	0.1487	0.0016	93.611
Chr01:22118550-22118849	CHH	hyper	0.0221	0.3736	16.9048
Chr01:22130850-22131199	CHH	hypo	0.4961	0.0692	7.1669
Chr01:22147450-22147649	CHH	hypo	0.1363	0	13.6294
Chr01:22179100-22179349	CHH	hyper	0.004	0.1191	29.7759
Chr01:22198250-22198549	CHH	hyper	0.099	0.276	2.7895
Chr01:22229300-22229599	CHH	hyper	0.0367	0.1811	4.93
Chr01:2223000-2223249	CHH	hyper	0.0846	0.4403	5.2033
Chr01:22234950-22235199	CHH	hyper	0.0314	0.2405	7.6471
Chr01:22251100-22251299	CHH	hyper	0.0588	0.2	3.4
Chr01:22266750-22267049	CHH	hypo	0.5273	0.0297	17.7511
Chr01:22299350-22299599	CHH	hyper	0.0794	0.2053	2.5852
Chr01:22300550-22300749	CHH	hypo	0.2201	0.0635	3.4678
Chr01:2230650-2230899	CHH	hypo	0.7119	0.2734	2.6034
Chr01:22316500-22316699	CHH	hypo	0.2722	0.107	2.5442
Chr01:22333750-22334049	CHH	hyper	0.0582	0.2115	3.6337
Chr01:22335900-22336149	CHH	hyper	0.0984	0.3849	3.9127
Chr01:22352400-22352599	CHH	hypo	0.3046	0.0635	4.7998
Chr01:22380300-22380549	CHH	hyper	0.0042	0.2964	70.8369
Chr01:22385550-22385749	CHH	hyper	0.0174	0.2723	15.6372
Chr01:22390100-22390399	CHH	hypo	0.3462	0.1167	2.967
Chr01:22392850-22393049	CHH	hypo	0.3728	0.1011	3.6862
Chr01:22394350-22394549	CHH	hypo	0.1594	0.0529	3.0141
Chr01:22408350-22408699	CHH	hyper	0.0057	0.2269	39.6125
Chr01:22414800-22415099	CHH	hypo	0.2986	0.089	3.3536
Chr01:22419200-22419399	CHH	hypo	0.0803	0.0197	4.0823
Chr01:22425600-22425949	CHH	hypo	0.1697	0.0301	5.6347
Chr01:22436950-22437299	CHH	hyper	0.0338	0.3071	9.0776
Chr01:22463150-22463399	CHH	hypo	0.1412	0.0518	2.7278
Chr01:22469150-22469499	CHH	hyper	0.0391	0.1402	3.5895
Chr01:22474100-22474499	CHH	hypo	0.4279	0.0791	5.4123
Chr01:22484450-22484799	CHH	hyper	0.0618	0.2182	3.5301
Chr01:22489450-22489749	CHH	hyper	0.0331	0.2324	7.0226
Chr01:2251800-2252299	CHH	hypo	0.2985	0.107	2.7891
Chr01:22528900-22529249	CHH	hyper	0.0625	0.3068	4.9096
Chr01:22551200-22551399	CHH	hyper	0.0214	0.0746	3.4918
Chr01:22569700-22570049	CHH	hypo	0.1912	0.0619	3.0907
Chr01:22586400-22586799	CHH	hypo	0.254	0.0765	3.318
Chr01:22591550-22591799	CHH	hyper	0.2163	0.6165	2.8505
Chr01:22607200-22607499	CHH	hyper	0.0668	0.3933	5.8843
Chr01:22616050-22616249	CHH	hypo	0.4586	0.1103	4.1556
Chr01:22636150-22636349	CHH	hyper	0.0425	0.2037	4.7972
Chr01:2264600-2264799	CHH	hyper	0.1113	0.3248	2.9183
Chr01:2266850-2267099	CHH	hyper	0.0012	0.3426	278.159
Chr01:22669500-22669699	CHH	hypo	0.2183	0.072	3.0326
Chr01:22669700-22669899	CHH	hyper	0.0484	0.2229	4.6088
Chr01:22673200-22673399	CHH	hypo	0.2755	0.0827	3.3321
Chr01:22678350-22678649	CHH	hypo	0.325	0.066	4.9231
Chr01:2272800-2273249	CHH	hypo	0.1996	0.0649	3.0783
Chr01:22734450-22734649	CHH	hyper	0.0393	0.1282	3.2643
Chr01:22784300-22784499	CHH	hyper	0.1074	0.2732	2.5438
Chr01:22812800-22813049	CHH	hyper	0.0376	0.2908	7.7426
Chr01:22820300-22820549	CHH	hyper	0.0804	0.2409	2.9966
Chr01:22844200-22844649	CHH	hypo	0.2411	0.0755	3.1929
Chr01:22874950-22875149	CHH	hypo	0.1446	0.0418	3.4626
Chr01:22887450-22887799	CHH	hypo	0.4034	0.1062	3.7994
Chr01:22910050-22910249	CHH	hyper	0.0715	0.2379	3.3252
Chr01:22926600-22926849	CHH	hyper	0.0223	0.0911	4.0785
Chr01:22936100-22936349	CHH	hypo	0.3209	0.1073	2.9906
Chr01:22940750-22940999	CHH	hyper	0.0726	0.2611	3.5967
Chr01:2294350-2294599	CHH	hypo	0.2039	0.0095	21.3545
Chr01:22947100-22947349	CHH	hyper	0.0385	0.2874	7.4727
Chr01:2295900-2296099	CHH	hypo	0.4549	0.1796	2.5327
Chr01:22961700-22961899	CHH	hypo	0.255	0.0593	4.3028
Chr01:2297650-2297849	CHH	hypo	0.0815	0.024	3.4007
Chr01:22982200-22982549	CHH	hypo	0.2413	0.0559	4.3202
Chr01:22984450-22984749	CHH	hypo	0.2435	0.0894	2.7235
Chr01:22992500-22992699	CHH	hyper	0.0724	0.2556	3.5322
Chr01:22999950-23000249	CHH	hypo	0.2371	0.0484	4.8965
Chr01:23013050-23013349	CHH	hypo	0.6094	0.1025	5.9473
Chr01:23022050-23022249	CHH	hypo	0.2238	0.0257	8.7262
Chr01:23030050-23030349	CHH	hyper	0.0292	0.2536	8.6727
Chr01:23041800-23042099	CHH	hyper	0.0208	0.3131	15.0742
Chr01:23065200-23065499	CHH	hyper	0.0611	0.2076	3.3983
Chr01:23069400-23069599	CHH	hypo	0.3883	0.1459	2.6619
Chr01:23089850-23090149	CHH	hyper	0.1158	0.2972	2.5662
Chr01:23096400-23096599	CHH	hyper	0.0403	0.1775	4.4091
Chr01:23108550-23108749	CHH	hyper	0.0763	0.2	2.6229
Chr01:23134850-23135049	CHH	hyper	0.0432	0.1268	2.9339
Chr01:23169300-23169649	CHH	hyper	0.0198	0.1601	8.106
Chr01:23179650-23179849	CHH	hyper	0.0806	0.2932	3.6385
Chr01:23199050-23199249	CHH	hypo	0.1302	0.0302	4.3128
Chr01:23235000-23235249	CHH	hyper	0.0373	0.1835	4.9125
Chr01:23238650-23238949	CHH	hyper	0.0486	0.2297	4.7298
Chr01:23241200-23241449	CHH	hypo	0.2271	0.0359	6.3229
Chr01:23251650-23251899	CHH	hypo	0.1915	0.0343	5.5824
Chr01:23257100-23257299	CHH	hyper	0.0533	0.2206	4.136
Chr01:23258900-23259149	CHH	hypo	0.2982	0.0698	4.2728
Chr01:23270450-23270799	CHH	hyper	0.0472	0.1438	3.0463
Chr01:23271650-23272099	CHH	hypo	0.293	0.1109	2.6424
Chr01:23276800-23277149	CHH	hyper	0.0378	0.1424	3.7674
Chr01:23290600-23290949	CHH	hyper	0.037	0.3224	8.7045
Chr01:23294400-23294749	CHH	hypo	0.1011	0.0265	3.8146
Chr01:23301950-23302549	CHH	hypo	0.1908	0.0589	3.238
Chr01:23309150-23309449	CHH	hypo	0.2252	0.0034	66.2107
Chr01:23318200-23318449	CHH	hyper	0.0987	0.3293	3.3356
Chr01:23328500-23328699	CHH	hypo	0.3222	0.0573	5.6265
Chr01:23329750-23329999	CHH	hypo	0.2127	0.0047	45.3825
Chr01:23342750-23342999	CHH	hyper	0.0863	0.2553	2.9601
Chr01:23373500-23373699	CHH	hyper	0.0444	0.1791	4.0366
Chr01:23379700-23379949	CHH	hypo	0.2864	0.0959	2.9868
Chr01:23386200-23386399	CHH	hypo	0.1049	0.0146	7.2094
Chr01:23387200-23387399	CHH	hypo	0.2075	0.0277	7.487
Chr01:23408850-23409049	CHH	hypo	0.2775	0.1025	2.7069
Chr01:23409450-23409649	CHH	hyper	0.0702	0.2493	3.5522
Chr01:23411600-23411799	CHH	hyper	0.0617	0.2367	3.8361
Chr01:23414900-23415299	CHH	hypo	0.3363	0.1282	2.6244
Chr01:23424950-23425149	CHH	hypo	0.3443	0.1127	3.0552
Chr01:23432150-23432399	CHH	hyper	0.1058	0.3295	3.1154
Chr01:23438850-23439099	CHH	hypo	0.2246	0.0491	4.577
Chr01:23441950-23442249	CHH	hyper	0.1589	0.4093	2.5754
Chr01:23445150-23445349	CHH	hyper	0.11	0.2778	2.5245
Chr01:23448250-23448449	CHH	hypo	0.1399	0.0419	3.3361
Chr01:23469850-23470199	CHH	hypo	0.281	0.0197	14.2858
Chr01:23572150-23572349	CHH	hyper	0.0469	0.2092	4.4565
Chr01:23586700-23586999	CHH	hyper	0.0402	0.3083	7.6657
Chr01:23590050-23590349	CHH	hypo	0.139	0.053	2.6199
Chr01:23590500-23590849	CHH	hyper	0.0825	0.2097	2.54
Chr01:23595350-23595749	CHH	hyper	0.0783	0.2653	3.3897
Chr01:23595900-23596249	CHH	hypo	0.3668	0.0824	4.4504
Chr01:23611150-23611399	CHH	hyper	0.0968	0.4492	4.6385
Chr01:23632350-23632649	CHH	hypo	0.2388	0.0526	4.5372
Chr01:23633500-23633699	CHH	hypo	0.1739	0.0093	18.6667
Chr01:23639250-23639449	CHH	hyper	0.0599	0.2207	3.6836
Chr01:23645400-23645699	CHH	hyper	0.0982	0.3117	3.173
Chr01:23656200-23656399	CHH	hypo	0.5033	0.0846	5.9478
Chr01:23656700-23657199	CHH	hypo	0.2815	0.1035	2.7202
Chr01:23657550-23657899	CHH	hypo	0.2757	0.0873	3.1574
Chr01:23662000-23662199	CHH	hyper	0.1609	0.4416	2.7452
Chr01:23666350-23666649	CHH	hypo	0.3146	0.0767	4.1004
Chr01:23693150-23693699	CHH	hypo	0.2921	0.0685	4.2633
Chr01:23700500-23700699	CHH	hyper	0.0283	0.3326	11.7534
Chr01:23703950-23704399	CHH	hypo	0.2933	0.0784	3.7387
Chr01:23708650-23708849	CHH	hyper	0.0655	0.3063	4.6786
Chr01:23714050-23714399	CHH	hyper	0.0924	0.2367	2.5628
Chr01:23723350-23723549	CHH	hypo	0.391	0.0176	22.2193
Chr01:23724850-23725099	CHH	hyper	0.0605	0.2025	3.3497
Chr01:23725700-23725949	CHH	hyper	0.0695	0.2492	3.5833
Chr01:23731400-23731599	CHH	hypo	0.1775	0.061	2.9105
Chr01:2373750-2374099	CHH	hypo	0.1591	0.0364	4.3695
Chr01:23745550-23745749	CHH	hyper	0.0689	0.3	4.3552
Chr01:23754750-23754949	CHH	hyper	0.0157	0.2289	14.5361
Chr01:2376150-2376399	CHH	hyper	0.0302	0.2006	6.6506
Chr01:23772750-23773049	CHH	hyper	0.0628	0.1812	2.8842
Chr01:2377450-2377699	CHH	hypo	0.1733	0.0142	12.1829
Chr01:23805000-23805199	CHH	hypo	0.3355	0.1111	3.0195
Chr01:23826700-23826899	CHH	hypo	0.1318	0.0458	2.8764
Chr01:23848300-23848499	CHH	hypo	0.2323	0.071	3.2721
Chr01:23857200-23857449	CHH	hypo	0.9258	0.0951	9.7303
Chr01:23924050-23924249	CHH	hyper	0.0651	0.4627	7.1045
Chr01:23932200-23932449	CHH	hyper	0.0278	0.1923	6.9231
Chr01:23949500-23949849	CHH	hypo	0.4439	0.0367	12.0837
Chr01:23981650-23981999	CHH	hyper	0.0591	0.2239	3.7891
Chr01:23985000-23985199	CHH	hyper	0.0651	0.2196	3.3716
Chr01:23988000-23988249	CHH	hyper	0.0288	0.2071	7.181
Chr01:23995650-23995899	CHH	hyper	0.0456	0.2292	5.0219
Chr01:24004450-24004649	CHH	hypo	0.1289	0.0433	2.9766
Chr01:24013400-24013749	CHH	hypo	0.4184	0.0448	9.3296
Chr01:24028350-24028549	CHH	hyper	0.0532	0.4888	9.1888
Chr01:2403000-2403549	CHH	hypo	0.4556	0.0733	6.2197
Chr01:24036350-24036649	CHH	hypo	0.306	0.048	6.3792
Chr01:24055950-24056299	CHH	hypo	0.2739	0.1009	2.7138
Chr01:24061300-24061549	CHH	hypo	0.3275	0.13	2.5193
Chr01:24078950-24079249	CHH	hyper	0.0007	0.1313	183.707
Chr01:24087650-24087899	CHH	hypo	0.3804	0.1193	3.1897
Chr01:24089650-24089849	CHH	hyper	0.0709	0.1886	2.6619
Chr01:24095300-24095599	CHH	hypo	0.5509	0.0699	7.8823
Chr01:24115650-24115849	CHH	hypo	0.2866	0.0872	3.2882
Chr01:24121150-24121349	CHH	hypo	0.3001	0.0532	5.6426
Chr01:24131100-24131299	CHH	hypo	0.1193	0.0412	2.8959
Chr01:24161500-24161749	CHH	hypo	0.1598	0.0573	2.788
Chr01:24164300-24164599	CHH	hyper	0.0737	0.1919	2.6048
Chr01:24172700-24172949	CHH	hyper	0.0494	0.2	4.0486
Chr01:24197300-24197499	CHH	hyper	0.0526	0.309	5.8718
Chr01:24199400-24199599	CHH	hypo	0.2185	0.0515	4.246
Chr01:24200200-24200549	CHH	hyper	0.0764	0.3413	4.4672
Chr01:24200-24399	CHH	hypo	0.5298	0.1765	3.002
Chr01:24205900-24206149	CHH	hypo	0.3333	0.1285	2.5949
Chr01:24218350-24218699	CHH	hypo	0.1935	0.0505	3.8298
Chr01:24234600-24234799	CHH	hyper	0.0294	0.3128	10.6365
Chr01:24239800-24239999	CHH	hypo	0.2763	0.068	4.0618
Chr01:24242000-24242249	CHH	hyper	0.0731	0.3145	4.3025
Chr01:24248350-24248649	CHH	hyper	0.1121	0.318	2.8354
Chr01:24260800-24260999	CHH	hypo	0.255	0.0969	2.631
Chr01:24271350-24271649	CHH	hyper	0.0473	0.3657	7.7279
Chr01:24281200-24281399	CHH	hyper	0.0862	0.2263	2.6261
Chr01:24285000-24285299	CHH	hyper	0.0876	0.2528	2.8865
Chr01:24286500-24286849	CHH	hyper	0.0738	0.2398	3.2494
Chr01:24294300-24294599	CHH	hypo	0.2123	0.0479	4.4326
Chr01:24301600-24301899	CHH	hypo	0.183	0	18.3007
Chr01:24303500-24303749	CHH	hyper	0.1004	0.2746	2.7367
Chr01:24305150-24305399	CHH	hypo	0.6235	0.2143	2.9095
Chr01:24311000-24311249	CHH	hypo	0.2753	0.0807	3.4102
Chr01:24321000-24321299	CHH	hyper	0.0782	0.2182	2.7913
Chr01:24325200-24325399	CHH	hyper	0.0216	0.1149	5.3242
Chr01:24332000-24332349	CHH	hypo	0.236	0.0863	2.7361
Chr01:24333950-24334449	CHH	hyper	0.0657	0.2254	3.4296
Chr01:24338150-24338399	CHH	hypo	0.4123	0.1449	2.8445
Chr01:24352300-24352649	CHH	hyper	0.0808	0.2966	3.6719
Chr01:24355050-24355249	CHH	hypo	0.3179	0.0777	4.0927
Chr01:24362550-24362949	CHH	hyper	0.1368	0.4046	2.9582
Chr01:24407100-24407349	CHH	hypo	0.25	0.0875	2.8571
Chr01:24427050-24427399	CHH	hyper	0	0.1749	17.4888
Chr01:24444700-24444949	CHH	hyper	0.0817	0.7156	8.7584
Chr01:24446800-24446999	CHH	hypo	0.3246	0.0568	5.7196
Chr01:2444900-2445399	CHH	hypo	0.4837	0.1499	3.2271
Chr01:24453200-24453399	CHH	hyper	0.0636	0.1728	2.7166
Chr01:24454150-24454499	CHH	hypo	0.5106	0.1054	4.8438
Chr01:24454950-24455249	CHH	hypo	0.233	0.0645	3.6113
Chr01:24463450-24463649	CHH	hypo	0.1924	0.0413	4.6619
Chr01:244650-244999	CHH	hypo	0.2429	0.0677	3.5858
Chr01:24468650-24469499	CHH	hyper	0.0454	0.1702	3.753
Chr01:24469700-24469899	CHH	hyper	0.058	0.214	3.6866
Chr01:24473400-24473649	CHH	hyper	0.0276	0.1587	5.754
Chr01:2447850-2448149	CHH	hyper	0.0436	0.1305	2.99
Chr01:24480000-24480199	CHH	hyper	0.0714	0.4444	6.2222
Chr01:24486250-24486449	CHH	hypo	0.0766	0.0144	5.3033
Chr01:24503300-24503549	CHH	hypo	0.2549	0.0553	4.609
Chr01:24511700-24511899	CHH	hypo	0.244	0.0874	2.7928
Chr01:24545600-24545899	CHH	hyper	0.0294	0.2822	9.6112
Chr01:24550550-24550899	CHH	hypo	0.1712	0.0167	10.2724
Chr01:24557750-24558399	CHH	hypo	0.3789	0.1282	2.956
Chr01:24566650-24566899	CHH	hyper	0.0527	0.1977	3.7477
Chr01:24567050-24567249	CHH	hypo	0.3937	0.1459	2.6993
Chr01:24568750-24568949	CHH	hyper	0.0573	0.1623	2.8335
Chr01:24569700-24569899	CHH	hypo	0.3766	0.0439	8.5745
Chr01:24589200-24589449	CHH	hypo	0.154	0.0565	2.7242
Chr01:24594350-24594699	CHH	hyper	0.028	0.144	5.15
Chr01:24595050-24595249	CHH	hyper	0.039	0.2051	5.2627
Chr01:24600100-24600349	CHH	hyper	0.0661	0.2872	4.3464
Chr01:24604950-24605199	CHH	hyper	0.0621	0.318	5.121
Chr01:24607100-24607699	CHH	hyper	0.1086	0.3329	3.0661
Chr01:24610450-24610799	CHH	hyper	0.0373	0.2921	7.8368
Chr01:2461050-2461299	CHH	hypo	0.2116	0.0584	3.6229
Chr01:24620050-24620249	CHH	hyper	0.1092	0.3837	3.5139
Chr01:24636150-24636349	CHH	hypo	0.291	0.1087	2.6772
Chr01:24649500-24649849	CHH	hypo	0.1777	0.0664	2.6763
Chr01:24651350-24651599	CHH	hypo	0.5185	0.1564	3.3164
Chr01:24658650-24659049	CHH	hyper	0.1185	0.5441	4.5926
Chr01:24659800-24659999	CHH	hypo	0.2633	0.063	4.1764
Chr01:24665300-24665499	CHH	hyper	0.044	0.1147	2.6071
Chr01:24680600-24681049	CHH	hypo	0.3474	0.0107	32.5871
Chr01:24690750-24690999	CHH	hypo	0.0712	0.0201	3.5363
Chr01:2469250-2469599	CHH	hyper	0.0664	0.3978	5.9927
Chr01:2470300-2470749	CHH	hyper	0.088	0.3338	3.7939
Chr01:24707250-24707449	CHH	hypo	0.1942	0.0578	3.3581
Chr01:2470800-2471149	CHH	hypo	0.2154	0.0242	8.8928
Chr01:24708050-24708349	CHH	hyper	0.0699	0.1792	2.564
Chr01:24752550-24752799	CHH	hypo	0.3984	0.1584	2.5146
Chr01:24754800-24755099	CHH	hypo	0.2968	0.107	2.7745
Chr01:24758900-24759149	CHH	hyper	0.0606	0.2638	4.3562
Chr01:24761800-24762099	CHH	hypo	0.3295	0.0742	4.4394
Chr01:2476550-2476749	CHH	hyper	0.0303	0.2015	6.6493
Chr01:24769800-24769999	CHH	hypo	0.2422	0.0721	3.3579
Chr01:2477000-2477249	CHH	hypo	0.2797	0.0965	2.899
Chr01:24791300-24791499	CHH	hypo	0.2708	0.0963	2.8138
Chr01:24792800-24792999	CHH	hyper	0.0214	0.377	17.624
Chr01:2482100-2482349	CHH	hypo	0.4353	0.1658	2.6245
Chr01:24824350-24824699	CHH	hypo	0.4811	0.192	2.5056
Chr01:24836850-24837099	CHH	hyper	0.052	0.1631	3.1361
Chr01:24848050-24848349	CHH	hyper	0.0106	0.1705	16.1405
Chr01:24877750-24877949	CHH	hyper	0.0282	0.2397	8.5103
Chr01:24892000-24892199	CHH	hypo	0.463	0.1227	3.7718
Chr01:24910050-24910249	CHH	hypo	0.3412	0.0625	5.4588
Chr01:2491900-2492099	CHH	hyper	0.125	0.6157	4.9258
Chr01:24928750-24928949	CHH	hypo	0.0935	0.0182	5.1459
Chr01:2493250-2493449	CHH	hyper	0.0381	0.2705	7.1073
Chr01:24933300-24933499	CHH	hypo	0.1538	0.0609	2.5263
Chr01:24934900-24935199	CHH	hyper	0.1541	0.4405	2.8583
Chr01:24936500-24936849	CHH	hyper	0.1007	0.263	2.6124
Chr01:24938550-24938749	CHH	hyper	0.0363	0.1495	4.1218
Chr01:24940450-24940649	CHH	hypo	0.0979	0.0343	2.8518
Chr01:24941250-24941499	CHH	hypo	0.2533	0.0878	2.8849
Chr01:2494200-2494649	CHH	hypo	0.1852	0.0645	2.8693
Chr01:24945950-24946299	CHH	hyper	0.054	0.3361	6.2296
Chr01:24946550-24946899	CHH	hyper	0.0274	0.2151	7.8573
Chr01:24951850-24952099	CHH	hypo	0.2102	0.0733	2.8666
Chr01:24954500-24954749	CHH	hyper	0.1254	0.6291	5.0161
Chr01:24977200-24977599	CHH	hypo	0.195	0.0477	4.0832
Chr01:24978800-24979099	CHH	hypo	0.1907	0.063	3.0264
Chr01:24980350-24980549	CHH	hypo	0.2676	0.0238	11.2605
Chr01:24981100-24981299	CHH	hypo	0.1492	0	14.9233
Chr01:24981800-24982049	CHH	hypo	0.1244	0.0403	3.0877
Chr01:24982150-24982349	CHH	hyper	0.0822	0.2141	2.6063
Chr01:24988450-24988699	CHH	hypo	0.3532	0.1063	3.3243
Chr01:24989600-24989949	CHH	hyper	0.0376	0.1836	4.8872
Chr01:24996750-24997099	CHH	hyper	0.1254	0.4654	3.7106
Chr01:25013150-25013399	CHH	hyper	0.0672	0.2716	4.0431
Chr01:25017850-25018049	CHH	hyper	0.0765	0.5788	7.5621
Chr01:25033650-25033849	CHH	hypo	0.4054	0.1036	3.9122
Chr01:25058000-25058349	CHH	hyper	0.0652	0.1875	2.875
Chr01:25060300-25060549	CHH	hypo	0.1272	0.0481	2.6449
Chr01:25072100-25072299	CHH	hyper	0.0425	0.178	4.1854
Chr01:25072450-25072649	CHH	hypo	0.2144	0.0417	5.1466
Chr01:25075550-25075849	CHH	hyper	0.0479	0.1561	3.2562
Chr01:25080600-25080849	CHH	hypo	0.1335	0.0216	6.1901
Chr01:25092300-25092599	CHH	hyper	0.0063	0.0668	10.5508
Chr01:25092750-25093049	CHH	hyper	0.0519	0.3235	6.2322
Chr01:2509300-2509549	CHH	hypo	0.3566	0.0462	7.7225
Chr01:25100250-25100599	CHH	hypo	0.3301	0.1182	2.7933
Chr01:25101750-25102049	CHH	hyper	0.0575	0.166	2.8867
Chr01:25107650-25107849	CHH	hyper	0.0571	0.3063	5.3665
Chr01:25107950-25108199	CHH	hyper	0.0381	0.3255	8.5491
Chr01:25119000-25119199	CHH	hyper	0.0532	0.2174	4.0847
Chr01:25119800-25120099	CHH	hyper	0.0537	0.3333	6.2121
Chr01:25122500-25123049	CHH	hypo	0.3556	0.0538	6.6034
Chr01:25123850-25124149	CHH	hyper	0.0856	0.2171	2.5359
Chr01:25137150-25137449	CHH	hyper	0.0831	0.2326	2.7985
Chr01:25141400-25141699	CHH	hyper	0.0497	0.1628	3.2742
Chr01:25142800-25142999	CHH	hypo	0.4275	0.1401	3.0524
Chr01:25144800-25145099	CHH	hypo	0.2042	0.0287	7.1278
Chr01:25161800-25161999	CHH	hypo	0.2402	0.0474	5.0651
Chr01:25163250-25163449	CHH	hyper	0.0466	0.1211	2.5983
Chr01:25169350-25169549	CHH	hypo	0.3897	0.1531	2.5454
Chr01:25224250-25224549	CHH	hypo	0.29	0.0183	15.8259
Chr01:25235900-25236399	CHH	hyper	0.1442	0.497	3.4477
Chr01:25244800-25244999	CHH	hyper	0.1091	0.3039	2.7849
Chr01:25271700-25271899	CHH	hyper	0.0558	0.1747	3.1302
Chr01:25275200-25275399	CHH	hypo	0.3066	0.1113	2.7545
Chr01:25275550-25275949	CHH	hypo	0.2476	0.0189	13.0938
Chr01:2528000-2528249	CHH	hyper	0.0559	0.3242	5.7965
Chr01:25286400-25286649	CHH	hypo	0.25	0.0574	4.3542
Chr01:25293950-25294249	CHH	hyper	0.1709	0.4309	2.5213
Chr01:25308300-25308499	CHH	hyper	0.0384	0.106	2.7579
Chr01:25308800-25309099	CHH	hypo	0.1925	0.0058	33.0418
Chr01:25309200-25309449	CHH	hypo	0.2307	0.0592	3.8981
Chr01:25313650-25313849	CHH	hypo	0.2486	0.0717	3.4688
Chr01:25338500-25338849	CHH	hyper	0.0954	0.4052	4.2466
Chr01:25347150-25347449	CHH	hypo	0.2357	0.0142	16.6401
Chr01:25361800-25361999	CHH	hypo	0.2409	0.0442	5.4532
Chr01:25382950-25383199	CHH	hypo	0.1681	0.052	3.2328
Chr01:25385950-25386249	CHH	hyper	0.1244	0.554	4.4527
Chr01:25388050-25388399	CHH	hyper	0.0742	0.287	3.8709
Chr01:25400550-25400849	CHH	hyper	0.0964	0.3172	3.292
Chr01:25422100-25422299	CHH	hypo	0.3714	0.0965	3.848
Chr01:25438950-25439249	CHH	hyper	0.0143	0.2697	18.819
Chr01:25447000-25447299	CHH	hypo	0.2841	0.1038	2.7367
Chr01:25451250-25451549	CHH	hypo	0.2467	0.0912	2.7053
Chr01:25452050-25452349	CHH	hyper	0.0626	0.2241	3.5822
Chr01:25474050-25474249	CHH	hypo	0.4929	0.1709	2.8831
Chr01:25474500-25474749	CHH	hyper	0.0923	0.5686	6.1574
Chr01:25478100-25478349	CHH	hypo	0.2446	0.0736	3.3233
Chr01:25481750-25482099	CHH	hypo	0.3519	0.1407	2.5011
Chr01:25483050-25483249	CHH	hypo	0.4222	0.001	421.733
Chr01:25486750-25487049	CHH	hyper	0.1332	0.3907	2.9337
Chr01:25490650-25490999	CHH	hypo	0.2295	0.0763	3.0092
Chr01:25492250-25492599	CHH	hyper	0.0846	0.3319	3.9229
Chr01:25493750-25493949	CHH	hyper	0.1776	0.5407	3.0442
Chr01:25497750-25497949	CHH	hyper	0.3529	0.918	2.6011
Chr01:25504750-25504949	CHH	hypo	0.1617	0.0159	10.1858
Chr01:25509550-25509749	CHH	hyper	0.0215	0.1831	8.515
Chr01:25521200-25521499	CHH	hypo	0.259	0.0482	5.3736
Chr01:25523400-25523649	CHH	hypo	0.9553	0.1991	4.7972
Chr01:25600000-25600299	CHH	hyper	0.0719	0.2839	3.948
Chr01:25605400-25605799	CHH	hypo	0.2427	0.0957	2.536
Chr01:25612800-25612999	CHH	hyper	0.0619	0.1855	2.9957
Chr01:25613800-25614099	CHH	hyper	0.0255	0.2018	7.9148
Chr01:25624100-25624299	CHH	hypo	0.2151	0.0722	2.9777
Chr01:25645000-25645249	CHH	hyper	0.0711	0.1831	2.5746
Chr01:25645550-25645849	CHH	hypo	0.2801	0.0738	3.7984
Chr01:25647100-25647449	CHH	hyper	0.0919	0.3048	3.3153
Chr01:25652750-25652949	CHH	hypo	0.327	0.0599	5.4571
Chr01:25680000-25680249	CHH	hyper	0.0799	0.2241	2.8051
Chr01:25690700-25690949	CHH	hypo	0.3077	0.0425	7.2462
Chr01:25715950-25716149	CHH	hyper	0.1133	0.4444	3.9225
Chr01:25717400-25717649	CHH	hyper	0.0118	0.134	11.4025
Chr01:25718200-25718449	CHH	hypo	0.3139	0.0513	6.1201
Chr01:25724000-25724199	CHH	hypo	0.1259	0.0203	6.2091
Chr01:25728350-25728699	CHH	hyper	0.1013	0.3358	3.3141
Chr01:25728600-25728849	CHH	hypo	0.2759	0.0798	3.4584
[truncated: 63,053 more rows]

## Sheet: Table S3
Table S3. Differentially methylated genes (DMGs) between WT and cco
DMR_Region	Context	Type	WT_MethyLevel	cco_MethyLevel	Fold_Change	5'UTR	3'UTR	Exon	Intron	Promoter
Chr01:49437800-49438099	CG	hyper	0.2	0.6044	3.022	Glyma.01G156800.3|Glyma.01G156800.5|Glyma.01G156800.1	NONE	NONE	NONE	Glyma.01G156800
Chr01:53487850-53488049	CG	hyper	0.0327	0.16	4.8886	NONE	NONE	Glyma.01G201600.1	NONE	Glyma.01G201600
Chr03:27906050-27906249	CG	hyper	0.0453	0.6398	14.1097	NONE	NONE	Glyma.03G094400.1	NONE	Glyma.03G094400
Chr04:49524200-49524449	CG	hypo	0.8667	0.1192	7.2678	NONE	NONE	NONE	Glyma.04G225000	NONE
Chr05:22225150-22225599	CG	hyper	0.0477	0.2749	5.7686	NONE	NONE	Glyma.05G091900.1|Glyma.05G091900.1	NONE	Glyma.05G092000
Chr05:22224600-22224849	CG	hyper	0.0298	0.1468	4.9316	NONE	NONE	Glyma.05G091900.1	NONE	Glyma.05G091900|Glyma.05G092000
Chr05:22227150-22227399	CG	hyper	0.077	0.3215	4.1742	NONE	NONE	Glyma.05G092000.1	NONE	NONE
Chr06:30707150-30707499	CG	hyper	0.0859	0.4214	4.9033	Glyma.06G224900.1	NONE	NONE	NONE	NONE
Chr07:14309000-14309399	CG	hyper	0.0548	0.2456	4.4803	NONE	NONE	Glyma.07G122200.1	NONE	NONE
Chr10:17196600-17196849	CG	hyper	0.1667	0.5115	3.0689	NONE	NONE	Glyma.10G098500.1	NONE	Glyma.10G098600
Chr10:17198650-17198949	CG	hypo	0.1394	0.0107	13.0247	NONE	NONE	Glyma.10G098600.1	NONE	Glyma.10G098500
Chr10:17203000-17203349	CG	hypo	0.0925	0.0255	3.633	Glyma.10G098700.1	NONE	Glyma.10G098700.1	NONE	NONE
Chr10:17216900-17217449	CG	hypo	0.147	0.0397	3.7024	NONE	Glyma.10G098800.1	Glyma.10G098800.1	NONE	NONE
Chr10:17221850-17222149	CG	hypo	0.3636	0.0338	10.7532	NONE	NONE	Glyma.10G098900.1	NONE	Glyma.10G098900
Chr10:17225550-17225899	CG	hyper	0.0174	0.7567	43.4205	NONE	NONE	Glyma.10G099000.1	NONE	Glyma.10G099000
Chr13:7358850-7359049	CG	hypo	0.0423	0.0153	2.7594	NONE	NONE	Glyma.13G028200.1	NONE	NONE
Chr13:8433000-8433249	CG	hypo	0.081	0.0276	2.9297	Glyma.13G029000.1	NONE	Glyma.13G029000.1	NONE	Glyma.13G029100
Chr14:40084100-40084349	CG	hypo	0.8482	0.1468	5.777	NONE	NONE	NONE	Glyma.14G163300	NONE
Chr17:23569550-23569899	CG	hyper	0.0148	0.2425	16.4232	NONE	Glyma.17G185500.1	Glyma.17G185400.1	NONE	Glyma.17G185400|Glyma.17G185300
Chr17:23570650-23570899	CG	hyper	0.0235	0.1009	4.2863	Glyma.17G185500.1	NONE	NONE	NONE	NONE
Chr17:23585700-23585899	CG	hyper	0.0919	0.4404	4.7939	NONE	NONE	Glyma.17G185800.1	NONE	NONE
Chr17:23586150-23586399	CG	hypo	0.1796	0.039	4.5993	NONE	NONE	Glyma.17G185800.1	NONE	NONE
Chr17:23589700-23590149	CG	hypo	0.5934	0.0504	11.7805	NONE	NONE	Glyma.17G185900.1|Glyma.17G185900.1	NONE	Glyma.17G186000|Glyma.17G186100|Glyma.17G185900|Glyma.17G186200
Chr17:23594600-23594899	CG	hyper	0.0621	0.3143	5.0624	NONE	NONE	NONE	Glyma.17G186300	NONE
Chr17:23595250-23595699	CG	hypo	0.2051	0.0527	3.8918	NONE	NONE	Glyma.17G186300.1	NONE	NONE
Chr19:4271400-4271699	CG	hyper	0.0411	0.7249	17.6384	NONE	NONE	Glyma.19G033100.1	NONE	NONE
Chr20:47756200-47756449	CG	hypo	0.963	0.0026	374.593	NONE	NONE	Glyma.20G248400.1	NONE	NONE
scaffold_633:1200-1449	CG	hyper	0.0251	0.3529	14.0447	NONE	NONE	Glyma.U040800.1	NONE	NONE
Chr04:1987300-1987549	CG	hypo	0.8153	0	81.5287	NONE	NONE	NONE	NONE	Glyma.04G024900
Chr05:40015250-40015549	CG	hyper	0.25	0.7222	2.8889	NONE	NONE	NONE	NONE	Glyma.05G220600
Chr05:40271850-40272149	CG	hypo	0.5464	0.0067	81.4124	NONE	NONE	NONE	NONE	Glyma.05G223400
Chr07:834850-835049	CG	hypo	0.6489	0	64.8936	NONE	NONE	NONE	NONE	Glyma.07G010900
Chr09:5160050-5160299	CG	hypo	0.9067	0.2449	3.7022	NONE	NONE	NONE	NONE	Glyma.09G057100|Glyma.09G057200
Chr10:17200350-17200699	CG	hypo	0.7585	0.1146	6.6196	NONE	NONE	NONE	NONE	Glyma.10G098700
Chr11:8568300-8568549	CG	hyper	0.2533	0.8722	3.4428	NONE	NONE	NONE	NONE	Glyma.11G112300|Glyma.11G112400
Chr12:20081200-20081599	CG	hyper	0.019	0.8171	42.9547	NONE	NONE	NONE	NONE	Glyma.12G146100
Chr15:180500-180799	CG	hypo	0.9179	0.2308	3.9777	NONE	NONE	NONE	NONE	Glyma.15G001600
Chr17:2577200-2577399	CG	hyper	0.0619	0.967	15.6337	NONE	NONE	NONE	NONE	Glyma.17G035300
Chr17:23568950-23569199	CG	hyper	0.0209	0.1227	5.8785	NONE	NONE	NONE	NONE	Glyma.17G185400|Glyma.17G185300
Chr17:23588750-23588999	CG	hypo	0.149	0.0335	4.4453	NONE	NONE	NONE	NONE	Glyma.17G186000
Chr17:23622400-23622599	CG	hyper	0.2095	0.5781	2.7592	NONE	NONE	NONE	NONE	Glyma.17G186400
Chr18:6567850-6568149	CG	hyper	0	0.5589	55.8912	NONE	NONE	NONE	NONE	Glyma.18G069900
Chr18:30560300-30560599	CG	hyper	0.134	0.9587	7.1532	NONE	NONE	NONE	NONE	Glyma.18G153900
Chr20:8746450-8746649	CG	hypo	0.8839	0.1282	6.8948	NONE	NONE	NONE	NONE	Glyma.20G046900
Chr20:43228350-43228549	CG	hypo	0.9125	0.0613	14.8785	NONE	NONE	NONE	NONE	Glyma.20G193400
Chr01:27435600-27435899	CHG	hypo	0.7355	0.0459	16.0404	NONE	NONE	NONE	NONE	Glyma.01G090800
Chr01:46883100-46883299	CHG	hypo	0.8125	0.2986	2.7212	NONE	NONE	Glyma.01G140500.1	NONE	Glyma.01G140400
Chr01:5938450-5938699	CHG	hypo	0.6012	0.2113	2.8457	NONE	NONE	Glyma.01G050200.1	NONE	NONE
Chr01:6532550-6532849	CHG	hypo	0.6755	0.0447	15.1074	NONE	NONE	NONE	Glyma.01G052900	NONE
Chr01:8107950-8108149	CHG	hypo	0.8969	0.3285	2.7306	NONE	NONE	Glyma.01G060100.1	NONE	NONE
Chr02:1839150-1839399	CHG	hyper	0	0.7208	72.0833	NONE	NONE	Glyma.02G020300.1	NONE	NONE
Chr02:41114000-41114199	CHG	hypo	0.8065	0.2272	3.5498	NONE	NONE	NONE	Glyma.02G223400	NONE
Chr03:31693850-31694099	CHG	hyper	0.1167	0.4762	4.0806	NONE	NONE	NONE	NONE	Glyma.03G111600
Chr03:35150750-35151049	CHG	hypo	0.58	0	58	NONE	NONE	NONE	Glyma.03G136000	NONE
Chr04:24235300-24235549	CHG	hyper	0.139	0.8612	6.1948	NONE	NONE	NONE	Glyma.04G141900	NONE
Chr05:22224600-22224849	CHG	hyper	0.0209	0.1966	9.4275	NONE	NONE	Glyma.05G091900.1	NONE	Glyma.05G091900|Glyma.05G092000
Chr05:28685650-28685849	CHG	hyper	0.339	0.9091	2.6818	NONE	NONE	NONE	NONE	Glyma.05G108100
Chr05:33526800-33527049	CHG	hypo	0.5449	0.125	4.3593	NONE	NONE	NONE	Glyma.05G141900	NONE
Chr06:15621250-15621599	CHG	hyper	0	0.7911	79.1096	NONE	NONE	NONE	Glyma.06G182300	NONE
Chr06:18809550-18809749	CHG	hyper	0.2383	0.7821	3.2818	NONE	NONE	NONE	Glyma.06G202500	NONE
Chr06:46592300-46592499	CHG	hyper	0.375	0.9685	2.5827	NONE	NONE	NONE	NONE	Glyma.06G274900
Chr07:12607200-12607399	CHG	hypo	0.6044	0.1441	4.1952	NONE	Glyma.07G116000.4	NONE	NONE	NONE
Chr07:13091450-13091649	CHG	hypo	0.7528	0.0913	8.2413	NONE	NONE	NONE	NONE	Glyma.07G117200
Chr07:14309100-14309349	CHG	hyper	0.0519	0.2359	4.5425	NONE	NONE	Glyma.07G122200.1	NONE	NONE
Chr07:2075150-2075349	CHG	hypo	0.9085	0.2086	4.3545	NONE	NONE	NONE	Glyma.07G026500	NONE
Chr07:31621650-31621899	CHG	hyper	0.2651	0.8065	3.0425	NONE	NONE	Glyma.07G175100.1|Glyma.07G175100.1	NONE	NONE
Chr08:22385900-22386099	CHG	hyper	0.1667	1	6	NONE	NONE	NONE	Glyma.08G253900	NONE
Chr09:10179900-10180149	CHG	hypo	0.9655	0.0963	10.023	NONE	NONE	NONE	Glyma.09G084300	NONE
Chr09:32415500-32415699	CHG	hypo	0.6224	0.1071	5.8095	NONE	NONE	NONE	Glyma.09G129500	NONE
Chr09:36058900-36059149	CHG	hypo	0.9318	0.2995	3.1113	NONE	NONE	NONE	Glyma.09G145400	NONE
Chr09:38049450-38049749	CHG	hypo	0.8085	0.1853	4.3637	NONE	NONE	NONE	Glyma.09G157300	NONE
Chr09:39907700-39907999	CHG	hypo	0.5609	0.0855	6.5611	NONE	NONE	NONE	NONE	Glyma.09G174500
Chr09:5770600-5770949	CHG	hyper	0.1509	0.506	3.3524	NONE	NONE	NONE	Glyma.09G061200	NONE
Chr10:17198650-17198999	CHG	hypo	0.1022	0.0277	3.685	NONE	NONE	Glyma.10G098600.1	NONE	Glyma.10G098500
Chr10:17216850-17217399	CHG	hypo	0.1154	0.025	4.6067	NONE	Glyma.10G098800.1	Glyma.10G098800.1	NONE	NONE
Chr10:17225650-17225849	CHG	hyper	0.0835	0.6089	7.2911	NONE	NONE	NONE	NONE	Glyma.10G099000
Chr10:30585450-30585649	CHG	hypo	0.5964	0.1676	3.5579	NONE	NONE	NONE	NONE	Glyma.10G120100
Chr10:34149700-34149949	CHG	hypo	0.7551	0.1964	3.8442	Glyma.10G128400.3	NONE	NONE	NONE	NONE
Chr11:10235300-10235549	CHG	hypo	0.7486	0.0372	20.1451	NONE	NONE	NONE	Glyma.11G133900	NONE
Chr11:10239000-10239349	CHG	hypo	0.6735	0	67.3469	NONE	NONE	NONE	Glyma.11G133900	NONE
Chr11:18648950-18649249	CHG	hyper	0.0049	0.3456	71.1912	NONE	NONE	NONE	NONE	Glyma.11G171700
Chr11:29007650-29007849	CHG	hypo	0.6786	0.1132	5.994	NONE	NONE	Glyma.11G206000.1	NONE	NONE
Chr12:20081250-20081499	CHG	hyper	0.0207	0.6087	29.3696	NONE	NONE	NONE	NONE	Glyma.12G146100
Chr12:24273050-24273299	CHG	hypo	0.0705	0.0259	2.7227	NONE	NONE	Glyma.12G155000.1	NONE	Glyma.12G155000
Chr12:33276850-33277349	CHG	hypo	0.2383	0.0324	7.3604	NONE	NONE	Glyma.12G175100.1	NONE	NONE
Chr12:4445800-4446099	CHG	hyper	0.2877	0.808	2.8088	NONE	NONE	NONE	NONE	Glyma.12G061100|Glyma.12G061200
Chr13:13661300-13661599	CHG	hyper	0.0169	0.2931	17.3517	NONE	NONE	Glyma.13G043400.1	NONE	NONE
Chr13:22146350-22146649	CHG	hyper	0.1468	0.5139	3.5009	NONE	NONE	Glyma.13G107000.1|Glyma.13G107000.1	NONE	NONE
Chr13:22147400-22147599	CHG	hyper	0.0496	0.5475	11.046	NONE	NONE	NONE	Glyma.13G107000	NONE
Chr13:25199700-25199949	CHG	hyper	0.0938	0.6049	6.4527	NONE	NONE	Glyma.13G139400.1	NONE	NONE
Chr13:28351800-28352049	CHG	hyper	0.1224	0.9581	7.8244	NONE	NONE	NONE	Glyma.13G169500	NONE
Chr13:29798000-29798249	CHG	hyper	0.0035	0.4433	128.113	NONE	NONE	NONE	Glyma.13G184200	NONE
Chr14:23683950-23684299	CHG	hyper	0.1243	0.9628	7.7443	NONE	NONE	Glyma.14G135300.1	NONE	Glyma.14G135300
Chr14:24573250-24573549	CHG	hyper	0.2158	0.8436	3.9086	NONE	NONE	NONE	NONE	Glyma.14G137100
Chr15:2155400-2155649	CHG	hypo	0.683	0	68.2965	NONE	NONE	NONE	NONE	Glyma.15G026700|Glyma.15G026600
Chr15:3604200-3604499	CHG	hypo	0.8526	0	85.2632	NONE	NONE	Glyma.15G045000.1	NONE	NONE
Chr15:45291100-45291299	CHG	hyper	0.0794	0.7381	9.2945	NONE	NONE	NONE	NONE	Glyma.15G239800
Chr15:51709150-51709699	CHG	hypo	0.8203	0.025	32.854	NONE	NONE	NONE	Glyma.15G277200	NONE
Chr15:6942150-6942349	CHG	hyper	0.0506	0.4863	9.6045	NONE	NONE	Glyma.15G090200.1	NONE	NONE
Chr15:719000-719249	CHG	hypo	0.9615	0	96.1538	NONE	NONE	Glyma.15G009200.1	NONE	Glyma.15G009200
Chr16:1534000-1534249	CHG	hypo	0.3189	0.0059	53.8973	NONE	NONE	NONE	Glyma.16G017400	NONE
Chr17:14090950-14091299	CHG	hyper	0.1768	0.5031	2.8459	NONE	NONE	NONE	Glyma.17G161600	NONE
Chr17:17692500-17692799	CHG	hyper	0.1	0.7357	7.3568	NONE	NONE	Glyma.17G172800.1	NONE	NONE
Chr17:18253050-18253299	CHG	hypo	0.6731	0.12	5.609	NONE	NONE	NONE	NONE	Glyma.17G174900
Chr17:23568600-23568849	CHG	hypo	0.1571	0.0134	11.7164	NONE	NONE	NONE	NONE	Glyma.17G185400|Glyma.17G185300
Chr17:23573500-23573749	CHG	hypo	0.188	0.028	6.7075	Glyma.17G185600.1	NONE	NONE	NONE	Glyma.17G185700
Chr17:23588750-23588949	CHG	hypo	0.1543	0.0284	5.428	NONE	NONE	NONE	NONE	Glyma.17G186000
Chr17:23589700-23590149	CHG	hypo	0.5146	0.0332	15.4961	NONE	NONE	Glyma.17G185900.1|Glyma.17G185900.1	NONE	Glyma.17G186000|Glyma.17G186100|Glyma.17G185900|Glyma.17G186200
Chr17:23593950-23594149	CHG	hypo	0.0929	0.034	2.7277	NONE	NONE	NONE	NONE	Glyma.17G186300
Chr17:23595100-23595599	CHG	hypo	0.1534	0.0269	5.703	NONE	NONE	Glyma.17G186300.1	NONE	NONE
Chr17:23622300-23622499	CHG	hyper	0.0122	0.4496	36.8655	NONE	NONE	NONE	NONE	Glyma.17G186400
Chr17:32085900-32086199	CHG	hypo	0.7208	0.0875	8.2379	NONE	NONE	NONE	Glyma.17G201700	NONE
Chr17:40922700-40922949	CHG	hypo	0.8824	0.2997	2.9444	NONE	NONE	NONE	NONE	Glyma.17G255100
Chr17:926250-926549	CHG	hypo	0.4397	0	43.9722	NONE	NONE	Glyma.17G011700.1	NONE	NONE
Chr18:15556600-15556899	CHG	hypo	0.9143	0.2857	3.2	NONE	NONE	NONE	NONE	Glyma.18G122400
Chr18:25950-26199	CHG	hypo	0.5365	0.0263	20.3863	NONE	NONE	NONE	Glyma.18G000100	NONE
Chr18:35125650-35125899	CHG	hypo	0.4275	0.1211	3.5297	NONE	NONE	Glyma.18G157400.1	NONE	Glyma.18G157600
Chr18:36783350-36783599	CHG	hypo	0.9457	0.05	18.9134	NONE	NONE	NONE	NONE	Glyma.18G160800
Chr18:37612250-37612449	CHG	hyper	0.2075	0.8116	3.9104	NONE	NONE	NONE	Glyma.18G164000	NONE
Chr18:39411800-39411999	CHG	hyper	0.1762	0.5311	3.0149	NONE	NONE	Glyma.18G168500.1	NONE	Glyma.18G168600
Chr18:50308350-50308599	CHG	hypo	0.7037	0	70.3704	NONE	NONE	NONE	NONE	Glyma.18G216000
Chr19:11505850-11506049	CHG	hyper	0.0926	0.2317	2.5036	NONE	NONE	NONE	NONE	Glyma.19G059400
Chr19:4669250-4669599	CHG	hypo	0.8403	0.0995	8.4449	NONE	NONE	NONE	NONE	Glyma.19G035500
Chr19:5356600-5356999	CHG	hypo	0.1158	0.0308	3.7598	NONE	Glyma.19G038200.1	Glyma.19G038200.1	NONE	NONE
Chr20:4486650-4486849	CHG	hyper	0.0712	0.8261	11.5996	NONE	NONE	NONE	Glyma.20G033100	NONE
Chr20:45113100-45113299	CHG	hyper	0.0421	0.7629	18.102	NONE	NONE	Glyma.20G215200.1|Glyma.20G215200.2	NONE	NONE
Chr20:45113650-45113849	CHG	hypo	0.8047	0.3093	2.6013	NONE	NONE	NONE	Glyma.20G215200	NONE
Chr20:46433850-46434099	CHG	hypo	0.4042	0.0861	4.6916	NONE	NONE	Glyma.20G230200.3	NONE	NONE
Chr20:47756200-47756449	CHG	hypo	0.9577	0	95.768	NONE	NONE	Glyma.20G248400.1	NONE	NONE
Chr20:7447700-7448099	CHG	hypo	0.907	0.284	3.1941	NONE	NONE	NONE	Glyma.20G041900	NONE
Chr01:10053750-10054049	CHH	hyper	0.0683	0.2923	4.2827	NONE	NONE	Glyma.01G065300.1|Glyma.01G065300.1	NONE	NONE
Chr01:10062250-10062549	CHH	hyper	0.05	0.1498	2.9954	NONE	NONE	NONE	Glyma.01G065300	NONE
Chr01:10068050-10068399	CHH	hypo	0.607	0.01	60.638	NONE	NONE	Glyma.01G065300.1	NONE	NONE
Chr01:10068350-10068699	CHH	hyper	0.0418	0.1737	4.1532	NONE	NONE	Glyma.01G065300.1	NONE	NONE
Chr01:10080200-10080549	CHH	hypo	0.4787	0.0958	4.9973	NONE	NONE	NONE	NONE	Glyma.01G065500
Chr01:10081600-10081849	CHH	hyper	0.0487	0.3163	6.4982	NONE	NONE	NONE	Glyma.01G065500	NONE
Chr01:10108050-10108399	CHH	hyper	0.0695	0.2114	3.0393	NONE	NONE	Glyma.01G065700.1|Glyma.01G065600.1	NONE	Glyma.01G065700
Chr01:10384550-10384749	CHH	hyper	0.0494	0.2448	4.9501	NONE	NONE	NONE	NONE	Glyma.01G066200
Chr01:10418700-10418949	CHH	hyper	0.0652	0.2192	3.3631	NONE	NONE	NONE	Glyma.01G066400	NONE
Chr01:1074000-1074349	CHH	hyper	0.0617	0.3446	5.5861	NONE	NONE	NONE	NONE	Glyma.01G011200
Chr01:11028100-11028449	CHH	hypo	0.2915	0.0836	3.4872	NONE	NONE	Glyma.01G067600.1	NONE	NONE
Chr01:11210850-11211249	CHH	hypo	0.562	0.1318	4.264	NONE	NONE	NONE	NONE	Glyma.01G067800
Chr01:11286550-11286799	CHH	hypo	0.2416	0.0904	2.6714	NONE	NONE	NONE	NONE	Glyma.01G068000
Chr01:11378800-11379049	CHH	hypo	0.12	0.0353	3.4	NONE	NONE	NONE	NONE	Glyma.01G068300
Chr01:11590500-11590799	CHH	hypo	0.1102	0.0166	6.6201	NONE	NONE	NONE	NONE	Glyma.01G069000
Chr01:11595350-11595549	CHH	hyper	0.0292	0.157	5.3781	NONE	NONE	NONE	NONE	Glyma.01G069100
Chr01:11645700-11645949	CHH	hyper	0.0299	0.118	3.953	NONE	NONE	NONE	NONE	Glyma.01G069200
Chr01:11647550-11647799	CHH	hypo	0.1676	0.0494	3.393	NONE	NONE	NONE	NONE	Glyma.01G069200
Chr01:1165150-1165499	CHH	hypo	0.2788	0.067	4.1612	NONE	NONE	NONE	Glyma.01G012100	NONE
Chr01:11919350-11919549	CHH	hypo	0.1818	0.0667	2.7273	NONE	NONE	NONE	NONE	Glyma.01G069900
Chr01:11977550-11977749	CHH	hypo	0.2941	0.0697	4.2227	NONE	NONE	NONE	NONE	Glyma.01G070100
Chr01:1202200-1202399	CHH	hyper	0.075	0.2147	2.864	NONE	NONE	NONE	NONE	Glyma.01G012500
Chr01:12042250-12042499	CHH	hypo	0.2368	0.049	4.8292	NONE	NONE	NONE	NONE	Glyma.01G070300
Chr01:12563400-12563599	CHH	hyper	0.0421	0.1324	3.1459	NONE	NONE	NONE	NONE	Glyma.01G070400
Chr01:12567900-12568199	CHH	hypo	0.1093	0.0279	3.9156	Glyma.01G070500.1	NONE	NONE	NONE	NONE
Chr01:12570400-12570649	CHH	hypo	0.0796	0.007	11.3735	NONE	NONE	NONE	Glyma.01G070400	NONE
Chr01:12588400-12588599	CHH	hyper	0.0311	0.1732	5.5631	NONE	NONE	NONE	Glyma.01G070600	NONE
Chr01:12794250-12794699	CHH	hypo	0.5023	0.1649	3.0468	NONE	NONE	NONE	NONE	Glyma.01G071100
Chr01:12795500-12795749	CHH	hypo	0.3394	0.0699	4.8543	NONE	NONE	Glyma.01G071100.1	NONE	Glyma.01G071100
Chr01:12904800-12904999	CHH	hyper	0.0929	0.2552	2.748	NONE	Glyma.01G071500.1	NONE	NONE	NONE
Chr01:12905300-12905649	CHH	hyper	0.0481	0.4137	8.5993	NONE	NONE	Glyma.01G071600.1	NONE	NONE
Chr01:1290650-1290849	CHH	hypo	0.2094	0.051	4.1041	NONE	NONE	NONE	Glyma.01G013500	NONE
Chr01:12909300-12909649	CHH	hyper	0.043	0.3966	9.2305	NONE	NONE	NONE	NONE	Glyma.01G071500
Chr01:1294400-1294649	CHH	hyper	0.0217	0.2353	10.8256	NONE	NONE	NONE	NONE	Glyma.01G013500
Chr01:13107650-13107899	CHH	hypo	0.2948	0.0923	3.1953	NONE	NONE	NONE	NONE	Glyma.01G072000
Chr01:13137250-13137549	CHH	hypo	0.1793	0.0131	13.6635	NONE	NONE	NONE	NONE	Glyma.01G072100
Chr01:13301550-13301749	CHH	hyper	0.0426	0.1871	4.3867	NONE	NONE	NONE	NONE	Glyma.01G072200
Chr01:14194450-14194749	CHH	hypo	0.4403	0.1177	3.7393	NONE	NONE	NONE	NONE	Glyma.01G073500
Chr01:14195050-14195399	CHH	hyper	0.2135	0.5436	2.5458	NONE	NONE	NONE	Glyma.01G073500	NONE
Chr01:1425900-1426199	CHH	hyper	0.0312	0.1155	3.6981	NONE	NONE	NONE	NONE	Glyma.01G014700
Chr01:14448850-14449149	CHH	hypo	0.2574	0.0493	5.2225	NONE	NONE	Glyma.01G073800.1	NONE	Glyma.01G073700
Chr01:14637100-14637299	CHH	hypo	0.4061	0.0448	9.0684	NONE	NONE	NONE	NONE	Glyma.01G074000
Chr01:14637300-14637549	CHH	hyper	0.1714	0.4771	2.7839	NONE	NONE	NONE	NONE	Glyma.01G074000
Chr01:14654300-14654549	CHH	hypo	0.3475	0.0611	5.6904	NONE	NONE	NONE	Glyma.01G074000	NONE
Chr01:14669650-14669849	CHH	hypo	0.1215	0	12.1514	NONE	NONE	NONE	Glyma.01G074000	NONE
Chr01:1492750-1493049	CHH	hyper	0.1459	0.5173	3.545	NONE	NONE	NONE	NONE	Glyma.01G015000
Chr01:1525350-1525699	CHH	hypo	0.4786	0.0635	7.5416	NONE	NONE	NONE	Glyma.01G015600	NONE
Chr01:15355600-15355849	CHH	hypo	0.3042	0.1085	2.8032	NONE	NONE	NONE	NONE	Glyma.01G074400
Chr01:15356050-15356349	CHH	hyper	0.1788	0.4622	2.5845	NONE	NONE	NONE	NONE	Glyma.01G074400
Chr01:1542000-1542249	CHH	hypo	0.3959	0.116	3.4136	NONE	NONE	NONE	NONE	Glyma.01G015900
Chr01:1620450-1620649	CHH	hypo	0.0833	0.0107	7.8118	NONE	NONE	NONE	NONE	Glyma.01G016900
Chr01:16519350-16519599	CHH	hyper	0.1418	0.3756	2.6479	NONE	NONE	NONE	NONE	Glyma.01G074700
Chr01:16556400-16556649	CHH	hypo	0.1851	0.0654	2.8312	NONE	NONE	NONE	Glyma.01G074800	NONE
Chr01:16646200-16646549	CHH	hyper	0.055	0.25	4.5429	NONE	NONE	NONE	Glyma.01G075000	NONE
Chr01:16816550-16816749	CHH	hypo	0.2371	0.0303	7.8247	NONE	NONE	NONE	NONE	Glyma.01G075100
Chr01:16907100-16907299	CHH	hyper	0.1628	0.5859	3.599	NONE	NONE	NONE	NONE	Glyma.01G075500
Chr01:17032900-17033249	CHH	hypo	0.2204	0.0822	2.6803	NONE	NONE	NONE	NONE	Glyma.01G075700
Chr01:17472850-17473049	CHH	hyper	0.0533	0.1704	3.1981	NONE	NONE	NONE	NONE	Glyma.01G076100
Chr01:17481250-17481549	CHH	hypo	0.6965	0.0865	8.0499	NONE	Glyma.01G076100.4	NONE	NONE	NONE
Chr01:18084050-18084249	CHH	hypo	0.2147	0.0521	4.123	NONE	NONE	NONE	NONE	Glyma.01G076600
Chr01:18236250-18236449	CHH	hyper	0.0529	0.1759	3.3226	NONE	NONE	NONE	NONE	Glyma.01G076800
Chr01:18236650-18236849	CHH	hyper	0.0657	0.2764	4.2103	NONE	NONE	NONE	NONE	Glyma.01G076800
Chr01:18836300-18836499	CHH	hyper	0.0643	0.2238	3.482	NONE	NONE	NONE	NONE	Glyma.01G077300
Chr01:18837200-18837449	CHH	hyper	0.1044	0.2623	2.5133	NONE	NONE	NONE	NONE	Glyma.01G077300
Chr01:19009900-19010249	CHH	hypo	0.2819	0.0419	6.7291	NONE	NONE	NONE	NONE	Glyma.01G077400
Chr01:194050-194349	CHH	hypo	0.4413	0.0722	6.1103	NONE	NONE	NONE	NONE	Glyma.01G001000
Chr01:1943600-1943899	CHH	hypo	0.1337	0.0026	51.3306	NONE	NONE	NONE	NONE	Glyma.01G019700
Chr01:19664350-19664599	CHH	hyper	0.1533	0.5739	3.7436	NONE	NONE	NONE	NONE	Glyma.01G077900
Chr01:19666000-19666249	CHH	hyper	0.1123	0.3127	2.7844	NONE	NONE	NONE	NONE	Glyma.01G077900
Chr01:19738950-19739249	CHH	hypo	0.195	0.0191	10.207	NONE	NONE	NONE	NONE	Glyma.01G078000
Chr01:1977650-1978049	CHH	hyper	0.0769	0.4861	6.3193	NONE	NONE	NONE	NONE	Glyma.01G019800
Chr01:19803750-19803999	CHH	hypo	0.2479	0.0334	7.4252	NONE	NONE	NONE	Glyma.01G078100	NONE
Chr01:1984450-1984749	CHH	hyper	0.0899	0.5918	6.5832	NONE	NONE	NONE	NONE	Glyma.01G019900
Chr01:199000-199199	CHH	hypo	0.0754	0.0049	15.4734	NONE	NONE	NONE	Glyma.01G001000	NONE
Chr01:19952650-19952849	CHH	hyper	0.1538	0.4537	2.9492	NONE	NONE	NONE	NONE	Glyma.01G078200
Chr01:1998150-1998349	CHH	hypo	0.097	0.0162	5.9913	NONE	NONE	NONE	NONE	Glyma.01G020100
Chr01:20182600-20182849	CHH	hypo	0.2992	0.0923	3.2415	NONE	NONE	Glyma.01G078500.1	NONE	NONE
Chr01:20183900-20184249	CHH	hyper	0.0391	0.2487	6.3673	NONE	NONE	Glyma.01G078500.1	NONE	NONE
Chr01:20386100-20386399	CHH	hyper	0.0699	0.227	3.249	NONE	NONE	NONE	NONE	Glyma.01G078600
Chr01:20386500-20386749	CHH	hypo	0.2031	0.0369	5.4998	NONE	NONE	NONE	NONE	Glyma.01G078600
Chr01:2041550-2041849	CHH	hyper	0.0181	0.1244	6.8611	NONE	NONE	NONE	Glyma.01G020500	NONE
Chr01:2057900-2058399	CHH	hypo	0.3964	0.136	2.9153	NONE	NONE	NONE	NONE	Glyma.01G020500
Chr01:20647400-20647749	CHH	hypo	0.3377	0.0384	8.8026	NONE	NONE	NONE	NONE	Glyma.01G079200
Chr01:20714850-20715199	CHH	hypo	0.3206	0.0959	3.3445	NONE	NONE	NONE	NONE	Glyma.01G079300
Chr01:2095150-2095349	CHH	hyper	0.0222	0.1219	5.5014	NONE	NONE	NONE	Glyma.01G020800	NONE
Chr01:21213900-21214099	CHH	hypo	0.3746	0.0593	6.3206	NONE	NONE	NONE	NONE	Glyma.01G079600|Glyma.01G079700
Chr01:21846450-21846849	CHH	hyper	0.045	0.4494	9.9863	NONE	NONE	NONE	NONE	Glyma.01G080200
Chr01:2201900-2202099	CHH	hypo	0.425	0.1016	4.1829	NONE	NONE	NONE	NONE	Glyma.01G021800
Chr01:220200-220549	CHH	hypo	0.2572	0.0437	5.8911	NONE	NONE	NONE	Glyma.01G001100	NONE
Chr01:2203650-2203849	CHH	hypo	0.3607	0.1121	3.217	NONE	NONE	NONE	NONE	Glyma.01G021900
Chr01:2209500-2209849	CHH	hypo	0.5043	0.1016	4.9629	NONE	NONE	Glyma.01G022000.1	NONE	Glyma.01G022100
Chr01:2210150-2210449	CHH	hypo	0.1487	0.0016	93.611	NONE	NONE	NONE	Glyma.01G022000	Glyma.01G022100
Chr01:2251800-2252299	CHH	hypo	0.2985	0.107	2.7891	NONE	NONE	NONE	NONE	Glyma.01G022500
Chr01:2294350-2294599	CHH	hypo	0.2039	0.0095	21.3545	NONE	NONE	NONE	NONE	Glyma.01G022700
Chr01:2295900-2296099	CHH	hypo	0.4549	0.1796	2.5327	NONE	NONE	NONE	NONE	Glyma.01G022800
Chr01:2297650-2297849	CHH	hypo	0.0815	0.024	3.4007	NONE	NONE	NONE	Glyma.01G022800	NONE
Chr01:23134850-23135049	CHH	hyper	0.0432	0.1268	2.9339	NONE	NONE	NONE	NONE	Glyma.01G081000
Chr01:23301950-23302549	CHH	hypo	0.1908	0.0589	3.238	NONE	NONE	NONE	NONE	Glyma.01G081100
Chr01:23590500-23590849	CHH	hyper	0.0825	0.2097	2.54	NONE	NONE	NONE	NONE	Glyma.01G081400
Chr01:23700500-23700699	CHH	hyper	0.0283	0.3326	11.7534	NONE	NONE	NONE	Glyma.01G081700	NONE
Chr01:2373750-2374099	CHH	hypo	0.1591	0.0364	4.3695	NONE	NONE	NONE	NONE	Glyma.01G023500
Chr01:23805000-23805199	CHH	hypo	0.3355	0.1111	3.0195	NONE	NONE	NONE	Glyma.01G081900	NONE
Chr01:24013400-24013749	CHH	hypo	0.4184	0.0448	9.3296	NONE	NONE	NONE	NONE	Glyma.01G082400
Chr01:2403000-2403549	CHH	hypo	0.4556	0.0733	6.2197	NONE	NONE	NONE	NONE	Glyma.01G023700
Chr01:24095300-24095599	CHH	hypo	0.5509	0.0699	7.8823	NONE	NONE	NONE	NONE	Glyma.01G082700
Chr01:24172700-24172949	CHH	hyper	0.0494	0.2	4.0486	NONE	NONE	NONE	NONE	Glyma.01G083100
Chr01:24239800-24239999	CHH	hypo	0.2763	0.068	4.0618	NONE	NONE	Glyma.01G083200.1	NONE	NONE
Chr01:24242000-24242249	CHH	hyper	0.0731	0.3145	4.3025	NONE	NONE	Glyma.01G083200.1	NONE	NONE
Chr01:24321000-24321299	CHH	hyper	0.0782	0.2182	2.7913	NONE	NONE	NONE	NONE	Glyma.01G083400
Chr01:24325200-24325399	CHH	hyper	0.0216	0.1149	5.3242	NONE	NONE	NONE	Glyma.01G083400	NONE
Chr01:24362550-24362949	CHH	hyper	0.1368	0.4046	2.9582	NONE	NONE	NONE	NONE	Glyma.01G083600
Chr01:244650-244999	CHH	hypo	0.2429	0.0677	3.5858	NONE	NONE	NONE	NONE	Glyma.01G001500
Chr01:24503300-24503549	CHH	hypo	0.2549	0.0553	4.609	NONE	NONE	Glyma.01G083800.1|Glyma.01G083800.1	NONE	Glyma.01G083800
Chr01:2461050-2461299	CHH	hypo	0.2116	0.0584	3.6229	NONE	NONE	NONE	NONE	Glyma.01G024100
Chr01:24680600-24681049	CHH	hypo	0.3474	0.0107	32.5871	NONE	NONE	NONE	NONE	Glyma.01G084100
Chr01:24690750-24690999	CHH	hypo	0.0712	0.0201	3.5363	NONE	NONE	NONE	NONE	Glyma.01G084200
Chr01:2469250-2469599	CHH	hyper	0.0664	0.3978	5.9927	NONE	NONE	NONE	NONE	Glyma.01G024200
Chr01:2470300-2470749	CHH	hyper	0.088	0.3338	3.7939	NONE	NONE	NONE	NONE	Glyma.01G024200
Chr01:2470800-2471149	CHH	hypo	0.2154	0.0242	8.8928	Glyma.01G024200.1	NONE	NONE	NONE	Glyma.01G024200
Chr01:2482100-2482349	CHH	hypo	0.4353	0.1658	2.6245	NONE	NONE	NONE	NONE	Glyma.01G024300
Chr01:24836850-24837099	CHH	hyper	0.052	0.1631	3.1361	NONE	NONE	NONE	Glyma.01G084500	NONE
Chr01:2491900-2492099	CHH	hyper	0.125	0.6157	4.9258	NONE	NONE	NONE	Glyma.01G024400	NONE
Chr01:2493250-2493449	CHH	hyper	0.0381	0.2705	7.1073	Glyma.01G024400.1	NONE	Glyma.01G024400.1	NONE	NONE
Chr01:24996750-24997099	CHH	hyper	0.1254	0.4654	3.7106	NONE	NONE	NONE	NONE	Glyma.01G084600
Chr01:25142800-25142999	CHH	hypo	0.4275	0.1401	3.0524	NONE	NONE	Glyma.01G084900.1	NONE	NONE
Chr01:25144800-25145099	CHH	hypo	0.2042	0.0287	7.1278	NONE	NONE	Glyma.01G084900.1	NONE	NONE
Chr01:25235900-25236399	CHH	hyper	0.1442	0.497	3.4477	NONE	NONE	NONE	Glyma.01G085400	NONE
Chr01:25244800-25244999	CHH	hyper	0.1091	0.3039	2.7849	NONE	NONE	NONE	Glyma.01G085400	NONE
Chr01:25275200-25275399	CHH	hypo	0.3066	0.1113	2.7545	NONE	NONE	Glyma.01G085600.1	NONE	NONE
Chr01:25275550-25275949	CHH	hypo	0.2476	0.0189	13.0938	NONE	NONE	NONE	Glyma.01G085600	NONE
Chr01:2528000-2528249	CHH	hyper	0.0559	0.3242	5.7965	NONE	NONE	NONE	NONE	Glyma.01G024700
Chr01:25497750-25497949	CHH	hyper	0.3529	0.918	2.6011	NONE	NONE	NONE	Glyma.01G086000	NONE
Chr01:25504750-25504949	CHH	hypo	0.1617	0.0159	10.1858	NONE	NONE	NONE	NONE	Glyma.01G086000
Chr01:25600000-25600299	CHH	hyper	0.0719	0.2839	3.948	NONE	NONE	Glyma.01G086300.1	NONE	Glyma.01G086300
Chr01:25605400-25605799	CHH	hypo	0.2427	0.0957	2.536	NONE	NONE	Glyma.01G086400.1|Glyma.01G086400.1|Glyma.01G086400.1	NONE	NONE
Chr01:25680000-25680249	CHH	hyper	0.0799	0.2241	2.8051	NONE	NONE	NONE	Glyma.01G086600	NONE
Chr01:25690700-25690949	CHH	hypo	0.3077	0.0425	7.2462	NONE	NONE	NONE	Glyma.01G086600	NONE
Chr01:25845150-25845549	CHH	hypo	0.203	0.0667	3.042	NONE	NONE	NONE	NONE	Glyma.01G086700
Chr01:2648500-2648799	CHH	hypo	0.1418	0.045	3.1534	NONE	NONE	NONE	NONE	Glyma.01G025300
Chr01:2648700-2648999	CHH	hyper	0.0154	0.1594	10.3326	NONE	NONE	NONE	NONE	Glyma.01G025300
Chr01:26543550-26543799	CHH	hyper	0.0871	0.4132	4.7422	NONE	NONE	NONE	NONE	Glyma.01G087600
Chr01:26578450-26578649	CHH	hypo	0.1649	0.0644	2.5605	NONE	NONE	NONE	NONE	Glyma.01G087700
Chr01:26663100-26663449	CHH	hyper	0.1039	0.6069	5.8439	NONE	NONE	NONE	NONE	Glyma.01G088000
Chr01:26663600-26663849	CHH	hypo	0.1739	0.06	2.897	NONE	NONE	NONE	NONE	Glyma.01G088000
Chr01:26680800-26681099	CHH	hypo	0.2751	0.0736	3.7405	NONE	NONE	NONE	Glyma.01G088100	NONE
Chr01:26699550-26699799	CHH	hyper	0.0115	0.1068	9.2451	NONE	NONE	NONE	Glyma.01G088200	NONE
Chr01:26702100-26702399	CHH	hyper	0.0681	0.4745	6.9629	Glyma.01G088200.3|Glyma.01G088200.2	NONE	NONE	NONE	Glyma.01G088200
Chr01:27040150-27040499	CHH	hypo	0.232	0.0815	2.8454	NONE	NONE	NONE	Glyma.01G089400	NONE
Chr01:27042050-27042299	CHH	hyper	0.0781	0.5655	7.2383	NONE	NONE	NONE	NONE	Glyma.01G089400
Chr01:27068250-27068599	CHH	hypo	0.6826	0.1806	3.7793	NONE	NONE	NONE	NONE	Glyma.01G089500
Chr01:27170300-27170549	CHH	hyper	0.0735	0.616	8.3771	NONE	NONE	NONE	NONE	Glyma.01G089800
Chr01:27225750-27225999	CHH	hyper	0	0.2219	22.1893	NONE	NONE	NONE	NONE	Glyma.01G090000
Chr01:27227600-27227899	CHH	hyper	0.0406	0.1938	4.7784	NONE	NONE	Glyma.01G090000.1|Glyma.01G090000.1	NONE	NONE
Chr01:2737850-2738099	CHH	hyper	0.0031	0.216	70.4321	NONE	NONE	Glyma.01G026000.1|Glyma.01G026000.1	NONE	NONE
Chr01:27382950-27383149	CHH	hypo	0.2327	0.0093	25.1265	NONE	NONE	Glyma.01G090500.1|Glyma.01G090500.1	NONE	NONE
Chr01:27384850-27385099	CHH	hypo	0.2862	0.0496	5.7664	NONE	NONE	NONE	NONE	Glyma.01G090500
Chr01:27391450-27391649	CHH	hyper	0	0.1503	15.035	NONE	NONE	NONE	NONE	Glyma.01G090600
Chr01:27392400-27392849	CHH	hyper	0.0807	0.2619	3.2459	NONE	NONE	NONE	NONE	Glyma.01G090600
Chr01:27435700-27435899	CHH	hypo	0.2446	0.026	9.4102	NONE	NONE	NONE	NONE	Glyma.01G090800
Chr01:27564250-27564499	CHH	hyper	0.0544	0.1726	3.1748	NONE	NONE	NONE	Glyma.01G091200	NONE
Chr01:27565800-27566049	CHH	hyper	0.0165	0.1364	8.2727	NONE	NONE	NONE	NONE	Glyma.01G091200
Chr01:2764050-2764499	CHH	hypo	0.3706	0.087	4.2592	NONE	NONE	NONE	NONE	Glyma.01G026400
Chr01:27744200-27744399	CHH	hyper	0.0354	0.1326	3.7426	NONE	NONE	NONE	Glyma.01G091600	NONE
Chr01:27768300-27768599	CHH	hyper	0.0224	0.1356	6.0475	NONE	NONE	Glyma.01G091700.1	NONE	NONE
Chr01:2783450-2783649	CHH	hypo	0.1395	0.0493	2.8285	NONE	NONE	NONE	NONE	Glyma.01G026600
Chr01:27866400-27866849	CHH	hyper	0.2038	0.7184	3.5249	NONE	NONE	NONE	NONE	Glyma.01G091800
Chr01:27987600-27987949	CHH	hyper	0.0731	0.2226	3.0436	NONE	NONE	NONE	NONE	Glyma.01G092600
Chr01:28010200-28010449	CHH	hypo	0.2317	0.043	5.3881	NONE	NONE	Glyma.01G092800.1	NONE	NONE
Chr01:28025450-28026099	CHH	hypo	0.3461	0.0622	5.5635	NONE	NONE	Glyma.01G092800.1	NONE	NONE
Chr01:28038350-28038549	CHH	hypo	0.3543	0.035	10.1263	NONE	NONE	NONE	NONE	Glyma.01G092900
Chr01:28039100-28039349	CHH	hypo	0.228	0.0326	7.0041	NONE	NONE	NONE	NONE	Glyma.01G092900
Chr01:28039400-28039999	CHH	hyper	0.0996	0.3418	3.4301	NONE	NONE	NONE	NONE	Glyma.01G092900
Chr01:2809050-2809349	CHH	hypo	0.219	0.0276	7.9348	NONE	NONE	NONE	NONE	Glyma.01G026700
Chr01:2818750-2818999	CHH	hyper	0.0253	0.2302	9.0956	NONE	NONE	NONE	NONE	Glyma.01G026800
Chr01:28299550-28299799	CHH	hypo	0.1253	0.0357	3.5084	NONE	NONE	NONE	Glyma.01G093200	NONE
Chr01:28427750-28427949	CHH	hyper	0.088	0.3368	3.8277	NONE	NONE	NONE	NONE	Glyma.01G093600
Chr01:2850750-2850949	CHH	hypo	0.5679	0.1925	2.9506	NONE	NONE	NONE	NONE	Glyma.01G027200|Glyma.01G027300
Chr01:28685950-28686299	CHH	hypo	0.1962	0.0472	4.152	NONE	NONE	NONE	Glyma.01G094000	NONE
Chr01:29082000-29082299	CHH	hyper	0.1087	0.4174	3.8406	NONE	NONE	NONE	NONE	Glyma.01G094500
Chr01:29198550-29198799	CHH	hypo	0.3076	0.0578	5.3185	NONE	Glyma.01G094700.2	Glyma.01G094700.2|Glyma.01G094700.2	NONE	NONE
Chr01:29242900-29243149	CHH	hypo	0.1487	0.0301	4.9441	NONE	NONE	NONE	NONE	Glyma.01G094800
Chr01:29257900-29258199	CHH	hyper	0.0466	0.2133	4.579	NONE	NONE	NONE	Glyma.01G094800	NONE
Chr01:29532050-29532299	CHH	hyper	0.0227	0.0915	4.0377	NONE	NONE	NONE	NONE	Glyma.01G095100
Chr01:29730900-29731099	CHH	hyper	0.013	0.1641	12.6711	NONE	NONE	NONE	Glyma.01G095400	NONE
Chr01:29951900-29952349	CHH	hyper	0.0682	0.6531	9.5688	NONE	NONE	NONE	Glyma.01G095700	NONE
Chr01:2997250-2997449	CHH	hyper	0.0462	0.2159	4.6734	NONE	NONE	NONE	NONE	Glyma.01G028400
Chr01:3015550-3015799	CHH	hypo	0.2085	0.042	4.9592	NONE	NONE	NONE	Glyma.01G028700	NONE
Chr01:3038850-3039049	CHH	hyper	0.0484	0.2828	5.8482	NONE	NONE	NONE	NONE	Glyma.01G028800
Chr01:3077900-3078149	CHH	hyper	0.0835	0.2823	3.381	NONE	NONE	NONE	NONE	Glyma.01G029000
Chr01:3090550-3090899	CHH	hypo	0.1597	0.0316	5.0471	NONE	NONE	NONE	NONE	Glyma.01G029100
Chr01:30967300-30967499	CHH	hypo	0.2103	0.0488	4.3111	NONE	NONE	NONE	NONE	Glyma.01G096300
Chr01:3129600-3129799	CHH	hypo	0.1643	0.0407	4.0336	NONE	NONE	NONE	NONE	Glyma.01G029500
Chr01:31302450-31302749	CHH	hyper	0.0966	0.4345	4.4972	NONE	NONE	NONE	NONE	Glyma.01G096500
Chr01:31362800-31363049	CHH	hyper	0.0438	0.257	5.863	NONE	NONE	NONE	NONE	Glyma.01G096600
Chr01:31373250-31373599	CHH	hypo	0.215	0.0663	3.2438	NONE	NONE	NONE	NONE	Glyma.01G096700
Chr01:31377900-31378149	CHH	hypo	0.4835	0.1596	3.0291	NONE	NONE	NONE	Glyma.01G096700	NONE
Chr01:31529650-31529849	CHH	hyper	0.0743	0.314	4.2241	NONE	NONE	NONE	NONE	Glyma.01G096900
Chr01:31532600-31532849	CHH	hyper	0.0459	0.38	8.2851	NONE	NONE	NONE	Glyma.01G096900	NONE
Chr01:317200-317549	CHH	hypo	0.2569	0.0635	4.0487	NONE	NONE	NONE	NONE	Glyma.01G002300
Chr01:31755950-31756149	CHH	hypo	0.6667	0.2606	2.5581	NONE	NONE	NONE	NONE	Glyma.01G097100
Chr01:32035600-32035799	CHH	hypo	0.5294	0.0938	5.6471	NONE	NONE	NONE	NONE	Glyma.01G097400
Chr01:3207000-3207249	CHH	hypo	0.1482	0.0398	3.7189	NONE	NONE	NONE	NONE	Glyma.01G030600|Glyma.01G030800
Chr01:32105100-32105399	CHH	hypo	0.2766	0	27.6596	NONE	NONE	Glyma.01G097600.1	NONE	NONE
Chr01:32108250-32108499	CHH	hyper	0.0647	0.2354	3.6367	NONE	NONE	NONE	Glyma.01G097500	NONE
Chr01:32302100-32302449	CHH	hyper	0.0604	0.3083	5.1079	NONE	NONE	NONE	NONE	Glyma.01G097900
Chr01:32303300-32303599	CHH	hyper	0.0649	0.2389	3.6805	NONE	NONE	NONE	NONE	Glyma.01G097900
Chr01:3232500-3232799	CHH	hyper	0.0495	0.3016	6.0998	NONE	NONE	NONE	NONE	Glyma.01G030900
Chr01:3233250-3233549	CHH	hyper	0.0944	0.2915	3.0865	NONE	NONE	NONE	NONE	Glyma.01G030900
Chr01:3244800-3245049	CHH	hyper	0.0159	0.1827	11.4545	NONE	NONE	NONE	NONE	Glyma.01G031100
Chr01:3256100-3256449	CHH	hyper	0.1884	0.4886	2.5928	NONE	NONE	NONE	NONE	Glyma.01G031300
Chr01:3257400-3257599	CHH	hyper	0.0766	0.2469	3.2221	NONE	NONE	NONE	NONE	Glyma.01G031300
Chr01:3263350-3263549	CHH	hyper	0.0833	0.4035	4.8421	NONE	NONE	NONE	NONE	Glyma.01G031400
Chr01:32698950-32699199	CHH	hypo	0.2414	0.0325	7.4277	NONE	NONE	NONE	NONE	Glyma.01G098300
Chr01:32741650-32741999	CHH	hyper	0.031	0.3349	10.8136	NONE	NONE	NONE	NONE	Glyma.01G098500
Chr01:32933250-32933449	CHH	hypo	0.1407	0.0498	2.8269	NONE	NONE	NONE	NONE	Glyma.01G098800
Chr01:33126600-33127149	CHH	hyper	0.0426	0.23	5.3948	NONE	NONE	NONE	NONE	Glyma.01G099600
Chr01:33259750-33259949	CHH	hyper	0	0.1013	10.1266	NONE	NONE	NONE	NONE	Glyma.01G099800
Chr01:33323550-33323849	CHH	hypo	0.1299	0.0349	3.7265	NONE	NONE	NONE	NONE	Glyma.01G100000
Chr01:33376900-33377099	CHH	hyper	0.0071	0.1152	16.3147	NONE	NONE	NONE	Glyma.01G100500	NONE
Chr01:33441850-33442149	CHH	hypo	0.2829	0.039	7.2565	NONE	NONE	NONE	NONE	Glyma.01G100700
Chr01:33443250-33443549	CHH	hyper	0.0585	0.2385	4.0782	NONE	NONE	Glyma.01G100700.1|Glyma.01G100700.1	NONE	NONE
Chr01:33506800-33507049	CHH	hypo	0.7435	0.2119	3.5085	NONE	NONE	NONE	Glyma.01G100900	NONE
Chr01:33524000-33524199	CHH	hyper	0.0202	0.3884	19.2261	NONE	NONE	NONE	NONE	Glyma.01G101000
Chr01:33860200-33860449	CHH	hypo	0.1518	0.0088	17.2666	NONE	NONE	NONE	NONE	Glyma.01G101600
Chr01:33911950-33912149	CHH	hyper	0.0124	0.1321	10.6541	NONE	NONE	Glyma.01G102000.1	NONE	Glyma.01G101900
Chr01:34081100-34081449	CHH	hyper	0.0927	0.2754	2.9704	NONE	NONE	NONE	Glyma.01G102200	NONE
Chr01:34116900-34117149	CHH	hyper	0.042	0.2656	6.3288	NONE	NONE	NONE	NONE	Glyma.01G102400
Chr01:34326350-34326549	CHH	hyper	0.1986	0.5414	2.7256	NONE	NONE	NONE	Glyma.01G102800	NONE
Chr01:34329200-34329449	CHH	hypo	0.3307	0.1213	2.7255	NONE	NONE	NONE	NONE	Glyma.01G102800
Chr01:3438700-3438899	CHH	hyper	0.0423	0.2459	5.8172	NONE	NONE	NONE	NONE	Glyma.01G032800
Chr01:3441300-3441549	CHH	hypo	0.14	0.0143	9.8145	NONE	Glyma.01G032800.1	NONE	NONE	NONE
Chr01:34428650-34428949	CHH	hyper	0.0945	0.2461	2.6046	NONE	NONE	NONE	NONE	Glyma.01G103100
Chr01:34476550-34476799	CHH	hyper	0.0619	0.1883	3.0405	NONE	NONE	NONE	NONE	Glyma.01G103400
Chr01:3454550-3454849	CHH	hyper	0.0787	0.2819	3.5796	NONE	NONE	NONE	NONE	Glyma.01G032900
Chr01:34606400-34606649	CHH	hypo	0.3531	0.1307	2.7024	NONE	NONE	NONE	NONE	Glyma.01G103500
Chr01:34606800-34607249	CHH	hypo	0.4646	0.128	3.629	NONE	NONE	NONE	NONE	Glyma.01G103500
Chr01:35084150-35084349	CHH	hypo	0.8681	0.3267	2.6574	NONE	NONE	NONE	Glyma.01G104100	NONE
Chr01:35085800-35085999	CHH	hypo	0.574	0.2143	2.6785	NONE	NONE	NONE	NONE	Glyma.01G104100
Chr01:35086550-35086749	CHH	hyper	0.0745	0.1917	2.5731	NONE	NONE	NONE	NONE	Glyma.01G104100
Chr01:35269200-35269449	CHH	hyper	0.1008	0.3456	3.4268	NONE	NONE	NONE	Glyma.01G104700	NONE
Chr01:3529550-3529849	CHH	hyper	0.1619	0.437	2.6992	NONE	NONE	NONE	Glyma.01G033700	NONE
Chr01:3534550-3534749	CHH	hypo	0.3874	0.0881	4.3952	NONE	NONE	NONE	NONE	Glyma.01G033800
Chr01:35467650-35467949	CHH	hypo	0.1125	0.0009	121.382	NONE	NONE	NONE	NONE	Glyma.01G105100
Chr01:35643600-35643799	CHH	hyper	0.0593	0.2485	4.1891	NONE	NONE	NONE	NONE	Glyma.01G105500
Chr01:3570550-3570749	CHH	hypo	0.4589	0.1479	3.1036	NONE	NONE	NONE	Glyma.01G034200	NONE
Chr01:3571300-3571499	CHH	hypo	0.2528	0.0803	3.149	NONE	NONE	NONE	Glyma.01G034200	NONE
Chr01:35715850-35716149	CHH	hypo	0.2365	0.0494	4.7846	NONE	NONE	NONE	NONE	Glyma.01G105900
Chr01:3573750-3573949	CHH	hyper	0.0466	0.2266	4.8575	NONE	NONE	NONE	Glyma.01G034300	Glyma.01G034200
Chr01:35879600-35879799	CHH	hypo	0.1653	0.0021	78.2527	NONE	NONE	NONE	NONE	Glyma.01G106100
Chr01:35964750-35964949	CHH	hyper	0.0811	0.2237	2.7594	NONE	Glyma.01G106300.1	NONE	NONE	NONE
Chr01:36053800-36054199	CHH	hypo	0.1751	0.0634	2.7596	NONE	NONE	NONE	NONE	Glyma.01G106400
Chr01:3608550-3608799	CHH	hyper	0.0186	0.2164	11.6066	NONE	NONE	NONE	NONE	Glyma.01G034800
Chr01:36101600-36101949	CHH	hypo	0.1819	0.0317	5.7328	NONE	NONE	NONE	NONE	Glyma.01G106500
Chr01:36562350-36562549	CHH	hypo	0.1759	0.0646	2.7222	NONE	NONE	NONE	NONE	Glyma.01G107100
Chr01:36563850-36564149	CHH	hypo	0.1826	0.0151	12.1263	NONE	NONE	NONE	NONE	Glyma.01G107200
Chr01:36636000-36636299	CHH	hyper	0.0239	0.1462	6.1145	NONE	NONE	Glyma.01G107400.1	NONE	NONE
Chr01:366850-367049	CHH	hypo	0.2399	0	23.9895	NONE	NONE	NONE	NONE	Glyma.01G003000
Chr01:36811100-36811449	CHH	hypo	0.3231	0.0207	15.607	NONE	Glyma.01G107700.1	NONE	NONE	NONE
Chr01:36958400-36958749	CHH	hypo	0.152	0.0133	11.4008	NONE	NONE	NONE	NONE	Glyma.01G108200
Chr01:3695950-3696149	CHH	hyper	0	0.1636	16.3577	NONE	NONE	NONE	Glyma.01G035400	NONE
Chr01:36982600-36982849	CHH	hyper	0.0464	0.2279	4.9132	NONE	NONE	NONE	Glyma.01G108400	NONE
Chr01:37084850-37085049	CHH	hyper	0.0919	0.2503	2.724	NONE	NONE	NONE	NONE	Glyma.01G108900
Chr01:37511550-37511799	CHH	hypo	0.1689	0.0521	3.2423	NONE	NONE	NONE	NONE	Glyma.01G110400
Chr01:37589650-37589899	CHH	hypo	0.2793	0.0828	3.3721	NONE	NONE	NONE	NONE	Glyma.01G110700
Chr01:3762900-3763299	CHH	hypo	0.31	0.0982	3.1562	NONE	NONE	Glyma.01G035900.1	NONE	NONE
Chr01:37815250-37815549	CHH	hypo	0.6083	0.2241	2.7145	NONE	NONE	NONE	NONE	Glyma.01G111600
Chr01:3799950-3800149	CHH	hyper	0.0949	0.271	2.8555	NONE	NONE	NONE	Glyma.01G036200	NONE
Chr01:3801450-3801699	CHH	hypo	0.4491	0.1413	3.1776	NONE	NONE	NONE	Glyma.01G036200	NONE
Chr01:38050300-38050499	CHH	hyper	0.0543	0.595	10.948	NONE	NONE	NONE	NONE	Glyma.01G112200
Chr01:38076850-38077099	CHH	hyper	0.0331	0.1185	3.5758	NONE	NONE	NONE	Glyma.01G112300	NONE
Chr01:3826900-3827099	CHH	hypo	0.2348	0.0157	14.9256	NONE	NONE	NONE	NONE	Glyma.01G036500
Chr01:3827200-3827449	CHH	hypo	0.2896	0.0873	3.3175	NONE	NONE	NONE	NONE	Glyma.01G036500
Chr01:38352300-38352499	CHH	hyper	0	0.3544	35.443	NONE	NONE	NONE	NONE	Glyma.01G112600
Chr01:38352350-38352699	CHH	hypo	0.4409	0.0541	8.1514	NONE	NONE	NONE	NONE	Glyma.01G112600
Chr01:38956900-38957099	CHH	hypo	0.3544	0.0272	13.0236	NONE	NONE	NONE	NONE	Glyma.01G113700
Chr01:3918750-3918949	CHH	hyper	0.014	0.1796	12.8229	NONE	NONE	NONE	NONE	Glyma.01G036800
Chr01:3918900-3919099	CHH	hypo	0.4111	0.0153	26.8586	NONE	NONE	NONE	NONE	Glyma.01G036800
Chr01:3919650-3919899	CHH	hypo	0.1736	0.0192	9.0343	NONE	NONE	NONE	NONE	Glyma.01G036800
Chr01:39288450-39288749	CHH	hypo	0.1155	0.0051	22.839	NONE	NONE	NONE	NONE	Glyma.01G113900
Chr01:39572150-39572449	CHH	hypo	0.4432	0.1228	3.6077	NONE	NONE	NONE	NONE	Glyma.01G114200
Chr01:39580600-39580849	CHH	hypo	0.1528	0.0248	6.1517	NONE	NONE	NONE	NONE	Glyma.01G114300
Chr01:39690950-39691299	CHH	hypo	0.3314	0.0592	5.6027	NONE	NONE	NONE	NONE	Glyma.01G114900
Chr01:40095400-40095699	CHH	hyper	0.1692	0.4476	2.6453	NONE	NONE	NONE	NONE	Glyma.01G116100
Chr01:40150950-40151149	CHH	hyper	0.0138	0.1789	12.9289	NONE	NONE	NONE	Glyma.01G116300	NONE
Chr01:40164600-40165049	CHH	hypo	0.3448	0.0941	3.6654	NONE	NONE	NONE	Glyma.01G116600	NONE
Chr01:4018550-4018749	CHH	hyper	0.0155	0.1437	9.2974	NONE	NONE	NONE	NONE	Glyma.01G037900
Chr01:40198400-40198649	CHH	hyper	0.0251	0.1872	7.4606	NONE	NONE	NONE	Glyma.01G116700	NONE
Chr01:40320850-40321149	CHH	hypo	0.2088	0.0758	2.7558	NONE	NONE	NONE	NONE	Glyma.01G116900
Chr01:40370000-40370199	CHH	hyper	0.0488	0.2202	4.515	NONE	Glyma.01G117000.1	NONE	NONE	NONE
Chr01:40788850-40789099	CHH	hyper	0.0314	0.2322	7.4007	NONE	NONE	NONE	Glyma.01G118400	NONE
Chr01:40884000-40884249	CHH	hypo	0.2011	0.0297	6.7785	NONE	NONE	Glyma.01G118900.1	NONE	NONE
Chr01:40927300-40927599	CHH	hyper	0.0233	0.3073	13.2123	NONE	NONE	Glyma.01G119200.1	NONE	NONE
Chr01:41158500-41158749	CHH	hyper	0.0652	0.2127	3.2643	NONE	NONE	NONE	NONE	Glyma.01G119500
Chr01:41289500-41289699	CHH	hypo	0.131	0.0138	9.4954	NONE	NONE	NONE	NONE	Glyma.01G120100
Chr01:41423100-41423399	CHH	hypo	0.0679	0.0195	3.4837	NONE	NONE	NONE	NONE	Glyma.01G120900
Chr01:41830400-41830599	CHH	hypo	0.2317	0.0234	9.9201	NONE	NONE	NONE	NONE	Glyma.01G121400
Chr01:41895650-41895849	CHH	hypo	0.2946	0.0922	3.1948	NONE	NONE	NONE	Glyma.01G121900	NONE
Chr01:41919850-41920099	CHH	hypo	0.1419	0.0431	3.2947	NONE	NONE	NONE	NONE	Glyma.01G122100
Chr01:42020750-42020999	CHH	hypo	0.2199	0.0507	4.3369	NONE	NONE	NONE	NONE	Glyma.01G122300
Chr01:42067800-42067999	CHH	hyper	0.1344	0.4409	3.2807	NONE	NONE	Glyma.01G122700.1	NONE	NONE
Chr01:4269350-4269949	CHH	hyper	0.1463	0.4289	2.9317	NONE	NONE	NONE	NONE	Glyma.01G039400
Chr01:4270150-4270549	CHH	hyper	0.0544	0.2025	3.7246	NONE	NONE	NONE	NONE	Glyma.01G039400
Chr01:42764050-42764249	CHH	hypo	0.5513	0.2148	2.5669	NONE	NONE	NONE	Glyma.01G123700	NONE
Chr01:43084050-43084299	CHH	hyper	0.0695	0.3216	4.6251	NONE	NONE	NONE	NONE	Glyma.01G124900
Chr01:43402000-43402199	CHH	hyper	0.0343	0.1328	3.8688	NONE	NONE	NONE	Glyma.01G125400	NONE
Chr01:43440300-43440749	CHH	hyper	0.1281	0.5365	4.1867	NONE	NONE	NONE	NONE	Glyma.01G125600
Chr01:4351550-4351899	CHH	hyper	0.0258	0.1761	6.8114	NONE	NONE	NONE	NONE	Glyma.01G040300
Chr01:4388150-4388499	CHH	hyper	0.1125	0.4624	4.1113	NONE	NONE	NONE	NONE	Glyma.01G040600
Chr01:43888800-43889049	CHH	hypo	0.6503	0.1827	3.5588	NONE	NONE	NONE	NONE	Glyma.01G127400
Chr01:43890150-43890499	CHH	hyper	0.0522	0.4619	8.8485	NONE	NONE	NONE	NONE	Glyma.01G127400
Chr01:4405000-4405199	CHH	hyper	0.0192	0.2395	12.4807	NONE	NONE	NONE	NONE	Glyma.01G041100
Chr01:44086950-44087249	CHH	hyper	0.0179	0.0992	5.5314	NONE	NONE	NONE	Glyma.01G128300	NONE
Chr01:44108850-44109199	CHH	hypo	0.5371	0.1607	3.3419	NONE	NONE	NONE	NONE	Glyma.01G128400
Chr01:44136750-44136949	CHH	hypo	0.2464	0.0121	20.2888	NONE	NONE	NONE	NONE	Glyma.01G128700
Chr01:44137900-44138149	CHH	hypo	0.0641	0.0239	2.6795	NONE	NONE	NONE	NONE	Glyma.01G128700
Chr01:44311500-44311749	CHH	hypo	0.0927	0.033	2.8102	NONE	NONE	NONE	NONE	Glyma.01G129200
Chr01:44312050-44312549	CHH	hypo	0.226	0.0539	4.1964	NONE	NONE	NONE	NONE	Glyma.01G129200
Chr01:44333950-44334149	CHH	hypo	0.0767	0.0093	8.2884	NONE	NONE	NONE	NONE	Glyma.01G129400
Chr01:44371150-44371399	CHH	hyper	0.0811	0.2667	3.2867	NONE	NONE	NONE	NONE	Glyma.01G129600
Chr01:44438300-44438499	CHH	hypo	0.0863	0.0098	8.8157	NONE	NONE	NONE	Glyma.01G130000	NONE
Chr01:44471400-44471699	CHH	hyper	0.0205	0.0787	3.847	NONE	NONE	NONE	Glyma.01G130100	NONE
Chr01:44553550-44553949	CHH	hyper	0.0714	0.2248	3.1467	NONE	NONE	Glyma.01G130400.1	NONE	Glyma.01G130400
Chr01:44640700-44640999	CHH	hyper	0.0901	0.2732	3.032	NONE	NONE	NONE	NONE	Glyma.01G130700
Chr01:44648250-44648499	CHH	hypo	0.1836	0.041	4.4743	NONE	NONE	NONE	NONE	Glyma.01G130800
Chr01:44817550-44817749	CHH	hypo	0.212	0.0296	7.1741	NONE	NONE	NONE	NONE	Glyma.01G131700
Chr01:44910000-44910399	CHH	hypo	0.3072	0.0202	15.2171	NONE	NONE	NONE	NONE	Glyma.01G132000|Glyma.01G132100
Chr01:45093050-45093249	CHH	hyper	0.2581	0.7009	2.716	NONE	NONE	NONE	NONE	Glyma.01G132400
Chr01:45094600-45094849	CHH	hyper	0.0748	0.4942	6.6102	NONE	NONE	NONE	NONE	Glyma.01G132400
Chr01:45246100-45246299	CHH	hyper	0.118	0.4718	3.9978	NONE	NONE	NONE	NONE	Glyma.01G132900
Chr01:45292800-45293099	CHH	hyper	0.024	0.2423	10.0938	NONE	NONE	NONE	Glyma.01G133100	NONE
Chr01:45398650-45398949	CHH	hyper	0.0738	0.3611	4.8956	NONE	NONE	NONE	NONE	Glyma.01G133600|Glyma.01G133700
Chr01:45422100-45422599	CHH	hyper	0.1135	0.4018	3.5408	NONE	NONE	NONE	NONE	Glyma.01G133900
Chr01:45461350-45461649	CHH	hypo	0.2908	0.0814	3.5744	NONE	NONE	NONE	NONE	Glyma.01G134000
Chr01:45568400-45568649	CHH	hypo	0.1966	0.0454	4.3275	NONE	NONE	NONE	Glyma.01G134300	NONE
Chr01:45570950-45571449	CHH	hyper	0.0656	0.2733	4.1645	NONE	NONE	NONE	Glyma.01G134300	NONE
Chr01:4560300-4560649	CHH	hypo	0.2605	0.0111	23.5436	NONE	NONE	Glyma.01G041900.1|Glyma.01G041900.1	NONE	NONE
Chr01:4563150-4563449	CHH	hyper	0.0798	0.3352	4.2015	NONE	NONE	NONE	NONE	Glyma.01G041900
Chr01:45750650-45750899	CHH	hyper	0.1475	0.7932	5.3767	NONE	NONE	NONE	Glyma.01G135400	NONE
Chr01:45806800-45807049	CHH	hypo	0.1961	0.053	3.7015	NONE	NONE	NONE	NONE	Glyma.01G135700
Chr01:45848800-45849349	CHH	hyper	0.0688	0.2588	3.7621	NONE	NONE	NONE	NONE	Glyma.01G136000
Chr01:4601750-4602049	CHH	hypo	0.1699	0.0273	6.2169	NONE	NONE	NONE	NONE	Glyma.01G042100
Chr01:46099250-46099599	CHH	hypo	0.5077	0.1164	4.3619	NONE	NONE	NONE	NONE	Glyma.01G136500
Chr01:46209700-46210049	CHH	hyper	0.0962	0.342	3.5564	NONE	NONE	NONE	NONE	Glyma.01G137000
Chr01:46326200-46326549	CHH	hypo	0.2355	0.0565	4.171	NONE	NONE	NONE	Glyma.01G137300	NONE
Chr01:46373250-46373449	CHH	hypo	0.2535	0.0577	4.3932	NONE	NONE	NONE	NONE	Glyma.01G137400
Chr01:46373700-46373999	CHH	hypo	0.4118	0.15	2.7457	NONE	NONE	NONE	NONE	Glyma.01G137400
Chr01:46375800-46375999	CHH	hypo	0.6268	0.216	2.9021	NONE	NONE	Glyma.01G137400.1	NONE	NONE
Chr01:46425550-46425899	CHH	hyper	0.0571	0.249	4.363	NONE	NONE	NONE	Glyma.01G137600	NONE
Chr01:46503350-46503799	CHH	hypo	0.0563	0.0216	2.6008	NONE	NONE	Glyma.01G137800.1	NONE	NONE
Chr01:46549300-46549499	CHH	hypo	0.2533	0.0258	9.8172	NONE	NONE	NONE	NONE	Glyma.01G138200
Chr01:46549500-46549699	CHH	hyper	0.0373	0.2082	5.5878	NONE	NONE	NONE	NONE	Glyma.01G138200
Chr01:46559600-46559799	CHH	hypo	0.2156	0.0579	3.7235	NONE	NONE	NONE	NONE	Glyma.01G138300
Chr01:46621950-46622149	CHH	hyper	0.0508	0.41	8.0765	NONE	NONE	NONE	NONE	Glyma.01G138600
Chr01:46670400-46670649	CHH	hypo	0.6807	0.1956	3.4804	NONE	NONE	NONE	NONE	Glyma.01G138900
Chr01:46671250-46671499	CHH	hyper	0.1206	0.6154	5.1041	NONE	NONE	Glyma.01G138900.1	NONE	Glyma.01G138900|Glyma.01G139000
Chr01:46703950-46704199	CHH	hyper	0.0812	0.3732	4.5958	NONE	NONE	NONE	Glyma.01G139300	Glyma.01G139200
Chr01:46708750-46708949	CHH	hyper	0.2588	0.7866	3.039	NONE	NONE	NONE	NONE	Glyma.01G139400
Chr01:46709450-46709849	CHH	hypo	0.3781	0.0945	4.0014	NONE	NONE	NONE	NONE	Glyma.01G139400
Chr01:46738050-46738349	CHH	hypo	0.5083	0.1194	4.2586	NONE	NONE	NONE	Glyma.01G139600	NONE
Chr01:46743500-46743699	CHH	hypo	0.2932	0.0946	3.0986	NONE	NONE	NONE	NONE	Glyma.01G139600
Chr01:46777850-46778049	CHH	hypo	0.145	0.0563	2.5741	NONE	NONE	NONE	NONE	Glyma.01G139700
Chr01:46778550-46778749	CHH	hyper	0.1834	0.6146	3.3505	NONE	NONE	NONE	NONE	Glyma.01G139700
Chr01:4678150-4678599	CHH	hyper	0.1065	0.3523	3.3092	NONE	NONE	NONE	NONE	Glyma.01G042800
Chr01:46783350-46783649	CHH	hypo	0.3162	0.0925	3.4184	NONE	NONE	NONE	NONE	Glyma.01G139800
Chr01:4678600-4678849	CHH	hypo	0.1753	0.0568	3.0856	NONE	NONE	NONE	NONE	Glyma.01G042800
Chr01:46809650-46809999	CHH	hyper	0.0775	0.2513	3.2443	NONE	NONE	Glyma.01G140100.1	NONE	NONE
Chr01:46953200-46953549	CHH	hyper	0.1556	0.436	2.8019	NONE	NONE	NONE	Glyma.01G140600	NONE
Chr01:46986050-46986299	CHH	hypo	0.3458	0.0827	4.1823	NONE	Glyma.01G140900.1	Glyma.01G140900.1	NONE	NONE
Chr01:47116850-47117099	CHH	hyper	0.0287	0.1298	4.516	NONE	NONE	NONE	NONE	Glyma.01G141100
Chr01:47206300-47206549	CHH	hyper	0.0623	0.3243	5.2053	NONE	NONE	NONE	NONE	Glyma.01G141200
Chr01:47287850-47288099	CHH	hyper	0.0092	0.1909	20.6857	NONE	NONE	NONE	NONE	Glyma.01G141500
Chr01:4735100-4735299	CHH	hypo	0.5363	0.1017	5.2709	NONE	NONE	NONE	NONE	Glyma.01G043500
Chr01:47409350-47409649	CHH	hyper	0.0271	0.2062	7.6078	NONE	NONE	NONE	Glyma.01G141900	NONE
Chr01:47409600-47409799	CHH	hypo	0.2404	0.0508	4.732	NONE	NONE	NONE	Glyma.01G141900	NONE
Chr01:47419100-47419449	CHH	hypo	0.1036	0.0197	5.2693	NONE	NONE	NONE	NONE	Glyma.01G142000
Chr01:47568900-47569249	CHH	hyper	0.0618	0.3395	5.4933	NONE	NONE	NONE	NONE	Glyma.01G142500
Chr01:47633500-47633699	CHH	hypo	0.5149	0.1	5.1485	NONE	NONE	NONE	Glyma.01G142900	NONE
Chr01:47666400-47666699	CHH	hyper	0.0063	0.1458	23.0234	NONE	NONE	NONE	NONE	Glyma.01G143200
Chr01:47781100-47781349	CHH	hyper	0.0691	0.4378	6.3319	NONE	NONE	NONE	NONE	Glyma.01G143900
Chr01:48124650-48125149	CHH	hypo	0.4147	0.1235	3.357	NONE	NONE	NONE	NONE	Glyma.01G146100
Chr01:48380600-48380799	CHH	hypo	0.1401	0.0533	2.6309	NONE	NONE	NONE	NONE	Glyma.01G147200
Chr01:48548400-48548599	CHH	hypo	0.3374	0	33.7374	NONE	NONE	NONE	NONE	Glyma.01G148300
Chr01:48612950-48613199	CHH	hypo	0.0527	0.0055	9.5327	NONE	NONE	NONE	NONE	Glyma.01G149200
Chr01:48650000-48650299	CHH	hypo	0.4751	0.1529	3.1066	NONE	NONE	NONE	NONE	Glyma.01G149400
Chr01:48678800-48679049	CHH	hypo	0.2642	0.1006	2.6269	NONE	NONE	NONE	NONE	Glyma.01G149500
Chr01:48696850-48697049	CHH	hyper	0.1071	0.3177	2.9663	NONE	NONE	NONE	NONE	Glyma.01G149700
Chr01:4871700-4871999	CHH	hypo	0.1079	0.006	17.9699	NONE	NONE	NONE	NONE	Glyma.01G044200
Chr01:48721250-48721499	CHH	hypo	0.6986	0.2602	2.6851	NONE	NONE	NONE	NONE	Glyma.01G150200
Chr01:48747400-48747649	CHH	hypo	0.346	0.0995	3.4784	NONE	NONE	NONE	NONE	Glyma.01G150400
Chr01:48761550-48761999	CHH	hyper	0.0776	0.4429	5.707	NONE	NONE	NONE	NONE	Glyma.01G150600
Chr01:48765100-48765799	CHH	hyper	0.1886	0.5208	2.7614	NONE	NONE	NONE	NONE	Glyma.01G150700
Chr01:48786800-48787149	CHH	hypo	0.0902	0.0089	10.0805	NONE	NONE	NONE	NONE	Glyma.01G151000|Glyma.01G150900
Chr01:48836750-48836999	CHH	hypo	0.1154	0.0246	4.6814	NONE	NONE	NONE	NONE	Glyma.01G151600
Chr01:48894950-48895249	CHH	hyper	0.1652	0.4953	2.9976	NONE	Glyma.01G152100.2	NONE	NONE	NONE
Chr01:48946250-48946599	CHH	hypo	0.3049	0.0724	4.2093	NONE	NONE	NONE	NONE	Glyma.01G152400
Chr01:48958200-48958549	CHH	hyper	0.2915	0.9336	3.2029	Glyma.01G152500.1	NONE	NONE	NONE	Glyma.01G152500
Chr01:48980000-48980249	CHH	hypo	0.828	0.1139	7.2719	NONE	NONE	NONE	NONE	Glyma.01G152800
Chr01:49094900-49095249	CHH	hypo	0.9453	0.3038	3.1113	NONE	NONE	NONE	NONE	Glyma.01G153400
Chr01:49140850-49141149	CHH	hypo	0.3081	0.0792	3.8898	NONE	NONE	NONE	NONE	Glyma.01G154100
Chr01:49206100-49206399	CHH	hypo	0.5133	0.1329	3.8622	NONE	NONE	NONE	Glyma.01G154600	NONE
Chr01:49208750-49209049	CHH	hypo	0.4377	0.0024	180.325	NONE	NONE	NONE	NONE	Glyma.01G154700
Chr01:49308750-49309049	CHH	hypo	0.1842	0	18.4222	NONE	NONE	NONE	NONE	Glyma.01G155600
Chr01:49312300-49312649	CHH	hypo	0.344	0.1299	2.6484	NONE	NONE	Glyma.01G155700.1	NONE	NONE
Chr01:49317900-49318149	CHH	hypo	0.3643	0.0503	7.2377	NONE	NONE	NONE	NONE	Glyma.01G155800
Chr01:49318550-49318749	CHH	hypo	0.3117	0.1186	2.6291	NONE	NONE	NONE	NONE	Glyma.01G155800
Chr01:49438750-49438949	CHH	hypo	0.1758	0.0146	12.0237	NONE	NONE	Glyma.01G156800.5	NONE	NONE
Chr01:49441500-49441799	CHH	hypo	0.2589	0.04	6.4725	NONE	NONE	NONE	Glyma.01G156800	NONE
Chr01:49611000-49611249	CHH	hyper	0.0911	0.251	2.7545	NONE	NONE	NONE	NONE	Glyma.01G158000
Chr01:49671600-49671799	CHH	hyper	0.0536	0.271	5.0553	NONE	NONE	NONE	NONE	Glyma.01G158600
Chr01:49681550-49681749	CHH	hyper	0.1175	0.3778	3.2161	NONE	NONE	NONE	NONE	Glyma.01G158700
Chr01:49691350-49691649	CHH	hypo	0.4548	0.029	15.6667	NONE	NONE	NONE	Glyma.01G158800	Glyma.01G158900
Chr01:49697300-49697499	CHH	hyper	0.0165	0.2765	16.7874	NONE	NONE	NONE	NONE	Glyma.01G159000
Chr01:49707100-49707499	CHH	hypo	0.3756	0.1019	3.6859	NONE	NONE	NONE	NONE	Glyma.01G159100
Chr01:49725900-49726299	CHH	hypo	0.5233	0.1443	3.6261	NONE	NONE	NONE	NONE	Glyma.01G159300
Chr01:49854350-49854699	CHH	hyper	0.0629	0.271	4.3106	NONE	NONE	NONE	NONE	Glyma.01G159900
Chr01:4986350-4986699	CHH	hyper	0.1013	0.3797	3.7489	NONE	NONE	NONE	NONE	Glyma.01G044800
Chr01:4987050-4987249	CHH	hyper	0.0486	0.1826	3.76	NONE	NONE	NONE	NONE	Glyma.01G044800
Chr01:49874400-49874649	CHH	hypo	0.4234	0.1337	3.1679	NONE	NONE	NONE	NONE	Glyma.01G160200
Chr01:49993600-49993849	CHH	hyper	0.116	0.3812	3.2873	NONE	NONE	NONE	NONE	Glyma.01G161700
Chr01:49993900-49994149	CHH	hypo	0.3078	0.0856	3.5962	NONE	NONE	NONE	NONE	Glyma.01G161700
Chr01:50012150-50012499	CHH	hypo	0.2782	0.0623	4.4664	NONE	NONE	NONE	Glyma.01G162100	NONE
Chr01:50037550-50037749	CHH	hyper	0.1325	0.3598	2.7144	NONE	NONE	NONE	NONE	Glyma.01G162200
Chr01:50044650-50044949	CHH	hypo	0.2803	0.0774	3.6237	NONE	NONE	NONE	NONE	Glyma.01G162400|Glyma.01G162500
Chr01:50056400-50056599	CHH	hypo	0.4372	0	43.7218	NONE	NONE	NONE	NONE	Glyma.01G162700
Chr01:50116900-50117099	CHH	hypo	0.1889	0.0017	111.267	NONE	NONE	NONE	NONE	Glyma.01G163500
Chr01:50142750-50142999	CHH	hypo	0.1445	0.053	2.7251	NONE	NONE	NONE	NONE	Glyma.01G163700
Chr01:5022800-5023299	CHH	hypo	0.2803	0.0472	5.9423	NONE	Glyma.01G044900.1	NONE	NONE	NONE
Chr01:50493600-50493899	CHH	hyper	0.1263	0.4775	3.7818	NONE	NONE	NONE	NONE	Glyma.01G167000
Chr01:50541700-50542049	CHH	hypo	0.1649	0.0513	3.2152	NONE	NONE	NONE	NONE	Glyma.01G167900
Chr01:50632050-50632899	CHH	hypo	0.4096	0.1046	3.9167	NONE	NONE	NONE	NONE	Glyma.01G168800
Chr01:50635600-50635799	CHH	hypo	0.1812	0.014	12.9352	NONE	NONE	NONE	Glyma.01G168800	NONE
Chr01:50952550-50952799	CHH	hypo	0.124	0.0127	9.796	NONE	NONE	NONE	Glyma.01G172300	NONE
Chr01:5104450-5104749	CHH	hyper	0.1502	0.4932	3.2839	NONE	NONE	NONE	NONE	Glyma.01G045200
Chr01:51227650-51228049	CHH	hyper	0.0802	0.4036	5.0315	NONE	NONE	NONE	NONE	Glyma.01G175600
Chr01:51258900-51259099	CHH	hypo	0.7514	0.2884	2.6055	NONE	NONE	NONE	NONE	Glyma.01G175900
Chr01:51277250-51277449	CHH	hypo	0.1777	0.0109	16.3519	NONE	NONE	NONE	NONE	Glyma.01G176100
Chr01:51340450-51340699	CHH	hyper	0.169	0.4448	2.6322	NONE	Glyma.01G176700.2	NONE	NONE	NONE
Chr01:51479750-51480099	CHH	hypo	0.212	0.0452	4.6936	NONE	NONE	NONE	NONE	Glyma.01G178700
Chr01:51505750-51506149	CHH	hypo	0.3343	0.1117	2.9933	NONE	NONE	NONE	NONE	Glyma.01G179000
Chr01:51546500-51546749	CHH	hypo	0.854	0.0661	12.9253	NONE	NONE	NONE	NONE	Glyma.01G179600
Chr01:515550-515849	CHH	hypo	0.0945	0.002	47.3208	NONE	NONE	Glyma.01G005200.1	NONE	NONE
Chr01:51705350-51705749	CHH	hypo	0.5823	0.1091	5.336	NONE	NONE	NONE	NONE	Glyma.01G181000
Chr01:51726550-51726749	CHH	hypo	0.3279	0.113	2.902	NONE	NONE	NONE	NONE	Glyma.01G181400
Chr01:51777300-51777499	CHH	hypo	0.0943	0.03	3.1465	NONE	NONE	NONE	NONE	Glyma.01G182000
Chr01:51982150-51982549	CHH	hypo	0.3664	0.0311	11.7912	NONE	NONE	NONE	Glyma.01G184500	NONE
Chr01:52018800-52018999	CHH	hypo	0.2818	0.0232	12.1659	NONE	NONE	NONE	NONE	Glyma.01G184700
Chr01:52276900-52277099	CHH	hyper	0.0386	0.2795	7.2405	NONE	NONE	NONE	NONE	Glyma.01G187600
Chr01:52277700-52277949	CHH	hyper	0.0945	0.3501	3.7048	NONE	NONE	NONE	NONE	Glyma.01G187600
Chr01:52288850-52289049	CHH	hyper	0.0122	0.2646	21.6931	NONE	NONE	NONE	NONE	Glyma.01G187800
Chr01:5230200-5230449	CHH	hyper	0.0667	0.3628	5.4417	NONE	NONE	NONE	NONE	Glyma.01G045500
Chr01:52311200-52311499	CHH	hypo	0.2849	0.1077	2.6446	NONE	NONE	NONE	NONE	Glyma.01G188000
Chr01:52312150-52312349	CHH	hypo	0.1005	0.0366	2.7432	NONE	NONE	NONE	NONE	Glyma.01G188000
Chr01:52409850-52410049	CHH	hypo	0.2607	0.0511	5.1026	NONE	NONE	NONE	NONE	Glyma.01G188900
Chr01:52411450-52411799	CHH	hypo	0.1546	0.0478	3.2335	NONE	NONE	NONE	NONE	Glyma.01G188900
Chr01:52440450-52440649	CHH	hyper	0.0632	0.2175	3.44	NONE	NONE	NONE	NONE	Glyma.01G189300
Chr01:52449050-52449349	CHH	hypo	0.4539	0.1678	2.7053	NONE	NONE	NONE	NONE	Glyma.01G189400
Chr01:52451400-52451649	CHH	hypo	0.15	0.055	2.7268	NONE	NONE	NONE	NONE	Glyma.01G189500
Chr01:52478800-52479099	CHH	hyper	0.0206	0.3609	17.5383	NONE	NONE	NONE	NONE	Glyma.01G190000
Chr01:52547400-52547699	CHH	hypo	0.2406	0.0626	3.8455	NONE	NONE	NONE	Glyma.01G190800	NONE
Chr01:52607750-52607999	CHH	hyper	0.1015	0.272	2.6792	NONE	NONE	NONE	NONE	Glyma.01G191500
Chr01:52675750-52675949	CHH	hyper	0	0.249	24.897	NONE	NONE	NONE	NONE	Glyma.01G192400
Chr01:52919600-52919849	CHH	hypo	0.5275	0.2026	2.6035	NONE	NONE	NONE	NONE	Glyma.01G195000
Chr01:53209200-53209449	CHH	hyper	0.1433	0.5382	3.7568	NONE	Glyma.01G198100.1	NONE	NONE	NONE
Chr01:53213100-53213399	CHH	hyper	0.117	0.3443	2.9422	NONE	NONE	NONE	NONE	Glyma.01G198100
Chr01:53293450-53293699	CHH	hypo	0.4976	0.1055	4.715	NONE	NONE	NONE	NONE	Glyma.01G199000
Chr01:53293900-53294199	CHH	hypo	0.2	0.0487	4.103	NONE	NONE	NONE	NONE	Glyma.01G199000
Chr01:5332350-5332649	CHH	hyper	0.2033	0.5224	2.5698	NONE	NONE	NONE	NONE	Glyma.01G046200
Chr01:53337350-53337599	CHH	hyper	0.2224	0.6205	2.7903	NONE	NONE	NONE	NONE	Glyma.01G199600
Chr01:53346750-53346949	CHH	hyper	0.0901	0.4409	4.8948	NONE	NONE	NONE	NONE	Glyma.01G199700
Chr01:53382750-53382949	CHH	hypo	0.1298	0.0197	6.603	NONE	NONE	NONE	NONE	Glyma.01G200100
Chr01:53398000-53398199	CHH	hypo	0.0889	0.0081	11.0371	NONE	NONE	NONE	NONE	Glyma.01G200300|Glyma.01G200200
Chr01:5340800-5341099	CHH	hypo	0.3118	0.0669	4.6572	NONE	NONE	NONE	NONE	Glyma.01G046300
Chr01:53470250-53470549	CHH	hypo	0.1218	0.0363	3.355	NONE	NONE	NONE	NONE	Glyma.01G201100
Chr01:53481750-53482449	CHH	hyper	0.113	0.317	2.8057	NONE	NONE	NONE	NONE	Glyma.01G201500
Chr01:53493100-53493399	CHH	hypo	0.4215	0.027	15.5939	NONE	NONE	Glyma.01G201800.1|Glyma.01G201800.1	NONE	NONE
Chr01:53506550-53506749	CHH	hypo	0.0847	0.0011	76.3009	NONE	Glyma.01G202200.1	NONE	NONE	NONE
Chr01:53701550-53701799	CHH	hypo	0.1263	0.0289	4.3674	NONE	Glyma.01G204100.1	NONE	NONE	NONE
Chr01:53820100-53820299	CHH	hypo	0.5429	0.0872	6.2269	NONE	NONE	NONE	NONE	Glyma.01G205800
Chr01:53847950-53848149	CHH	hypo	0.5141	0.1655	3.1063	NONE	Glyma.01G206000.3	NONE	NONE	NONE
Chr01:53896650-53896899	CHH	hyper	0.2261	0.6836	3.024	Glyma.01G206900.1	NONE	NONE	NONE	Glyma.01G206900
Chr01:53898200-53898449	CHH	hyper	0.0695	0.4697	6.7608	Glyma.01G206900.1	NONE	NONE	NONE	NONE
Chr01:53899550-53899899	CHH	hyper	0.0261	0.4906	18.7931	NONE	NONE	NONE	Glyma.01G206900	NONE
Chr01:53952750-53953099	CHH	hypo	0.3504	0.049	7.1471	NONE	NONE	NONE	NONE	Glyma.01G207600
Chr01:54016900-54017099	CHH	hyper	0.0981	0.2878	2.933	NONE	NONE	NONE	NONE	Glyma.01G208400|Glyma.01G208500
Chr01:54054650-54054949	CHH	hypo	0.2182	0.0169	12.9059	NONE	NONE	NONE	NONE	Glyma.01G209000|Glyma.01G208900
Chr01:54091400-54091599	CHH	hypo	0.1333	0.0172	7.7404	NONE	NONE	NONE	NONE	Glyma.01G209300
Chr01:54092500-54092699	CHH	hypo	0.3797	0.046	8.2489	NONE	NONE	NONE	NONE	Glyma.01G209300
Chr01:54147950-54148149	CHH	hypo	0.1288	0.0394	3.2692	NONE	NONE	NONE	NONE	Glyma.01G210100
Chr01:54272600-54272799	CHH	hyper	0.087	0.3638	4.1841	NONE	NONE	NONE	NONE	Glyma.01G211200
Chr01:54358700-54358949	CHH	hypo	0.1698	0.0459	3.7008	NONE	NONE	NONE	NONE	Glyma.01G212000
Chr01:54393050-54393349	CHH	hypo	0.4783	0.0654	7.314	NONE	NONE	NONE	NONE	Glyma.01G212400
Chr01:54491250-54491549	CHH	hypo	0.16	0.0289	5.5348	NONE	NONE	NONE	NONE	Glyma.01G213700
Chr01:54573900-54574149	CHH	hyper	0.1064	0.32	3.0062	NONE	NONE	NONE	Glyma.01G214800	Glyma.01G215000
Chr01:54666700-54666949	CHH	hyper	0.0556	0.3289	5.9211	NONE	Glyma.01G216000.1	NONE	NONE	NONE
Chr01:54707050-54707349	CHH	hypo	0.0824	0.0154	5.3416	NONE	Glyma.01G216700.1	Glyma.01G216700.1	NONE	NONE
Chr01:54756700-54757099	CHH	hypo	0.4665	0.0292	15.9912	NONE	NONE	NONE	NONE	Glyma.01G217300
Chr01:54957700-54957999	CHH	hyper	0.0438	0.3909	8.9192	NONE	NONE	NONE	NONE	Glyma.01G220300
Chr01:54986150-54986349	CHH	hypo	0.2636	0.0533	4.9436	NONE	NONE	NONE	NONE	Glyma.01G220700
Chr01:54987000-54987249	CHH	hyper	0	0.0601	6.0052	NONE	NONE	NONE	NONE	Glyma.01G220700
Chr01:55070550-55070949	CHH	hypo	0.3036	0.0501	6.0637	NONE	NONE	NONE	Glyma.01G221600	NONE
Chr01:55104400-55104649	CHH	hypo	0.4131	0.0676	6.1081	NONE	NONE	NONE	NONE	Glyma.01G222100
Chr01:5531000-5531199	CHH	hyper	0	0.3402	34.0206	NONE	NONE	NONE	Glyma.01G047500	NONE
Chr01:55403800-55403999	CHH	hyper	0.2157	0.6392	2.9637	NONE	NONE	NONE	NONE	Glyma.01G225200
Chr01:55545850-55546199	CHH	hyper	0.021	0.1855	8.8394	NONE	NONE	NONE	Glyma.01G227000	NONE
Chr01:55573800-55574049	CHH	hypo	0.3391	0.0234	14.4972	NONE	NONE	NONE	NONE	Glyma.01G227200
Chr01:55757750-55758149	CHH	hyper	0.1288	0.3847	2.9868	NONE	NONE	NONE	NONE	Glyma.01G230000
Chr01:55766100-55766449	CHH	hypo	0.2939	0.0524	5.6051	NONE	NONE	NONE	NONE	Glyma.01G230100
Chr01:55806450-55806749	CHH	hypo	0.1964	0.0693	2.8353	NONE	NONE	NONE	Glyma.01G230800	NONE
Chr01:55874800-55875149	CHH	hypo	0.1877	0.0573	3.2779	NONE	NONE	NONE	NONE	Glyma.01G232000
Chr01:55930850-55931149	CHH	hypo	0.5236	0.1754	2.9848	NONE	NONE	NONE	NONE	Glyma.01G232900
Chr01:55931000-55931199	CHH	hyper	0.0335	0.5646	16.8442	NONE	NONE	NONE	NONE	Glyma.01G232900
Chr01:55932600-55932949	CHH	hypo	0.5031	0.1082	4.6516	NONE	NONE	Glyma.01G232900.1	NONE	NONE
Chr01:56007100-56007449	CHH	hypo	0.4346	0.0903	4.8148	NONE	NONE	NONE	NONE	Glyma.01G233700
Chr01:56078150-56078499	CHH	hypo	0.4225	0.0721	5.8637	NONE	NONE	NONE	Glyma.01G234600	NONE
Chr01:56078750-56078999	CHH	hypo	0.4141	0.0482	8.5828	NONE	NONE	NONE	Glyma.01G234600	NONE
Chr01:56111900-56112249	CHH	hypo	0.3226	0.0854	3.7761	NONE	NONE	NONE	NONE	Glyma.01G235200
Chr01:56112550-56112849	CHH	hyper	0.1806	0.5404	2.9917	NONE	NONE	NONE	NONE	Glyma.01G235200
Chr01:56156000-56156249	CHH	hyper	0.0387	0.3983	10.2972	NONE	NONE	NONE	NONE	Glyma.01G236100
Chr01:56159800-56159999	CHH	hyper	0.1461	0.5675	3.8849	NONE	NONE	NONE	NONE	Glyma.01G236200
Chr01:56231150-56231399	CHH	hypo	0.145	0.0239	6.0607	NONE	NONE	NONE	NONE	Glyma.01G237300
Chr01:56271650-56271999	CHH	hyper	0.1173	0.3013	2.5697	NONE	NONE	NONE	NONE	Glyma.01G238200
Chr01:56397250-56397549	CHH	hypo	0.2877	0.0535	5.3742	NONE	NONE	NONE	NONE	Glyma.01G240000
Chr01:56486750-56486949	CHH	hypo	0.2289	0.0238	9.6139	NONE	NONE	NONE	NONE	Glyma.01G241300
Chr01:56580100-56580299	CHH	hypo	0.3482	0.081	4.3019	NONE	NONE	NONE	NONE	Glyma.01G242300
Chr01:56614000-56614199	CHH	hypo	0.1996	0.0635	3.144	NONE	NONE	NONE	NONE	Glyma.01G243100
Chr01:56620150-56620399	CHH	hypo	0.2004	0.0533	3.7587	NONE	NONE	NONE	NONE	Glyma.01G243200
Chr01:56622800-56623099	CHH	hypo	0.4678	0.0996	4.6982	NONE	NONE	NONE	NONE	Glyma.01G243300
Chr01:5671550-5671799	CHH	hypo	0.2647	0.0631	4.1961	NONE	NONE	NONE	NONE	Glyma.01G048600
Chr01:56789200-56789499	CHH	hyper	0.0708	0.3196	4.5152	NONE	NONE	NONE	NONE	Glyma.01G245500
Chr01:5699000-5699649	CHH	hypo	0.2679	0.0682	3.9263	NONE	NONE	NONE	NONE	Glyma.01G048900
Chr01:5817100-5817349	CHH	hypo	0.2153	0.0548	3.9284	NONE	NONE	NONE	NONE	Glyma.01G049600
Chr01:5864750-5865199	CHH	hypo	0.4084	0.1104	3.6988	NONE	NONE	NONE	NONE	Glyma.01G049900
Chr01:5935400-5935599	CHH	hyper	0.0373	0.1529	4.1033	NONE	NONE	NONE	NONE	Glyma.01G050200
Chr01:5936200-5936449	CHH	hypo	0.2997	0.0698	4.2955	NONE	NONE	NONE	NONE	Glyma.01G050200
Chr01:5937800-5938149	CHH	hypo	0.2294	0.0755	3.0401	NONE	NONE	NONE	Glyma.01G050200	NONE
Chr01:5967000-5967199	CHH	hypo	0.1799	0.0421	4.2716	NONE	NONE	NONE	Glyma.01G050400	NONE
Chr01:6014700-6014949	CHH	hyper	0.099	0.2537	2.5632	NONE	NONE	NONE	NONE	Glyma.01G050600
Chr01:6015900-6016199	CHH	hypo	0.3751	0.0475	7.9022	NONE	NONE	Glyma.01G050600.1	NONE	NONE
Chr01:602700-602949	CHH	hypo	0.4077	0.0732	5.5675	NONE	NONE	NONE	NONE	Glyma.01G006400
Chr01:6053800-6054049	CHH	hypo	0.1755	0.0248	7.0657	NONE	NONE	NONE	Glyma.01G051200	NONE
Chr01:6083750-6084049	CHH	hyper	0.1056	0.3564	3.3753	NONE	NONE	NONE	NONE	Glyma.01G051400
Chr01:6105450-6105799	CHH	hyper	0.0222	0.3031	13.6659	NONE	NONE	Glyma.01G051500.1	NONE	NONE
Chr01:6107600-6107799	CHH	hypo	0.1548	0.0119	13.0516	NONE	NONE	NONE	NONE	Glyma.01G051500
Chr01:6298400-6298599	CHH	hyper	0.1437	0.4568	3.1777	NONE	NONE	Glyma.01G051900.1	NONE	NONE
Chr01:6300150-6300499	CHH	hypo	0.3025	0.0914	3.3091	NONE	NONE	NONE	NONE	Glyma.01G051900
Chr01:6317950-6318149	CHH	hypo	0.1528	0.0175	8.711	NONE	NONE	Glyma.01G052000.1	NONE	Glyma.01G052000|Glyma.01G052100
Chr01:6432250-6432549	CHH	hypo	0.3469	0.0941	3.6862	NONE	NONE	NONE	Glyma.01G052600	NONE
Chr01:6436450-6436649	CHH	hyper	0.0912	0.2751	3.0177	NONE	NONE	NONE	Glyma.01G052600	NONE
Chr01:6529800-6530049	CHH	hyper	0.1922	0.491	2.5546	NONE	NONE	NONE	Glyma.01G052900	NONE
Chr01:6569000-6569299	CHH	hyper	0.0923	0.3207	3.4758	NONE	NONE	Glyma.01G053000.1	NONE	Glyma.01G053000
Chr01:6619350-6619549	CHH	hypo	0.1946	0	19.4622	NONE	NONE	NONE	NONE	Glyma.01G053100
Chr01:6718800-6718999	CHH	hyper	0.0108	0.0683	6.2988	NONE	NONE	NONE	NONE	Glyma.01G053300
Chr01:6749250-6749449	CHH	hypo	0.2446	0.059	4.1481	NONE	NONE	NONE	NONE	Glyma.01G053400
Chr01:6755900-6756149	CHH	hyper	0.1777	0.4752	2.6743	NONE	NONE	NONE	Glyma.01G053400	NONE
Chr01:6757500-6757699	CHH	hyper	0.0881	0.337	3.824	NONE	NONE	NONE	Glyma.01G053400	NONE
Chr01:6784900-6785099	CHH	hypo	0.4499	0.1523	2.9546	NONE	NONE	NONE	NONE	Glyma.01G053600
Chr01:6785100-6785499	CHH	hyper	0.0957	0.3745	3.9135	NONE	NONE	NONE	NONE	Glyma.01G053600
Chr01:6789750-6789999	CHH	hyper	0.053	0.2592	4.8901	NONE	NONE	Glyma.01G053600.2	NONE	NONE
Chr01:6797350-6797649	CHH	hyper	0.0439	0.2023	4.6122	NONE	NONE	NONE	NONE	Glyma.01G053700
Chr01:6798300-6798499	CHH	hypo	0.2946	0.0842	3.497	NONE	NONE	NONE	NONE	Glyma.01G053700
Chr01:6815250-6815449	CHH	hypo	0.1005	0.0036	28.1092	NONE	NONE	NONE	Glyma.01G053800	NONE
Chr01:7023800-7024099	CHH	hypo	0.4647	0.1038	4.4751	NONE	Glyma.01G054600.1	Glyma.01G054600.1	NONE	Glyma.01G054500
Chr01:7071400-7071899	CHH	hyper	0.1599	0.5162	3.2291	NONE	NONE	NONE	NONE	Glyma.01G054700
Chr01:7074150-7074399	CHH	hyper	0.0752	0.2042	2.7157	NONE	NONE	Glyma.01G054700.1	NONE	NONE
Chr01:7116600-7116899	CHH	hypo	0.2112	0.0185	11.4182	NONE	NONE	NONE	NONE	Glyma.01G055000
Chr01:7167350-7167599	CHH	hyper	0.0044	0.1865	42.7816	NONE	NONE	NONE	NONE	Glyma.01G055400
Chr01:7178850-7179099	CHH	hypo	0.2778	0.0552	5.0324	NONE	NONE	Glyma.01G055600.1|Glyma.01G055600.1	NONE	NONE
Chr01:7179400-7179599	CHH	hyper	0.0792	0.2738	3.4583	NONE	NONE	Glyma.01G055600.1	NONE	NONE
Chr01:7180850-7181199	CHH	hyper	0.1192	0.3744	3.1407	NONE	NONE	NONE	NONE	Glyma.01G055600
Chr01:7264350-7264599	CHH	hypo	0.2146	0.042	5.1058	NONE	NONE	NONE	NONE	Glyma.01G056200
Chr01:7274500-7274699	CHH	hypo	0.1534	0.0496	3.0917	NONE	NONE	NONE	NONE	Glyma.01G056300
Chr01:7341800-7342049	CHH	hyper	0.0175	0.5181	29.6013	NONE	NONE	NONE	NONE	Glyma.01G056600
Chr01:7345050-7345299	CHH	hypo	0.1918	0.0468	4.1021	NONE	NONE	NONE	NONE	Glyma.01G056700
Chr01:7369600-7369799	CHH	hypo	0.1516	0.0456	3.3263	NONE	NONE	NONE	NONE	Glyma.01G056800
Chr01:7375500-7375799	CHH	hypo	0.3272	0.0616	5.3116	NONE	NONE	NONE	Glyma.01G056800	NONE
Chr01:7541500-7541699	CHH	hyper	0.0156	0.345	22.0819	NONE	NONE	NONE	NONE	Glyma.01G057300
Chr01:7573750-7574099	CHH	hyper	0.0545	0.2597	4.7664	NONE	NONE	NONE	NONE	Glyma.01G057400
Chr01:7596700-7596899	CHH	hypo	0.237	0.0373	6.3514	NONE	NONE	NONE	Glyma.01G057500	NONE
Chr01:7603650-7603849	CHH	hypo	0.8769	0.2535	3.4594	NONE	NONE	NONE	NONE	Glyma.01G057700|Glyma.01G057600
Chr01:7606250-7606749	CHH	hypo	0.4444	0.1476	3.0112	NONE	NONE	NONE	Glyma.01G057700	NONE
Chr01:7804100-7804299	CHH	hyper	0.1362	0.4071	2.9897	NONE	NONE	NONE	NONE	Glyma.01G059100
Chr01:7890450-7890649	CHH	hypo	0.1873	0.0164	11.4543	NONE	NONE	NONE	NONE	Glyma.01G059700
Chr01:7995550-7995749	CHH	hyper	0.1149	0.748	6.5101	Glyma.01G059900.1	NONE	NONE	NONE	Glyma.01G059900
Chr01:8112300-8112499	CHH	hypo	0.1281	0.0331	3.875	NONE	NONE	NONE	NONE	Glyma.01G060200
Chr01:8113850-8114099	CHH	hyper	0.0559	0.1476	2.6412	NONE	NONE	Glyma.01G060200.1|Glyma.01G060200.1	NONE	Glyma.01G060200
Chr01:8116100-8116299	CHH	hyper	0.0323	0.2153	6.6748	NONE	NONE	NONE	Glyma.01G060200	NONE
Chr01:8116400-8116599	CHH	hyper	0.071	0.2232	3.1453	NONE	NONE	NONE	Glyma.01G060200	NONE
Chr01:8118750-8119049	CHH	hyper	0.0324	0.2416	7.4631	NONE	NONE	Glyma.01G060200.1	NONE	NONE
Chr01:8380450-8380699	CHH	hyper	0.0632	0.2132	3.3759	NONE	NONE	NONE	Glyma.01G060700	NONE
Chr01:8381150-8381349	CHH	hyper	0.0794	0.2709	3.4119	NONE	NONE	NONE	Glyma.01G060700	NONE
Chr01:8473950-8474199	CHH	hypo	0.2926	0.0874	3.3472	NONE	NONE	NONE	NONE	Glyma.01G061500
Chr01:8485550-8485749	CHH	hypo	0.3958	0.0105	37.6012	NONE	NONE	Glyma.01G061600.1	NONE	NONE
Chr01:8517450-8517699	CHH	hypo	0.1299	0.0255	5.091	NONE	NONE	NONE	NONE	Glyma.01G061700
Chr01:860150-860549	CHH	hypo	0.2151	0.0562	3.8252	NONE	NONE	NONE	NONE	Glyma.01G008800
Chr01:860800-860999	CHH	hyper	0.118	0.5269	4.4634	NONE	NONE	NONE	NONE	Glyma.01G008800
Chr01:8617050-8617249	CHH	hyper	0.0679	0.2464	3.6308	NONE	NONE	NONE	NONE	Glyma.01G062000
Chr01:8643250-8643449	CHH	hypo	0.2162	0.0124	17.3704	NONE	NONE	NONE	NONE	Glyma.01G062300
Chr01:8712100-8712349	CHH	hyper	0.0401	0.1691	4.2203	NONE	NONE	NONE	NONE	Glyma.01G062400
Chr01:8715550-8715799	CHH	hypo	0.186	0.0484	3.841	NONE	NONE	Glyma.01G062400.1	NONE	NONE
Chr01:873850-874099	CHH	hypo	0.2278	0.0905	2.5176	NONE	NONE	NONE	NONE	Glyma.01G008900
Chr01:8920700-8920899	CHH	hyper	0.0727	0.385	5.2994	NONE	NONE	NONE	NONE	Glyma.01G063000
Chr01:895800-896099	CHH	hypo	0.0553	0.008	6.9114	NONE	NONE	NONE	NONE	Glyma.01G009100
Chr01:8961600-8961849	CHH	hyper	0.0741	0.5154	6.9586	NONE	NONE	NONE	NONE	Glyma.01G063100
Chr01:906250-906499	CHH	hyper	0.0786	0.2225	2.8301	NONE	NONE	NONE	NONE	Glyma.01G009300
Chr01:9091150-9091499	CHH	hypo	0.1691	0.0018	92.4894	NONE	NONE	NONE	NONE	Glyma.01G063600
Chr01:9258850-9259099	CHH	hyper	0.0742	0.1932	2.603	NONE	NONE	NONE	NONE	Glyma.01G064000
Chr01:9259700-9260049	CHH	hyper	0.0089	0.0572	6.4301	NONE	NONE	NONE	NONE	Glyma.01G064000
Chr01:9379300-9379549	CHH	hypo	0.107	0.023	4.6555	NONE	NONE	NONE	NONE	Glyma.01G064100
Chr01:97150-97399	CHH	hypo	0.42	0.1509	2.7835	NONE	NONE	NONE	NONE	Glyma.01G000400
Chr01:972750-973049	CHH	hypo	0.1843	0.0013	141.021	NONE	NONE	NONE	NONE	Glyma.01G009900
Chr01:9825200-9825449	CHH	hypo	0.1309	0.0007	178.665	NONE	NONE	Glyma.01G064700.1	NONE	NONE
Chr02:10290600-10290849	CHH	hypo	0.1043	0.008	12.9652	NONE	NONE	NONE	NONE	Glyma.02G107800
Chr02:10324500-10324849	CHH	hyper	0.0181	0.1277	7.0699	NONE	NONE	NONE	NONE	Glyma.02G108100
Chr02:10337600-10337799	CHH	hypo	0.3525	0.0359	9.808	NONE	NONE	NONE	NONE	Glyma.02G108200
Chr02:10338250-10338499	CHH	hypo	0.1017	0	10.1709	NONE	NONE	NONE	NONE	Glyma.02G108200|Glyma.02G108300
Chr02:10345400-10345699	CHH	hypo	0.4444	0.172	2.5838	NONE	NONE	NONE	NONE	Glyma.02G108400
Chr02:10345900-10346149	CHH	hyper	0.1049	0.5275	5.0285	NONE	NONE	NONE	NONE	Glyma.02G108400
Chr02:10402050-10402249	CHH	hypo	0.1447	0.0502	2.8803	NONE	NONE	NONE	NONE	Glyma.02G108700
Chr02:10441700-10441999	CHH	hyper	0.0316	0.261	8.2642	NONE	NONE	NONE	Glyma.02G109000	NONE
Chr02:1046650-1046949	CHH	hypo	0.2982	0.0965	3.089	NONE	NONE	NONE	NONE	Glyma.02G011100
Chr02:10508450-10508749	CHH	hyper	0.1298	0.331	2.5509	NONE	NONE	NONE	NONE	Glyma.02G109600
Chr02:10655600-10655799	CHH	hypo	0.3258	0.1234	2.6408	NONE	NONE	NONE	Glyma.02G110500	NONE
Chr02:10695600-10695849	CHH	hypo	0.2152	0.0672	3.2005	NONE	NONE	NONE	NONE	Glyma.02G110800|Glyma.02G110900
Chr02:10699850-10700199	CHH	hyper	0.0408	0.1741	4.2678	NONE	NONE	NONE	NONE	Glyma.02G111000
Chr02:10700550-10700799	CHH	hypo	0.349	0.0921	3.7872	NONE	NONE	NONE	NONE	Glyma.02G111000
Chr02:10943750-10943949	CHH	hypo	0.4564	0.1217	3.7495	NONE	NONE	NONE	NONE	Glyma.02G113000
Chr02:1099700-1099949	CHH	hyper	0.067	0.1936	2.8879	NONE	NONE	NONE	NONE	Glyma.02G012100
Chr02:11106350-11106549	CHH	hyper	0.0284	0.0847	2.981	NONE	NONE	NONE	NONE	Glyma.02G114500
Chr02:11114600-11115049	CHH	hyper	0.015	0.1931	12.8502	NONE	NONE	NONE	NONE	Glyma.02G114600
Chr02:11114650-11114849	CHH	hypo	0.1046	0.0011	95.6684	NONE	NONE	NONE	NONE	Glyma.02G114600
Chr02:11164850-11165149	CHH	hyper	0.0383	0.3166	8.2695	NONE	NONE	NONE	NONE	Glyma.02G115100
Chr02:11190100-11190399	CHH	hypo	0.4286	0.1508	2.8423	NONE	NONE	NONE	NONE	Glyma.02G115200
Chr02:11315100-11315299	CHH	hypo	0.2416	0.01	24.1032	NONE	NONE	NONE	NONE	Glyma.02G116200
Chr02:11327450-11327649	CHH	hypo	0.2524	0.004	63.6421	NONE	NONE	NONE	Glyma.02G116300	NONE
Chr02:11389250-11389499	CHH	hypo	0.2968	0.0982	3.0221	NONE	NONE	NONE	NONE	Glyma.02G116800
Chr02:11398850-11399049	CHH	hypo	0.2594	0.0924	2.8061	NONE	NONE	NONE	Glyma.02G117000	NONE
Chr02:11410400-11410699	CHH	hyper	0.0311	0.1043	3.3581	Glyma.02G117200.1	NONE	Glyma.02G117200.1	NONE	Glyma.02G117100
Chr02:1147100-1147299	CHH	hypo	0.1229	0.0089	13.7859	NONE	NONE	NONE	NONE	Glyma.02G012900
Chr02:11529500-11529949	CHH	hyper	0.0827	0.3998	4.8344	NONE	NONE	NONE	NONE	Glyma.02G117700
Chr02:11537300-11537749	CHH	hypo	0.2753	0.0508	5.4183	NONE	NONE	Glyma.02G117800.1	NONE	Glyma.02G117800
Chr02:11548850-11549099	CHH	hyper	0.0528	0.155	2.933	NONE	NONE	Glyma.02G117900.1	NONE	NONE
Chr02:11567600-11568099	CHH	hypo	0.2742	0.0931	2.9436	NONE	NONE	Glyma.02G118000.1	NONE	Glyma.02G118000
Chr02:11715650-11715949	CHH	hypo	0.0899	0.0094	9.5638	NONE	NONE	NONE	NONE	Glyma.02G118800|Glyma.02G118900
Chr02:11741600-11741949	CHH	hypo	0.7646	0.154	4.9641	NONE	NONE	NONE	NONE	Glyma.02G119200
Chr02:11753300-11753499	CHH	hyper	0.0333	0.2109	6.3281	NONE	NONE	NONE	NONE	Glyma.02G119500
Chr02:11773400-11773649	CHH	hyper	0.0772	0.4241	5.4955	NONE	NONE	NONE	NONE	Glyma.02G119600
Chr02:11774200-11774599	CHH	hypo	0.2349	0.0533	4.4086	NONE	NONE	NONE	NONE	Glyma.02G119600
Chr02:11849250-11849449	CHH	hypo	0.1063	0.0293	3.6309	NONE	NONE	NONE	NONE	Glyma.02G120200
Chr02:11870600-11870949	CHH	hypo	0.1731	0.0119	14.5348	NONE	Glyma.02G120400.2	NONE	NONE	NONE
Chr02:11888350-11888649	CHH	hypo	0.2617	0.0216	12.0998	NONE	NONE	NONE	NONE	Glyma.02G120600
Chr02:11901850-11902199	CHH	hypo	0.2039	0.0642	3.1772	NONE	NONE	NONE	NONE	Glyma.02G120700
Chr02:12001050-12001299	CHH	hyper	0.0465	0.3212	6.9055	NONE	NONE	NONE	NONE	Glyma.02G121200
Chr02:12063800-12064149	CHH	hyper	0.141	0.4738	3.3605	NONE	NONE	NONE	NONE	Glyma.02G121500
Chr02:12071750-12071949	CHH	hyper	0.0783	0.3768	4.8113	NONE	NONE	NONE	Glyma.02G121500	NONE
Chr02:12097150-12097349	CHH	hyper	0.0922	0.2983	3.2355	NONE	NONE	NONE	NONE	Glyma.02G121700
Chr02:1211750-1212099	CHH	hyper	0.1294	0.4335	3.3515	NONE	NONE	NONE	NONE	Glyma.02G013400
Chr02:12197700-12197899	CHH	hypo	0.178	0.0606	2.9378	NONE	NONE	NONE	NONE	Glyma.02G122600
Chr02:1225050-1225249	CHH	hypo	0.725	0.2076	3.493	NONE	Glyma.02G013500.1	NONE	NONE	NONE
Chr02:12259000-12259199	CHH	hyper	0.0705	0.2105	2.9873	NONE	NONE	NONE	NONE	Glyma.02G122900
Chr02:12300650-12300949	CHH	hyper	0.034	0.248	7.3008	NONE	NONE	NONE	Glyma.02G123300	NONE
Chr02:12302400-12302699	CHH	hypo	0.3756	0.1097	3.424	NONE	NONE	NONE	Glyma.02G123300	NONE
Chr02:12325450-12325699	CHH	hypo	0.2709	0.0265	10.2339	NONE	NONE	NONE	NONE	Glyma.02G123500
Chr02:12327000-12327249	CHH	hypo	0.4014	0.1211	3.3162	NONE	NONE	NONE	NONE	Glyma.02G123500
Chr02:12400-12649	CHH	hypo	0.7463	0.2109	3.5388	NONE	NONE	NONE	Glyma.02G000100	NONE
Chr02:12458900-12459249	CHH	hypo	0.1523	0.004	38.4426	NONE	NONE	NONE	NONE	Glyma.02G124600
Chr02:12475800-12475999	CHH	hyper	0.1347	0.5889	4.3725	NONE	NONE	NONE	NONE	Glyma.02G124800
Chr02:124800-125099	CHH	hyper	0.0233	0.2317	9.9624	NONE	NONE	NONE	Glyma.02G001000	NONE
Chr02:1253250-1253649	CHH	hypo	0.2425	0.0603	4.0218	NONE	NONE	NONE	NONE	Glyma.02G013800
Chr02:12659350-12659549	CHH	hyper	0.039	0.1769	4.5303	NONE	NONE	NONE	NONE	Glyma.02G126200
Chr02:12670050-12670349	CHH	hyper	0.0335	0.2512	7.5099	NONE	NONE	NONE	NONE	Glyma.02G126300
Chr02:12749950-12750149	CHH	hypo	0.5734	0.1198	4.7859	NONE	NONE	NONE	NONE	Glyma.02G126700
Chr02:12784950-12785299	CHH	hyper	0.0182	0.3281	18.0469	NONE	NONE	NONE	NONE	Glyma.02G126900
Chr02:1280400-1280649	CHH	hypo	0.3908	0.1313	2.976	NONE	NONE	NONE	NONE	Glyma.02G014100
Chr02:12974200-12974499	CHH	hypo	0.2092	0.053	3.9427	NONE	NONE	NONE	NONE	Glyma.02G127600
Chr02:12975050-12975399	CHH	hypo	0.5	0.1496	3.3425	NONE	NONE	NONE	NONE	Glyma.02G127600
Chr02:12978550-12978749	CHH	hypo	0.3787	0.093	4.0715	NONE	NONE	NONE	Glyma.02G127600	NONE
Chr02:130700-130899	CHH	hypo	0.1768	0.0588	3.0052	NONE	NONE	NONE	NONE	Glyma.02G001000
Chr02:131000-131249	CHH	hypo	0.5381	0.1556	3.4577	NONE	NONE	NONE	NONE	Glyma.02G001000
Chr02:13118250-13118499	CHH	hyper	0.0707	0.415	5.8724	NONE	NONE	NONE	NONE	Glyma.02G128400
Chr02:13158900-13159099	CHH	hypo	0.1736	0.0035	48.9421	NONE	NONE	NONE	NONE	Glyma.02G128900
Chr02:132800-132999	CHH	hypo	0.1149	0.0256	4.4814	NONE	Glyma.02G001100.1	NONE	NONE	NONE
Chr02:13336500-13336899	CHH	hyper	0.0961	0.3693	3.8424	NONE	NONE	NONE	NONE	Glyma.02G130100
Chr02:13337850-13338049	CHH	hyper	0.1034	0.2945	2.8472	NONE	NONE	NONE	NONE	Glyma.02G130100
Chr02:13404700-13405099	CHH	hypo	0.4614	0.1374	3.3572	NONE	NONE	NONE	NONE	Glyma.02G130500
Chr02:13489650-13489999	CHH	hyper	0.0387	0.2434	6.2924	NONE	NONE	NONE	NONE	Glyma.02G130700
Chr02:13497050-13497449	CHH	hypo	0.2775	0.0801	3.4636	NONE	NONE	Glyma.02G130800.1	NONE	Glyma.02G130800
Chr02:13522200-13522449	CHH	hyper	0.1489	0.4897	3.2896	NONE	NONE	NONE	NONE	Glyma.02G131100
Chr02:13534400-13534699	CHH	hypo	0.167	0.0433	3.8614	NONE	NONE	NONE	NONE	Glyma.02G131200
Chr02:13565550-13565899	CHH	hyper	0.0967	0.39	4.0346	NONE	NONE	NONE	NONE	Glyma.02G131400
Chr02:1360250-1360449	CHH	hypo	0.661	0.2443	2.7061	NONE	NONE	NONE	NONE	Glyma.02G015400
Chr02:13611850-13612049	CHH	hyper	0.0407	0.3195	7.8512	NONE	NONE	NONE	NONE	Glyma.02G131800
Chr02:13621500-13621749	CHH	hypo	0.4019	0.1547	2.5974	NONE	NONE	NONE	NONE	Glyma.02G131900
Chr02:136600-136799	CHH	hypo	0.2452	0.0243	10.084	NONE	NONE	NONE	NONE	Glyma.02G001100
Chr02:13754750-13755149	CHH	hyper	0.0843	0.3333	3.9545	NONE	NONE	NONE	NONE	Glyma.02G132900
Chr02:1382800-1383149	CHH	hypo	0.1607	0.006	26.8017	NONE	NONE	NONE	NONE	Glyma.02G015500
Chr02:13856400-13856599	CHH	hypo	0.1885	0.0637	2.9566	NONE	NONE	NONE	NONE	Glyma.02G133900
Chr02:13861800-13862249	CHH	hypo	0.8993	0.3525	2.5511	NONE	NONE	NONE	NONE	Glyma.02G134000
Chr02:13965000-13965399	CHH	hypo	0.3278	0.0759	4.3156	NONE	NONE	NONE	NONE	Glyma.02G134800
Chr02:1410100-1410399	CHH	hypo	0.2078	0.0442	4.706	NONE	NONE	NONE	NONE	Glyma.02G015700
Chr02:14103400-14103649	CHH	hyper	0.0312	0.0862	2.7674	NONE	NONE	NONE	NONE	Glyma.02G136000
Chr02:14107700-14107999	CHH	hyper	0.2415	0.7214	2.987	NONE	NONE	NONE	NONE	Glyma.02G136100
Chr02:14175950-14176149	CHH	hypo	0.1195	0.0206	5.815	NONE	NONE	NONE	Glyma.02G137000	NONE
Chr02:14186050-14186299	CHH	hyper	0.0258	0.0898	3.4837	NONE	NONE	NONE	Glyma.02G137100	NONE
Chr02:14213000-14213199	CHH	hypo	0.2272	0.0379	5.9966	NONE	NONE	NONE	NONE	Glyma.02G137400
Chr02:14213450-14213649	CHH	hyper	0.1006	0.2642	2.6262	NONE	NONE	NONE	NONE	Glyma.02G137400
Chr02:14245450-14245649	CHH	hypo	0.1527	0.0322	4.7463	NONE	NONE	NONE	Glyma.02G137700	NONE
Chr02:1427200-1427499	CHH	hypo	0.1675	0.0098	17.169	NONE	NONE	NONE	Glyma.02G015800	NONE
Chr02:14401600-14402049	CHH	hyper	0.0573	0.2866	4.9983	NONE	NONE	Glyma.02G139200.1|Glyma.02G139200.1|Glyma.02G139200.1	NONE	NONE
Chr02:14475150-14475399	CHH	hyper	0.0341	0.0875	2.5643	NONE	NONE	NONE	NONE	Glyma.02G139500
Chr02:14493850-14494049	CHH	hypo	0.4926	0.1364	3.6126	NONE	NONE	NONE	NONE	Glyma.02G139700
Chr02:14495000-14495199	CHH	hypo	0.0265	0.003	8.7939	NONE	NONE	NONE	NONE	Glyma.02G139700
Chr02:14539800-14540049	CHH	hyper	0.0263	0.108	4.1143	NONE	NONE	NONE	NONE	Glyma.02G140200
Chr02:14726400-14726849	CHH	hypo	0.1338	0.0181	7.3898	NONE	NONE	NONE	NONE	Glyma.02G142800
Chr02:14780650-14780849	CHH	hypo	0.1961	0.0655	2.9918	NONE	NONE	NONE	NONE	Glyma.02G143300
Chr02:14883450-14883699	CHH	hyper	0.0547	0.5462	9.9899	NONE	NONE	NONE	NONE	Glyma.02G144300
Chr02:14955750-14956099	CHH	hyper	0.0996	0.339	3.4039	NONE	NONE	NONE	NONE	Glyma.02G145000
Chr02:15007250-15007449	CHH	hypo	0.2522	0.0497	5.0742	NONE	NONE	NONE	NONE	Glyma.02G145300
Chr02:15149600-15150049	CHH	hypo	0.6407	0.1938	3.3054	NONE	NONE	NONE	NONE	Glyma.02G146800
Chr02:15243700-15243949	CHH	hypo	0.255	0.0931	2.7381	NONE	NONE	NONE	NONE	Glyma.02G147600|Glyma.02G147700
Chr02:15273600-15273799	CHH	hypo	0.3602	0.1053	3.4215	NONE	Glyma.02G147900.2	NONE	NONE	Glyma.02G148000
Chr02:15287550-15287849	CHH	hypo	0.3621	0.0629	5.756	NONE	NONE	NONE	NONE	Glyma.02G148200
Chr02:15297250-15297549	CHH	hypo	0.1862	0.0627	2.9708	NONE	NONE	NONE	Glyma.02G148300	NONE
Chr02:15328650-15328949	CHH	hyper	0.0262	0.306	11.6714	NONE	NONE	NONE	Glyma.02G148800	Glyma.02G148900
Chr02:15337900-15338499	CHH	hypo	0.4553	0.0456	9.9896	NONE	NONE	NONE	NONE	Glyma.02G149000
Chr02:15383500-15383799	CHH	hypo	0.6408	0.0374	17.1227	NONE	NONE	NONE	NONE	Glyma.02G149600
Chr02:15385950-15386199	CHH	hyper	0.0532	0.2121	3.9905	NONE	NONE	NONE	NONE	Glyma.02G149700
Chr02:1540300-1540499	CHH	hypo	0.1351	0.0435	3.1081	NONE	NONE	NONE	NONE	Glyma.02G017400
Chr02:15457250-15457549	CHH	hypo	0.3635	0.0943	3.8528	NONE	NONE	NONE	Glyma.02G150200	NONE
Chr02:15476000-15476349	CHH	hypo	0.184	0.0332	5.5462	NONE	NONE	NONE	NONE	Glyma.02G150300
Chr02:15518550-15518749	CHH	hypo	0.3536	0.0319	11.089	NONE	NONE	NONE	NONE	Glyma.02G150700
Chr02:15547750-15548049	CHH	hypo	0.2301	0.0767	2.999	NONE	NONE	NONE	NONE	Glyma.02G151000
Chr02:15572200-15572499	CHH	hypo	0.3473	0.0809	4.2932	NONE	NONE	NONE	NONE	Glyma.02G151300
Chr02:1558200-1558399	CHH	hypo	0.2655	0.0478	5.556	NONE	NONE	NONE	NONE	Glyma.02G017600|Glyma.02G017700
Chr02:15596500-15596849	CHH	hypo	0.1745	0.0381	4.5812	NONE	NONE	NONE	NONE	Glyma.02G151700
Chr02:15601650-15601899	CHH	hypo	0.1481	0.0447	3.3129	NONE	NONE	NONE	NONE	Glyma.02G151800
Chr02:15662100-15662449	CHH	hypo	0.1368	0.0045	30.2241	NONE	NONE	NONE	NONE	Glyma.02G152600
Chr02:15762900-15763199	CHH	hypo	0.1064	0	10.6383	NONE	NONE	NONE	Glyma.02G153500	NONE
Chr02:1579300-1579499	CHH	hyper	0.0176	0.1103	6.2504	NONE	NONE	NONE	NONE	Glyma.02G018000
Chr02:15860350-15860699	CHH	hyper	0.0053	0.0979	18.3434	Glyma.02G154800.1	NONE	NONE	NONE	Glyma.02G154800
Chr02:15909300-15909499	CHH	hyper	0.0271	0.2272	8.3776	NONE	NONE	NONE	NONE	Glyma.02G155300
Chr02:15930700-15930999	CHH	hyper	0.0453	0.2925	6.4524	NONE	NONE	NONE	Glyma.02G155700	NONE
Chr02:15931150-15931349	CHH	hypo	0.2469	0.0743	3.3224	NONE	NONE	NONE	Glyma.02G155700	NONE
Chr02:15933500-15933749	CHH	hypo	0.1711	0.0367	4.6581	NONE	NONE	NONE	NONE	Glyma.02G155700
Chr02:16680000-16680249	CHH	hyper	0.1135	0.3016	2.6567	NONE	NONE	NONE	NONE	Glyma.02G156500
Chr02:16702100-16702299	CHH	hypo	0.279	0.0631	4.4218	NONE	NONE	NONE	NONE	Glyma.02G156700
Chr02:16790750-16791049	CHH	hypo	0.2331	0.0868	2.6862	NONE	NONE	NONE	NONE	Glyma.02G156800
Chr02:1681050-1681249	CHH	hypo	0.1992	0.0356	5.5994	NONE	NONE	NONE	NONE	Glyma.02G019100
Chr02:17011850-17012149	CHH	hyper	0.0326	0.2671	8.1864	NONE	NONE	NONE	NONE	Glyma.02G157300
Chr02:1718550-1718799	CHH	hypo	0.1136	0.0368	3.0831	NONE	NONE	NONE	Glyma.02G019300	NONE
Chr02:17260950-17261249	CHH	hyper	0.0538	0.2989	5.5562	NONE	NONE	NONE	NONE	Glyma.02G158000
Chr02:17281950-17282399	CHH	hypo	0.2388	0.0353	6.7561	NONE	NONE	NONE	NONE	Glyma.02G158100
Chr02:17296450-17296799	CHH	hyper	0.0415	0.1628	3.9243	NONE	NONE	NONE	Glyma.02G158100	NONE
Chr02:17318950-17319199	CHH	hypo	0.568	0.1004	5.6603	NONE	NONE	NONE	Glyma.02G158400	Glyma.02G158600
Chr02:17460700-17461099	CHH	hyper	0.11	0.3454	3.1414	NONE	NONE	NONE	NONE	Glyma.02G158700|Glyma.02G158800
Chr02:17653950-17654299	CHH	hyper	0.1564	0.4343	2.777	NONE	NONE	NONE	NONE	Glyma.02G159100
Chr02:17666350-17666699	CHH	hypo	0.3883	0.1049	3.7034	NONE	NONE	NONE	NONE	Glyma.02G159300
Chr02:17803600-17803849	CHH	hypo	0.5402	0.0588	9.1915	NONE	NONE	NONE	Glyma.02G159900	NONE
Chr02:17814400-17814599	CHH	hypo	0.3109	0.0602	5.1651	NONE	NONE	NONE	Glyma.02G159900	NONE
Chr02:17818000-17818299	CHH	hyper	0.0627	0.6311	10.0727	NONE	NONE	NONE	NONE	Glyma.02G159900
Chr02:1844400-1844649	CHH	hypo	0.5881	0.0251	23.3907	NONE	NONE	NONE	Glyma.02G020300	NONE
Chr02:18544300-18544599	CHH	hyper	0.1377	0.392	2.8475	NONE	NONE	NONE	NONE	Glyma.02G160400
Chr02:18687450-18687699	CHH	hypo	0.5785	0.0451	12.8225	NONE	NONE	NONE	Glyma.02G160600	NONE
Chr02:18692500-18692749	CHH	hypo	0.143	0.0431	3.3148	NONE	NONE	NONE	Glyma.02G160600	NONE
Chr02:18731250-18731499	CHH	hyper	0.2723	0.774	2.8428	NONE	NONE	NONE	Glyma.02G160800	NONE
Chr02:19235950-19236199	CHH	hyper	0.062	0.1735	2.7997	NONE	NONE	NONE	NONE	Glyma.02G161100
Chr02:19708250-19708449	CHH	hyper	0.0378	0.1099	2.9064	NONE	NONE	Glyma.02G161400.1|Glyma.02G161400.1	NONE	NONE
Chr02:19709700-19709949	CHH	hyper	0.1213	0.4897	4.0369	NONE	NONE	NONE	Glyma.02G161400	NONE
Chr02:19711950-19712249	CHH	hypo	0.4291	0.1074	3.9957	NONE	NONE	NONE	Glyma.02G161400	NONE
Chr02:19715300-19715549	CHH	hyper	0.0749	0.2269	3.0278	NONE	NONE	NONE	NONE	Glyma.02G161400
Chr02:19716250-19716449	CHH	hypo	0.1775	0.0373	4.7537	NONE	NONE	NONE	NONE	Glyma.02G161400
Chr02:19720000-19720349	CHH	hyper	0.081	0.2993	3.6975	NONE	NONE	NONE	NONE	Glyma.02G161500
Chr02:20521750-20521999	CHH	hyper	0.0505	0.1645	3.2561	NONE	NONE	Glyma.02G161800.1	NONE	NONE
Chr02:2055500-2055699	CHH	hypo	0.0714	0.0249	2.8731	NONE	NONE	NONE	NONE	Glyma.02G022500
Chr02:2055950-2056149	CHH	hyper	0.0872	0.3094	3.5498	NONE	NONE	NONE	NONE	Glyma.02G022500
Chr02:2057150-2057399	CHH	hypo	0.0689	0.0209	3.2961	NONE	NONE	NONE	NONE	Glyma.02G022500|Glyma.02G022600
Chr02:2061500-2061699	CHH	hyper	0.0691	0.3014	4.3619	NONE	NONE	NONE	Glyma.02G022600	NONE
Chr02:20917150-20917449	CHH	hypo	0.1081	0.0163	6.6463	NONE	NONE	NONE	NONE	Glyma.02G162200
Chr02:2093600-2093949	CHH	hypo	0.1202	0.0275	4.3637	NONE	NONE	NONE	NONE	Glyma.02G023000
Chr02:2102650-2103099	CHH	hyper	0.1442	0.5099	3.5352	NONE	NONE	NONE	NONE	Glyma.02G023100
Chr02:2134950-2135149	CHH	hyper	0.072	0.241	3.3477	NONE	NONE	NONE	Glyma.02G023700	NONE
Chr02:2138600-2138799	CHH	hypo	0.3333	0.062	5.376	NONE	Glyma.02G023800.1	NONE	NONE	NONE
Chr02:21457200-21457449	CHH	hyper	0.0699	0.1762	2.5218	NONE	NONE	Glyma.02G162400.1	NONE	NONE
Chr02:21484950-21485349	CHH	hyper	0.0596	0.3996	6.7075	NONE	Glyma.02G162600.3	NONE	NONE	NONE
Chr02:2150350-2150549	CHH	hypo	0.1978	0.0016	122.044	NONE	NONE	NONE	NONE	Glyma.02G024100
Chr02:21539450-21540099	CHH	hyper	0.1541	0.5543	3.5973	NONE	Glyma.02G162800.1	NONE	NONE	NONE
Chr02:2165150-2165349	CHH	hypo	0.1721	0.0384	4.4801	NONE	NONE	NONE	NONE	Glyma.02G024300
Chr02:21662900-21663099	CHH	hypo	0.431	0.1333	3.2321	NONE	NONE	NONE	NONE	Glyma.02G162900
Chr02:21663750-21663949	CHH	hypo	0.2864	0.0387	7.4017	NONE	NONE	NONE	NONE	Glyma.02G162900
Chr02:21702100-21702299	CHH	hyper	0.0059	0.3778	64.0273	NONE	NONE	NONE	Glyma.02G163200	NONE
Chr02:21718700-21719049	CHH	hypo	0.2713	0.0805	3.3701	NONE	NONE	NONE	Glyma.02G163200	NONE
Chr02:21723200-21723449	CHH	hypo	0.5111	0.0956	5.3466	NONE	NONE	NONE	Glyma.02G163200	NONE
Chr02:21723750-21723949	CHH	hypo	0.2045	0.0298	6.8556	NONE	NONE	NONE	Glyma.02G163200	NONE
Chr02:2226200-2226499	CHH	hyper	0.1137	0.7282	6.4043	NONE	NONE	NONE	NONE	Glyma.02G025100
Chr02:22308600-22308799	CHH	hypo	0.2921	0.0118	24.8289	NONE	NONE	NONE	Glyma.02G163800	NONE
Chr02:22541100-22541599	CHH	hyper	0.0602	0.1629	2.7056	NONE	NONE	NONE	NONE	Glyma.02G163900
Chr02:22552450-22552699	CHH	hyper	0.1097	0.341	3.1093	NONE	NONE	NONE	Glyma.02G163900	NONE
Chr02:22654600-22654849	CHH	hypo	0.4234	0.0894	4.7383	NONE	NONE	NONE	NONE	Glyma.02G164100
Chr02:23147300-23147649	CHH	hyper	0.141	0.4227	2.9983	NONE	NONE	NONE	NONE	Glyma.02G164300
Chr02:2334600-2334899	CHH	hypo	0.3376	0.004	83.6649	NONE	NONE	NONE	NONE	Glyma.02G026000
Chr02:2335850-2336149	CHH	hypo	0.6224	0.1803	3.4516	NONE	Glyma.02G026100.1	NONE	NONE	Glyma.02G026000
Chr02:23436300-23436649	CHH	hyper	0.0812	0.3011	3.7057	NONE	NONE	NONE	NONE	Glyma.02G164500
Chr02:23439100-23439399	CHH	hyper	0.018	0.0911	5.0749	NONE	NONE	Glyma.02G164500.1|Glyma.02G164500.1	NONE	NONE
Chr02:2380600-2380799	CHH	hypo	0.123	0.018	6.8262	NONE	Glyma.02G026600.1	NONE	NONE	NONE
Chr02:23861750-23862049	CHH	hyper	0.0531	0.2358	4.4382	NONE	NONE	NONE	NONE	Glyma.02G164600
Chr02:23862000-23862249	CHH	hypo	0.2207	0.0803	2.7489	NONE	NONE	NONE	NONE	Glyma.02G164600
Chr02:23863550-23863749	CHH	hyper	0.1206	0.346	2.8692	NONE	NONE	NONE	NONE	Glyma.02G164700
Chr02:23907750-23907999	CHH	hyper	0.0489	0.1942	3.9747	NONE	NONE	NONE	NONE	Glyma.02G164900
Chr02:24248450-24248799	CHH	hypo	0.3934	0.157	2.5055	NONE	NONE	NONE	NONE	Glyma.02G165400
Chr02:24520650-24520849	CHH	hypo	0.2059	0.0518	3.975	NONE	NONE	NONE	NONE	Glyma.02G165700
Chr02:2462000-2462249	CHH	hyper	0.0026	0.1453	54.8395	NONE	NONE	NONE	NONE	Glyma.02G027300
Chr02:24979800-24979999	CHH	hypo	0.1502	0.001	145.972	NONE	NONE	NONE	NONE	Glyma.02G166100
Chr02:25150-25349	CHH	hypo	0.5	0.1168	4.2798	NONE	NONE	NONE	NONE	Glyma.02G000300
Chr02:25178200-25178549	CHH	hyper	0.0254	0.2159	8.5079	NONE	NONE	NONE	Glyma.02G166400	NONE
Chr02:25531200-25531399	CHH	hyper	0.0899	0.246	2.7362	NONE	NONE	NONE	Glyma.02G166900	Glyma.02G167000
Chr02:25823250-25823699	CHH	hyper	0.1361	0.6053	4.4461	NONE	NONE	NONE	NONE	Glyma.02G167700
Chr02:25833050-25833299	CHH	hyper	0.0857	0.227	2.6498	NONE	NONE	NONE	NONE	Glyma.02G167800
Chr02:25882150-25882449	CHH	hypo	0.722	0.2111	3.4201	NONE	NONE	NONE	NONE	Glyma.02G168000
Chr02:25945350-25945549	CHH	hyper	0.0368	0.1485	4.0414	NONE	NONE	NONE	NONE	Glyma.02G168200
Chr02:25980650-25980849	CHH	hypo	0.2677	0.0971	2.7573	NONE	NONE	NONE	NONE	Glyma.02G168400
Chr02:26015800-26015999	CHH	hypo	0.1456	0.042	3.4622	NONE	NONE	NONE	NONE	Glyma.02G168800
Chr02:26016750-26016949	CHH	hypo	0.3	0.0751	3.9971	NONE	NONE	NONE	NONE	Glyma.02G168800
Chr02:26070600-26070849	CHH	hyper	0.0769	0.2561	3.3289	NONE	NONE	NONE	NONE	Glyma.02G168900
Chr02:2614100-2614299	CHH	hypo	0.1204	0.0219	5.4854	NONE	NONE	NONE	Glyma.02G028700	NONE
Chr02:26334400-26334599	CHH	hyper	0.0909	0.343	3.7726	NONE	NONE	NONE	NONE	Glyma.02G170000
Chr02:2641200-2641449	CHH	hypo	0.3431	0.0942	3.6443	NONE	NONE	NONE	NONE	Glyma.02G029000
Chr02:26658750-26659099	CHH	hypo	0.3595	0.0397	9.0434	NONE	NONE	NONE	NONE	Glyma.02G170600|Glyma.02G170700
Chr02:26662950-26663149	CHH	hypo	0.1904	0.0758	2.5137	Glyma.02G170800.1	NONE	Glyma.02G170800.1	NONE	Glyma.02G170800
Chr02:2685150-2685399	CHH	hyper	0.0519	0.2062	3.9744	NONE	NONE	NONE	NONE	Glyma.02G029300
Chr02:26878000-26878199	CHH	hypo	0.2686	0.0587	4.5767	NONE	NONE	NONE	Glyma.02G171200	NONE
Chr02:27043900-27044099	CHH	hypo	0.2198	0.0721	3.049	NONE	NONE	NONE	NONE	Glyma.02G171700
Chr02:27106500-27106849	CHH	hyper	0.0607	0.1637	2.6968	NONE	NONE	NONE	NONE	Glyma.02G171800
Chr02:2725900-2726099	CHH	hypo	0.6236	0.1829	3.4088	NONE	NONE	NONE	NONE	Glyma.02G029700
Chr02:27317150-27317349	CHH	hypo	0.2424	0.0635	3.8182	NONE	NONE	NONE	Glyma.02G172300	NONE
Chr02:27319550-27319849	CHH	hyper	0.0114	0.1841	16.199	NONE	NONE	NONE	Glyma.02G172300	NONE
Chr02:27320150-27320399	CHH	hypo	0.3046	0.065	4.6891	NONE	NONE	NONE	Glyma.02G172300	NONE
Chr02:27398750-27398949	CHH	hypo	0.2082	0.0489	4.2609	NONE	NONE	NONE	NONE	Glyma.02G172600
Chr02:27469300-27469699	CHH	hyper	0.0626	0.3135	5.009	NONE	NONE	NONE	Glyma.02G172900	NONE
Chr02:27519950-27520199	CHH	hypo	0.3095	0.0669	4.6284	NONE	NONE	NONE	NONE	Glyma.02G173000
Chr02:27520800-27520999	CHH	hypo	0.3694	0.0293	12.6239	NONE	NONE	NONE	NONE	Glyma.02G173000
Chr02:27614350-27614549	CHH	hypo	0.2923	0.0879	3.3246	NONE	NONE	Glyma.02G173500.1	NONE	Glyma.02G173500
Chr02:27908000-27908349	CHH	hypo	0.172	0.0618	2.7849	NONE	NONE	NONE	NONE	Glyma.02G174400
Chr02:27908350-27908649	CHH	hyper	0.0531	0.2461	4.6319	NONE	NONE	NONE	NONE	Glyma.02G174400
Chr02:28004000-28004349	CHH	hypo	0.3672	0.038	9.656	NONE	NONE	NONE	NONE	Glyma.02G174800
Chr02:28032200-28032399	CHH	hypo	0.3468	0.0508	6.8318	NONE	NONE	NONE	NONE	Glyma.02G174900
Chr02:28032900-28033149	CHH	hypo	0.1416	0.0272	5.2073	NONE	NONE	Glyma.02G174900.1	NONE	NONE
Chr02:28054200-28054399	CHH	hyper	0.0415	0.2857	6.8831	NONE	NONE	NONE	NONE	Glyma.02G175100
Chr02:28117400-28117599	CHH	hypo	0.1652	0.0574	2.878	NONE	NONE	Glyma.02G175200.1|Glyma.02G175200.1	NONE	NONE
Chr02:28119300-28119599	CHH	hypo	0.1538	0.0375	4.1026	NONE	NONE	Glyma.02G175200.1|Glyma.02G175200.1	NONE	NONE
Chr02:28134450-28134649	CHH	hyper	0.0531	0.1541	2.903	NONE	NONE	Glyma.02G175300.1	NONE	NONE
Chr02:2854850-2855149	CHH	hypo	0.2326	0.0802	2.902	NONE	NONE	NONE	NONE	Glyma.02G030900
Chr02:28933300-28933549	CHH	hyper	0.1006	0.2561	2.5443	NONE	NONE	NONE	NONE	Glyma.02G176300
Chr02:28967450-28967799	CHH	hypo	0.7289	0.1471	4.9539	NONE	NONE	NONE	NONE	Glyma.02G176700
Chr02:29221750-29221949	CHH	hypo	0.2795	0.1029	2.7158	NONE	NONE	NONE	NONE	Glyma.02G176900
Chr02:29233000-29233199	CHH	hypo	0.4059	0.0855	4.7486	NONE	NONE	NONE	Glyma.02G177000	NONE
Chr02:29234150-29234549	CHH	hyper	0.0402	0.3095	7.7021	NONE	NONE	NONE	Glyma.02G177000	NONE
Chr02:29235200-29235549	CHH	hypo	0.3979	0.0956	4.1605	NONE	NONE	NONE	Glyma.02G177000	NONE
Chr02:2961650-2961949	CHH	hypo	0.4738	0.0661	7.1662	NONE	NONE	NONE	NONE	Glyma.02G032400
Chr02:29809750-29810099	CHH	hyper	0.0316	0.1679	5.3113	NONE	NONE	NONE	NONE	Glyma.02G178100
Chr02:2984950-2985149	CHH	hyper	0.0176	0.1368	7.7818	NONE	NONE	NONE	Glyma.02G032600	NONE
Chr02:29978300-29978549	CHH	hypo	0.3047	0.1031	2.9545	NONE	NONE	NONE	NONE	Glyma.02G178200
Chr02:30232550-30232799	CHH	hyper	0.0615	0.2313	3.7632	NONE	NONE	NONE	NONE	Glyma.02G178700
Chr02:30232750-30232999	CHH	hypo	0.1511	0.0523	2.8903	NONE	NONE	NONE	NONE	Glyma.02G178700
Chr02:30293400-30293699	CHH	hypo	0.4396	0.0893	4.9237	NONE	NONE	Glyma.02G178900.1	NONE	NONE
Chr02:30382050-30382349	CHH	hypo	0.375	0.0647	5.7984	NONE	NONE	NONE	Glyma.02G179100	NONE
Chr02:30410500-30410799	CHH	hypo	0.1978	0.0758	2.6104	NONE	NONE	NONE	NONE	Glyma.02G179400
Chr02:30629350-30629649	CHH	hypo	0.4083	0.1289	3.1673	NONE	NONE	NONE	NONE	Glyma.02G179900
Chr02:30647350-30647549	CHH	hyper	0.0423	0.3428	8.1129	NONE	NONE	NONE	NONE	Glyma.02G180100
Chr02:30801300-30801549	CHH	hyper	0.0387	0.1385	3.5815	NONE	NONE	NONE	NONE	Glyma.02G180900
Chr02:30884400-30884599	CHH	hyper	0.0343	0.1261	3.6751	NONE	NONE	Glyma.02G181000.1	NONE	NONE
Chr02:31035550-31035749	CHH	hypo	0.2829	0.0578	4.8941	NONE	NONE	NONE	NONE	Glyma.02G181400
Chr02:31149850-31150099	CHH	hyper	0.1117	0.3237	2.8992	NONE	NONE	Glyma.02G182000.1	NONE	NONE
Chr02:31154250-31154499	CHH	hypo	0.338	0.0866	3.902	NONE	NONE	Glyma.02G182100.1|Glyma.02G182100.1	NONE	NONE
Chr02:31155250-31155549	CHH	hyper	0.0297	0.1724	5.8046	NONE	NONE	Glyma.02G182100.1	NONE	NONE
Chr02:3132000-3132249	CHH	hypo	0.6931	0.2601	2.6642	NONE	Glyma.02G033700.2|Glyma.02G033700.8|Glyma.02G033700.9	NONE	NONE	NONE
Chr02:31374400-31374699	CHH	hyper	0.0255	0.1213	4.7621	NONE	NONE	NONE	NONE	Glyma.02G182900
Chr02:31379800-31380399	CHH	hypo	0.4239	0.1309	3.2389	NONE	NONE	NONE	Glyma.02G182900	NONE
Chr02:31726650-31726849	CHH	hyper	0.1063	0.3092	2.9092	NONE	NONE	NONE	NONE	Glyma.02G183300
Chr02:31999400-31999649	CHH	hyper	0.0648	0.2139	3.301	NONE	NONE	Glyma.02G183600.1|Glyma.02G183600.1	NONE	NONE
Chr02:32011400-32011699	CHH	hyper	0.0648	0.2191	3.3821	NONE	NONE	Glyma.02G183700.1	NONE	Glyma.02G183800
Chr02:32184500-32184749	CHH	hypo	0.179	0.0659	2.7172	NONE	NONE	NONE	Glyma.02G184400	NONE
Chr02:32237450-32237749	CHH	hypo	0.4994	0.1389	3.5959	NONE	NONE	NONE	NONE	Glyma.02G184600
Chr02:3236150-3236499	CHH	hypo	0.2696	0.0726	3.7132	NONE	NONE	NONE	NONE	Glyma.02G034800|Glyma.02G034900
Chr02:32458050-32458249	CHH	hyper	0.1172	0.3822	3.2602	NONE	NONE	NONE	Glyma.02G184800	NONE
Chr02:32554850-32555149	CHH	hyper	0.04	0.1334	3.3353	NONE	NONE	Glyma.02G184900.1	NONE	NONE
Chr02:32587200-32587549	CHH	hyper	0.0492	0.3634	7.3846	NONE	NONE	NONE	NONE	Glyma.02G185100
Chr02:32606400-32606649	CHH	hyper	0.0927	0.4982	5.3737	NONE	NONE	NONE	NONE	Glyma.02G185200
Chr02:33111850-33112049	CHH	hypo	0.2674	0.0183	14.6321	NONE	NONE	NONE	NONE	Glyma.02G185900
Chr02:3325750-3325949	CHH	hyper	0.0294	0.2087	7.1103	NONE	NONE	NONE	NONE	Glyma.02G036100
Chr02:33474200-33474549	CHH	hyper	0.1397	0.3595	2.5739	NONE	NONE	NONE	NONE	Glyma.02G186100
Chr02:33773300-33773599	CHH	hyper	0.2312	0.6148	2.6589	NONE	NONE	NONE	NONE	Glyma.02G186300
Chr02:339000-339199	CHH	hypo	0.3345	0.0851	3.9305	NONE	NONE	NONE	NONE	Glyma.02G003000
Chr02:3400550-3400799	CHH	hypo	0.1672	0.0368	4.5468	NONE	NONE	NONE	NONE	Glyma.02G036700
Chr02:34033150-34033349	CHH	hyper	0.0093	0.1624	17.4916	NONE	NONE	NONE	NONE	Glyma.02G186600
Chr02:34033550-34033749	CHH	hypo	0.3601	0.0964	3.7354	NONE	NONE	NONE	NONE	Glyma.02G186600
Chr02:34051550-34051749	CHH	hyper	0.0588	0.3096	5.2627	NONE	NONE	NONE	NONE	Glyma.02G186700
Chr02:34052600-34052999	CHH	hypo	0.1169	0.0244	4.7989	NONE	NONE	NONE	NONE	Glyma.02G186700
Chr02:3439750-3439949	CHH	hypo	0.2105	0.0095	22.1404	NONE	NONE	NONE	Glyma.02G036900	NONE
Chr02:3441450-3441649	CHH	hypo	0.6838	0.1521	4.4972	NONE	NONE	NONE	NONE	Glyma.02G037000
Chr02:34505200-34505449	CHH	hypo	0.2237	0.0209	10.7241	NONE	NONE	NONE	NONE	Glyma.02G187000|Glyma.02G187100
Chr02:34518950-34519149	CHH	hypo	0.1985	0.0157	12.6323	NONE	NONE	NONE	NONE	Glyma.02G187200
Chr02:3453050-3453249	CHH	hyper	0.1048	0.2689	2.5661	NONE	NONE	NONE	NONE	Glyma.02G037100
Chr02:34604300-34604499	CHH	hypo	0.4607	0.1111	4.1461	NONE	NONE	NONE	NONE	Glyma.02G187300
Chr02:34706850-34707049	CHH	hyper	0.0794	0.2677	3.3731	NONE	NONE	NONE	NONE	Glyma.02G187400
Chr02:34720500-34720699	CHH	hyper	0.049	0.2912	5.9363	NONE	NONE	NONE	NONE	Glyma.02G187500
Chr02:35002900-35003299	CHH	hypo	0.5977	0.0372	16.0569	NONE	NONE	Glyma.02G188200.1	NONE	NONE
Chr02:35024300-35024799	CHH	hyper	0.1049	0.3639	3.4696	NONE	NONE	NONE	Glyma.02G188300	NONE
Chr02:3510600-3510799	CHH	hypo	0.4316	0.1669	2.5855	NONE	NONE	NONE	NONE	Glyma.02G037600
Chr02:35182550-35182999	CHH	hypo	0.2037	0.0643	3.1665	NONE	NONE	NONE	NONE	Glyma.02G188700
Chr02:35290800-35291049	CHH	hypo	0.1246	0.0282	4.423	NONE	NONE	NONE	NONE	Glyma.02G189000
Chr02:35291900-35292099	CHH	hypo	0.1347	0.0152	8.8408	NONE	NONE	NONE	NONE	Glyma.02G189000
Chr02:35301050-35301299	CHH	hypo	0.1252	0.004	31.1352	NONE	NONE	NONE	NONE	Glyma.02G189100
Chr02:35784650-35784849	CHH	hypo	0.1975	0.0627	3.1507	NONE	NONE	NONE	Glyma.02G190200	NONE
Chr02:35822250-35822449	CHH	hyper	0.1224	0.3434	2.8057	NONE	NONE	Glyma.02G190500.1	NONE	NONE
Chr02:35829450-35829649	CHH	hypo	0.3706	0.1481	2.503	NONE	NONE	NONE	NONE	Glyma.02G190600
Chr02:3592900-3593199	CHH	hyper	0.031	0.1051	3.391	NONE	NONE	NONE	NONE	Glyma.02G038500|Glyma.02G038600
Chr02:3601250-3601449	CHH	hyper	0.1962	0.5449	2.7773	NONE	NONE	NONE	Glyma.02G038600	NONE
Chr02:3606800-3607049	CHH	hyper	0.1195	0.318	2.6623	NONE	NONE	NONE	Glyma.02G038600	NONE
Chr02:36077000-36077299	CHH	hyper	0.0451	0.2675	5.9363	NONE	NONE	NONE	NONE	Glyma.02G191000
Chr02:36102750-36102949	CHH	hyper	0.0357	0.1273	3.564	NONE	NONE	NONE	NONE	Glyma.02G191100
Chr02:36173200-36173549	CHH	hyper	0.1391	0.3586	2.5776	NONE	NONE	NONE	Glyma.02G191500	NONE
Chr02:36301250-36301649	CHH	hyper	0.0428	0.1857	4.3372	NONE	NONE	Glyma.02G192100.1	NONE	NONE
Chr02:36333450-36333699	CHH	hypo	0.6032	0.0341	17.6695	NONE	NONE	NONE	Glyma.02G192200	NONE
Chr02:36352850-36353149	CHH	hypo	0.3866	0.1501	2.5747	NONE	NONE	NONE	NONE	Glyma.02G192300
Chr02:36408950-36409449	CHH	hyper	0.2034	0.675	3.3188	NONE	NONE	NONE	NONE	Glyma.02G192500
Chr02:36422300-36422499	CHH	hypo	0.3214	0.0515	6.2449	NONE	NONE	NONE	NONE	Glyma.02G192600
Chr02:36471950-36472249	CHH	hyper	0.021	0.2104	10.0401	NONE	NONE	NONE	NONE	Glyma.02G192800
Chr02:36572800-36572999	CHH	hypo	0.2011	0.0717	2.8051	NONE	NONE	NONE	Glyma.02G193400	NONE
Chr02:36710650-36710999	CHH	hyper	0.0683	0.1841	2.6939	NONE	Glyma.02G193800.1	NONE	NONE	NONE
Chr02:36720400-36720649	CHH	hyper	0.0844	0.2162	2.5635	NONE	NONE	NONE	NONE	Glyma.02G194000
Chr02:36737900-36738249	CHH	hyper	0.1014	0.3121	3.0769	Glyma.02G194100.1	NONE	NONE	NONE	NONE
Chr02:36751250-36751599	CHH	hypo	0.2028	0.0522	3.8879	NONE	NONE	NONE	Glyma.02G194200	NONE
Chr02:36758350-36758649	CHH	hypo	0.2283	0.0838	2.7258	NONE	NONE	NONE	NONE	Glyma.02G194300
Chr02:36908100-36908349	CHH	hypo	0.314	0.085	3.6936	NONE	NONE	NONE	NONE	Glyma.02G195600
Chr02:37470900-37471249	CHH	hyper	0.1015	0.3306	3.257	NONE	NONE	NONE	Glyma.02G197100	NONE
Chr02:37495450-37495649	CHH	hypo	0.2781	0.0032	86.1043	NONE	NONE	NONE	NONE	Glyma.02G197300
Chr02:37642250-37642449	CHH	hyper	0.2569	0.7399	2.8795	NONE	NONE	NONE	NONE	Glyma.02G197700
Chr02:37685000-37685199	CHH	hyper	0.0955	0.3532	3.6986	NONE	NONE	NONE	NONE	Glyma.02G197800
Chr02:3775750-3776099	CHH	hyper	0.0603	0.202	3.3478	NONE	NONE	NONE	NONE	Glyma.02G040100
Chr02:38039900-38040099	CHH	hypo	0.1801	0.0417	4.3223	NONE	NONE	NONE	NONE	Glyma.02G198600
Chr02:38045300-38045549	CHH	hypo	0.1848	0.0039	47.3004	NONE	NONE	NONE	NONE	Glyma.02G198700
Chr02:38100-38299	CHH	hypo	0.654	0.2455	2.6634	NONE	NONE	NONE	NONE	Glyma.02G000400
Chr02:38147900-38148549	CHH	hypo	0.1126	0.0356	3.1635	NONE	NONE	NONE	NONE	Glyma.02G199200
Chr02:3818800-3819049	CHH	hypo	0.2772	0.0581	4.7702	NONE	NONE	NONE	NONE	Glyma.02G040600
Chr02:38296850-38297149	CHH	hyper	0.0374	0.1606	4.2902	NONE	NONE	NONE	NONE	Glyma.02G199600
Chr02:38312500-38312699	CHH	hypo	0.5909	0.1285	4.5985	NONE	NONE	NONE	NONE	Glyma.02G199800
Chr02:38348050-38348249	CHH	hyper	0.076	0.3834	5.0446	NONE	NONE	NONE	NONE	Glyma.02G200200
Chr02:38368950-38369149	CHH	hyper	0.0824	0.2391	2.9014	NONE	NONE	NONE	NONE	Glyma.02G200400
Chr02:38459900-38460099	CHH	hyper	0.2723	0.8082	2.9678	NONE	NONE	NONE	NONE	Glyma.02G200700
Chr02:38478000-38478349	CHH	hypo	0.099	0.0064	15.407	NONE	NONE	NONE	Glyma.02G201000	NONE
Chr02:3848800-3849349	CHH	hypo	0.2992	0.0601	4.9741	NONE	NONE	NONE	NONE	Glyma.02G040900
Chr02:38502950-38503199	CHH	hyper	0.0488	0.2818	5.7779	NONE	Glyma.02G201200.1	NONE	NONE	NONE
Chr02:38524350-38524599	CHH	hyper	0.0442	0.2357	5.3317	NONE	NONE	NONE	NONE	Glyma.02G201300
Chr02:38524600-38524799	CHH	hypo	0.3842	0.0692	5.5537	NONE	NONE	NONE	NONE	Glyma.02G201300
Chr02:38773800-38774049	CHH	hypo	0.08	0.0039	20.46	NONE	NONE	Glyma.02G202600.1	NONE	NONE
Chr02:38901800-38902049	CHH	hypo	0.1048	0.0298	3.5208	NONE	NONE	NONE	NONE	Glyma.02G203600
Chr02:38907800-38907999	CHH	hypo	0.6015	0.1	6.0153	NONE	NONE	NONE	NONE	Glyma.02G203700
Chr02:39003200-39003499	CHH	hypo	0.4931	0.1605	3.0724	NONE	NONE	NONE	Glyma.02G204800	NONE
Chr02:39027950-39028149	CHH	hyper	0.1308	0.5202	3.977	NONE	NONE	NONE	NONE	Glyma.02G205100
Chr02:39033400-39033649	CHH	hyper	0.3069	0.902	2.9389	NONE	NONE	NONE	NONE	Glyma.02G205200
Chr02:39054250-39054649	CHH	hypo	0.167	0.0205	8.1547	NONE	NONE	NONE	NONE	Glyma.02G205500
Chr02:39139800-39139999	CHH	hyper	0.1288	0.3269	2.5374	NONE	NONE	NONE	NONE	Glyma.02G206400
Chr02:39184800-39184999	CHH	hyper	0.0132	0.2227	16.8812	NONE	NONE	NONE	NONE	Glyma.02G207000
Chr02:39295400-39295849	CHH	hyper	0.0405	0.1965	4.8482	NONE	NONE	NONE	NONE	Glyma.02G208100
Chr02:39327250-39327449	CHH	hyper	0.009	0.0893	9.9701	NONE	Glyma.02G208300.1	NONE	NONE	NONE
Chr02:3945950-3946199	CHH	hypo	0.402	0.1183	3.3978	NONE	Glyma.02G041800.1	NONE	NONE	NONE
Chr02:39484400-39484749	CHH	hypo	0.189	0.0363	5.2119	NONE	NONE	NONE	Glyma.02G209600	NONE
Chr02:39485450-39485699	CHH	hyper	0.0599	0.2294	3.8312	NONE	NONE	NONE	Glyma.02G209600	NONE
Chr02:39514150-39514399	CHH	hypo	0.2006	0.0483	4.1493	NONE	NONE	Glyma.02G209900.1	NONE	NONE
Chr02:39536350-39536599	CHH	hyper	0.0492	0.4634	9.4233	NONE	NONE	NONE	NONE	Glyma.02G210100
Chr02:39544950-39545199	CHH	hypo	0.2676	0.0541	4.9507	NONE	NONE	NONE	NONE	Glyma.02G210300
Chr02:3956400-3956599	CHH	hypo	0.2396	0.0333	7.1881	NONE	NONE	NONE	Glyma.02G042000	NONE
Chr02:3962050-3962349	CHH	hyper	0.1335	0.5267	3.9448	NONE	NONE	NONE	NONE	Glyma.02G042100
Chr02:39653100-39653349	CHH	hypo	0.4821	0.1445	3.3358	NONE	NONE	NONE	NONE	Glyma.02G211200
Chr02:39885600-39885899	CHH	hypo	0.1537	0.0378	4.0686	NONE	NONE	NONE	NONE	Glyma.02G212700
Chr02:39944100-39944499	CHH	hypo	0.3826	0.0668	5.7265	NONE	NONE	NONE	NONE	Glyma.02G213400
Chr02:39969750-39969949	CHH	hyper	0.1132	0.5867	5.1827	NONE	NONE	NONE	NONE	Glyma.02G213500
Chr02:40056800-40057199	CHH	hyper	0.0584	0.2841	4.8643	NONE	NONE	NONE	NONE	Glyma.02G214400
Chr02:40108350-40108649	CHH	hypo	0.1203	0.0452	2.6636	NONE	NONE	NONE	NONE	Glyma.02G215000
Chr02:40152450-40152699	CHH	hyper	0.1481	0.4596	3.1023	NONE	NONE	NONE	NONE	Glyma.02G215400
Chr02:40213350-40213699	CHH	hyper	0	0.3699	36.9926	NONE	NONE	NONE	NONE	Glyma.02G215700
Chr02:40215300-40215499	CHH	hyper	0.069	0.2133	3.0935	NONE	Glyma.02G215700.1	NONE	NONE	NONE
Chr02:40264350-40264549	CHH	hyper	0.0948	0.4141	4.3661	NONE	NONE	NONE	NONE	Glyma.02G215900
Chr02:40350750-40350999	CHH	hypo	0.4467	0.1436	3.1113	NONE	NONE	NONE	Glyma.02G216600	NONE
Chr02:40389200-40389399	CHH	hypo	0.2856	0.0246	11.6133	NONE	NONE	NONE	NONE	Glyma.02G216900
Chr02:40420250-40420549	CHH	hypo	0.2332	0.0881	2.648	NONE	NONE	NONE	Glyma.02G217300	NONE
Chr02:40434850-40435049	CHH	hyper	0.055	0.1631	2.9663	NONE	NONE	NONE	NONE	Glyma.02G217500
Chr02:40446450-40446649	CHH	hyper	0.1043	0.2632	2.5239	NONE	NONE	NONE	Glyma.02G217600	NONE
Chr02:40650950-40651149	CHH	hypo	0.1849	0.0738	2.5045	NONE	NONE	NONE	NONE	Glyma.02G218500
Chr02:40660500-40660699	CHH	hypo	0.5916	0.0102	58.23	NONE	NONE	NONE	NONE	Glyma.02G218600
Chr02:40691400-40691949	CHH	hypo	0.5482	0.2134	2.5686	NONE	NONE	NONE	NONE	Glyma.02G218900
Chr02:40726350-40726549	CHH	hyper	0.1183	0.4915	4.1545	NONE	NONE	NONE	Glyma.02G219300	NONE
Chr02:40749600-40749799	CHH	hyper	0.0256	0.1289	5.0285	NONE	NONE	NONE	Glyma.02G219600	NONE
Chr02:40756600-40756849	CHH	hypo	0.7384	0.0911	8.1096	NONE	NONE	NONE	Glyma.02G219600	Glyma.02G219700
Chr02:4076000-4076349	CHH	hyper	0.0818	0.2235	2.7316	NONE	NONE	NONE	NONE	Glyma.02G043800
Chr02:40791550-40791849	CHH	hypo	0.1053	0.0082	12.7922	NONE	NONE	NONE	NONE	Glyma.02G219900
Chr02:40792450-40792649	CHH	hyper	0.0063	0.0707	11.1749	NONE	NONE	NONE	NONE	Glyma.02G219900
Chr02:40821500-40821849	CHH	hypo	0.1674	0.0644	2.5979	NONE	NONE	NONE	NONE	Glyma.02G220400
Chr02:40863950-40864199	CHH	hypo	0.5736	0.1276	4.4951	NONE	NONE	NONE	NONE	Glyma.02G220800
Chr02:40919200-40919749	CHH	hypo	0.4308	0.0809	5.3254	NONE	NONE	NONE	NONE	Glyma.02G221400|Glyma.02G221300|Glyma.02G221500
Chr02:40919950-40920199	CHH	hypo	0.299	0.067	4.4655	NONE	NONE	Glyma.02G221400.1	NONE	Glyma.02G221400|Glyma.02G221300|Glyma.02G221500
Chr02:40990100-40990449	CHH	hypo	0.1941	0.0764	2.5418	NONE	NONE	NONE	NONE	Glyma.02G222300
Chr02:41007850-41008049	CHH	hyper	0.1118	0.4202	3.759	NONE	NONE	NONE	Glyma.02G222500	NONE
Chr02:41009250-41009599	CHH	hypo	0.3208	0.1223	2.623	NONE	NONE	NONE	Glyma.02G222500	NONE
Chr02:41059850-41060099	CHH	hyper	0.0258	0.2812	10.9191	NONE	NONE	NONE	NONE	Glyma.02G222900
Chr02:41205450-41205649	CHH	hypo	0.0675	0.0048	14.0857	NONE	NONE	NONE	NONE	Glyma.02G224600
Chr02:41206400-41206599	CHH	hypo	0.3094	0.0084	37.0269	NONE	NONE	NONE	NONE	Glyma.02G224600
Chr02:41235750-41235949	CHH	hypo	0.4855	0.0795	6.1091	NONE	NONE	NONE	NONE	Glyma.02G224900
Chr02:41268750-41268999	CHH	hypo	0.3487	0.0838	4.1588	NONE	NONE	NONE	NONE	Glyma.02G225400
Chr02:41275950-41276199	CHH	hypo	0.2765	0.0346	7.9888	NONE	NONE	NONE	NONE	Glyma.02G225500
Chr02:41291800-41291999	CHH	hyper	0.1582	0.4009	2.5334	NONE	NONE	NONE	NONE	Glyma.02G225800
Chr02:41296800-41296999	CHH	hypo	0.2468	0.0914	2.6996	NONE	NONE	NONE	NONE	Glyma.02G226000
Chr02:41425550-41425749	CHH	hypo	0.2992	0.0149	20.1434	NONE	NONE	NONE	NONE	Glyma.02G227200
Chr02:4144400-4144599	CHH	hyper	0.0433	0.2479	5.7221	NONE	NONE	NONE	NONE	Glyma.02G044800
Chr02:41473950-41474299	CHH	hypo	0.6112	0.1688	3.6206	NONE	NONE	NONE	NONE	Glyma.02G227800
Chr02:41479750-41479999	CHH	hypo	0.1226	0.0345	3.5537	NONE	NONE	NONE	NONE	Glyma.02G227900
Chr02:41491600-41491799	CHH	hypo	0.3279	0.0037	87.8891	NONE	NONE	NONE	Glyma.02G228000	NONE
Chr02:41551450-41551749	CHH	hyper	0.0419	0.2083	4.9743	NONE	NONE	NONE	NONE	Glyma.02G228200
Chr02:41590250-41590499	CHH	hypo	0.3033	0.1003	3.0255	NONE	NONE	NONE	NONE	Glyma.02G228400
Chr02:41601350-41601699	CHH	hyper	0.1954	0.5074	2.5968	NONE	NONE	NONE	NONE	Glyma.02G228500
Chr02:41605150-41605399	CHH	hyper	0.0161	0.08	4.9571	NONE	NONE	NONE	Glyma.02G228500	NONE
Chr02:41635850-41636199	CHH	hyper	0.0485	0.3957	8.1621	NONE	NONE	Glyma.02G228900.1|Glyma.02G228900.1	NONE	NONE
Chr02:41644800-41645049	CHH	hyper	0.021	0.0891	4.2352	NONE	NONE	NONE	NONE	Glyma.02G229000
Chr02:41697450-41697699	CHH	hypo	0.0729	0.002	37.0966	NONE	NONE	NONE	Glyma.02G229500	NONE
Chr02:41697850-41698099	CHH	hyper	0.0722	0.1997	2.7655	NONE	NONE	NONE	Glyma.02G229500	NONE
Chr02:41807600-41808349	CHH	hypo	0.3418	0.0903	3.7843	NONE	NONE	NONE	NONE	Glyma.02G230500
Chr02:41864050-41864399	CHH	hypo	0.2414	0.0706	3.4177	NONE	NONE	NONE	NONE	Glyma.02G231200
Chr02:41909550-41909799	CHH	hypo	0.1554	0.0397	3.9114	NONE	NONE	NONE	NONE	Glyma.02G232000
Chr02:42006050-42006249	CHH	hypo	0.1142	0.0018	64.8564	NONE	NONE	NONE	NONE	Glyma.02G232600
Chr02:42227550-42227799	CHH	hyper	0.0651	0.5342	8.208	NONE	NONE	NONE	NONE	Glyma.02G234800
Chr02:42537200-42537499	CHH	hyper	0.1692	0.5882	3.4759	NONE	NONE	NONE	Glyma.02G237200	NONE
Chr02:42554100-42554349	CHH	hypo	0.2656	0.0084	31.4556	NONE	NONE	NONE	Glyma.02G237300	NONE
Chr02:42554550-42554849	CHH	hyper	0.0273	0.5383	19.7393	NONE	NONE	NONE	Glyma.02G237300	NONE
Chr02:42555150-42555349	CHH	hypo	0.4965	0.1742	2.8508	NONE	NONE	NONE	Glyma.02G237300	NONE
Chr02:42606200-42606399	CHH	hypo	0.4474	0.1412	3.1692	NONE	NONE	NONE	NONE	Glyma.02G237700
Chr02:42716050-42716299	CHH	hyper	0.0336	0.0985	2.9296	NONE	NONE	Glyma.02G238600.4	NONE	NONE
Chr02:42744650-42744849	CHH	hypo	0.0738	0.0034	21.9371	NONE	NONE	NONE	NONE	Glyma.02G238900
Chr02:42764600-42764799	CHH	hypo	0.442	0.1545	2.8603	NONE	NONE	NONE	NONE	Glyma.02G239200
Chr02:42787550-42787749	CHH	hypo	0.1229	0.0491	2.5014	NONE	NONE	NONE	NONE	Glyma.02G239400
Chr02:42839050-42839449	CHH	hyper	0.0278	0.2704	9.7212	NONE	Glyma.02G239700.1	NONE	NONE	NONE
Chr02:42842450-42842699	CHH	hyper	0.0794	0.3217	4.0501	NONE	NONE	NONE	NONE	Glyma.02G239700
Chr02:42878700-42878949	CHH	hypo	0.2059	0.0781	2.6382	NONE	NONE	NONE	NONE	Glyma.02G240200
Chr02:42881650-42881849	CHH	hyper	0	0.4029	40.2941	NONE	NONE	NONE	NONE	Glyma.02G240300
Chr02:42961850-42962049	CHH	hyper	0.0611	0.1642	2.6879	NONE	NONE	NONE	NONE	Glyma.02G241200
Chr02:43106300-43106549	CHH	hyper	0.0222	0.7143	32.1429	NONE	NONE	NONE	NONE	Glyma.02G242600
Chr02:43194050-43194299	CHH	hyper	0.0611	0.2823	4.6242	NONE	NONE	NONE	Glyma.02G243900	NONE
Chr02:43256450-43256849	CHH	hypo	0.6918	0.1994	3.4704	NONE	NONE	NONE	NONE	Glyma.02G244500
Chr02:43346350-43346599	CHH	hypo	0.1008	0.0293	3.4432	NONE	NONE	NONE	NONE	Glyma.02G245300
Chr02:43571250-43571449	CHH	hypo	0.1	0.0086	11.5909	NONE	NONE	NONE	Glyma.02G248300	NONE
Chr02:43573850-43574049	CHH	hypo	0.0905	0.0017	52.6795	NONE	NONE	NONE	NONE	Glyma.02G248300
Chr02:43678150-43678499	CHH	hypo	0.131	0.0143	9.1738	NONE	NONE	NONE	NONE	Glyma.02G249100
Chr02:43792300-43792699	CHH	hyper	0.0987	0.415	4.2062	NONE	NONE	NONE	NONE	Glyma.02G250400
Chr02:43793600-43794049	CHH	hyper	0.1158	0.4991	4.3111	NONE	NONE	NONE	NONE	Glyma.02G250400
Chr02:43807600-43807899	CHH	hyper	0.0566	0.1461	2.581	NONE	Glyma.02G250600.1	NONE	NONE	NONE
Chr02:4403500-4403799	CHH	hyper	0.0175	0.0717	4.1013	NONE	NONE	NONE	NONE	Glyma.02G047900
Chr02:44057900-44058149	CHH	hyper	0.0243	0.0888	3.6607	NONE	NONE	NONE	NONE	Glyma.02G253200
Chr02:44104550-44104849	CHH	hypo	0.6188	0.0673	9.2	NONE	NONE	NONE	NONE	Glyma.02G254100|Glyma.02G254000
Chr02:44134350-44134549	CHH	hypo	0.7387	0.2955	2.5003	NONE	NONE	NONE	Glyma.02G254300	NONE
Chr02:44185750-44186049	CHH	hyper	0.0358	0.3945	11.0147	NONE	NONE	NONE	NONE	Glyma.02G254700
Chr02:44309150-44309449	CHH	hypo	0.1625	0.0365	4.4471	NONE	NONE	NONE	NONE	Glyma.02G256600
Chr02:44313150-44313349	CHH	hyper	0.0492	0.1993	4.0526	NONE	NONE	NONE	NONE	Glyma.02G256700
Chr02:44314650-44314899	CHH	hypo	0.191	0.0277	6.8828	NONE	NONE	NONE	NONE	Glyma.02G256700
Chr02:4434550-4434749	CHH	hypo	0.4516	0.12	3.7637	NONE	NONE	NONE	NONE	Glyma.02G048300
Chr02:44428800-44429049	CHH	hypo	0.1525	0.0384	3.973	NONE	NONE	NONE	NONE	Glyma.02G257700
Chr02:44429750-44429999	CHH	hypo	0.2538	0	25.3788	NONE	Glyma.02G257800.1	NONE	NONE	NONE
Chr02:44442800-44442999	CHH	hypo	0.3269	0.0726	4.5018	NONE	NONE	NONE	NONE	Glyma.02G257800
Chr02:44502050-44502499	CHH	hypo	0.2412	0.0629	3.8346	NONE	NONE	NONE	NONE	Glyma.02G258100
Chr02:44591500-44591799	CHH	hypo	0.2741	0.0023	117.996	NONE	NONE	NONE	Glyma.02G258800	NONE
Chr02:44599900-44600199	CHH	hyper	0.0619	0.394	6.3654	NONE	NONE	NONE	NONE	Glyma.02G258900
Chr02:44649400-44649649	CHH	hypo	0.1714	0.0569	3.0132	NONE	NONE	NONE	NONE	Glyma.02G259500
Chr02:44650300-44650499	CHH	hypo	0.0263	0.0014	18.5978	NONE	NONE	NONE	NONE	Glyma.02G259500
Chr02:44689750-44689949	CHH	hypo	0.145	0.0106	13.7188	NONE	NONE	NONE	NONE	Glyma.02G260100|Glyma.02G260200
Chr02:44759700-44760049	CHH	hypo	0.3725	0.1447	2.5734	NONE	NONE	NONE	Glyma.02G261600	NONE
Chr02:44790800-44790999	CHH	hyper	0.0021	0.0712	33.2797	NONE	NONE	NONE	NONE	Glyma.02G261900
Chr02:45017050-45017299	CHH	hypo	0.1551	0.0287	5.398	NONE	NONE	NONE	Glyma.02G265100	NONE
Chr02:45030850-45031299	CHH	hypo	0.2618	0.087	3.0099	NONE	NONE	NONE	NONE	Glyma.02G265300
Chr02:45133850-45134049	CHH	hyper	0.0885	0.5019	5.6712	NONE	NONE	NONE	Glyma.02G266700	Glyma.02G266800
Chr02:4521600-4521999	CHH	hypo	0.3473	0.0655	5.305	NONE	NONE	NONE	NONE	Glyma.02G049700|Glyma.02G049800
Chr02:45329500-45330099	CHH	hyper	0.0327	0.342	10.4496	NONE	NONE	NONE	NONE	Glyma.02G269200
Chr02:45510250-45510599	CHH	hyper	0.0186	0.3889	20.9319	NONE	NONE	NONE	NONE	Glyma.02G271300
Chr02:45674150-45674399	CHH	hypo	0.2123	0.0257	8.263	NONE	NONE	NONE	NONE	Glyma.02G273200
Chr02:45838850-45839049	CHH	hypo	0.5159	0.1007	5.1213	NONE	NONE	NONE	NONE	Glyma.02G275400
Chr02:45995150-45995399	CHH	hyper	0.162	0.4833	2.9832	NONE	NONE	NONE	NONE	Glyma.02G277100
Chr02:46168450-46168699	CHH	hypo	0.3711	0.0541	6.8579	NONE	NONE	NONE	NONE	Glyma.02G279400|Glyma.02G279500
Chr02:46278750-46278949	CHH	hypo	0.4893	0.139	3.5197	NONE	NONE	NONE	NONE	Glyma.02G280400
Chr02:46399600-46399799	CHH	hypo	0.1671	0.0469	3.5622	NONE	NONE	NONE	NONE	Glyma.02G281700
Chr02:46445550-46445749	CHH	hypo	0.2694	0.0629	4.2799	NONE	NONE	NONE	NONE	Glyma.02G282200
Chr02:4647900-4648249	CHH	hypo	0.4351	0.1583	2.7488	NONE	NONE	NONE	NONE	Glyma.02G051200
Chr02:46495350-46495799	CHH	hyper	0.1539	0.6166	4.0072	NONE	Glyma.02G283000.1|Glyma.02G283000.2|Glyma.02G283000.4	NONE	NONE	NONE
Chr02:46506250-46506449	CHH	hyper	0.1073	0.4441	4.1401	NONE	NONE	NONE	NONE	Glyma.02G283200
Chr02:46524650-46524849	CHH	hypo	0.5749	0.1641	3.5025	NONE	NONE	NONE	NONE	Glyma.02G283400
Chr02:46540050-46540249	CHH	hyper	0.021	0.1545	7.3667	NONE	NONE	NONE	NONE	Glyma.02G283600|Glyma.02G283700
Chr02:46616250-46616499	CHH	hypo	0.0951	0.0104	9.1399	NONE	NONE	NONE	NONE	Glyma.02G284800
Chr02:46764450-46764699	CHH	hyper	0.1609	0.4817	2.9934	NONE	NONE	NONE	NONE	Glyma.02G287200
Chr02:46771400-46771749	CHH	hyper	0.125	0.5222	4.178	NONE	NONE	NONE	NONE	Glyma.02G287300
Chr02:4679450-4679749	CHH	hyper	0.0085	0.1152	13.632	NONE	NONE	NONE	Glyma.02G051600	NONE
Chr02:46895000-46895699	CHH	hypo	0.3333	0.1156	2.882	NONE	NONE	NONE	NONE	Glyma.02G288900
Chr02:46896800-46897049	CHH	hypo	0.1196	0.0325	3.6814	NONE	NONE	NONE	NONE	Glyma.02G289000
Chr02:46951150-46951499	CHH	hypo	0.4531	0.0824	5.4969	NONE	NONE	NONE	NONE	Glyma.02G289800
Chr02:46973700-46974049	CHH	hypo	0.3058	0.0952	3.2134	NONE	NONE	NONE	NONE	Glyma.02G290100
Chr02:46974550-46974849	CHH	hyper	0.1514	0.4553	3.0081	NONE	NONE	NONE	NONE	Glyma.02G290100
Chr02:47334100-47334399	CHH	hyper	0.0177	0.1228	6.9496	NONE	NONE	Glyma.02G295300.1	NONE	NONE
Chr02:47619100-47619399	CHH	hyper	0.0292	0.0882	3.0209	NONE	NONE	NONE	NONE	Glyma.02G299100
Chr02:47630200-47630599	CHH	hypo	0.2419	0.0901	2.685	NONE	NONE	NONE	NONE	Glyma.02G299300
Chr02:47686150-47686449	CHH	hypo	0.1667	0.0247	6.7544	NONE	NONE	NONE	NONE	Glyma.02G300500
Chr02:47689500-47689699	CHH	hypo	0.094	0.0332	2.8321	NONE	NONE	NONE	Glyma.02G300600	NONE
Chr02:47773300-47773799	CHH	hyper	0.1742	0.4895	2.8106	NONE	NONE	NONE	NONE	Glyma.02G302100
Chr02:47797400-47797749	CHH	hypo	0.3389	0.0455	7.4563	NONE	NONE	NONE	NONE	Glyma.02G302500
Chr02:47818750-47818999	CHH	hyper	0.0714	0.281	3.9339	NONE	NONE	NONE	NONE	Glyma.02G302700
Chr02:47858050-47858399	CHH	hypo	0.3592	0.0495	7.2566	NONE	NONE	NONE	NONE	Glyma.02G303200
Chr02:47888950-47889199	CHH	hypo	0.1372	0.0423	3.2413	NONE	NONE	NONE	NONE	Glyma.02G303600
Chr02:47906400-47906749	CHH	hyper	0.0723	0.2444	3.3805	NONE	NONE	NONE	NONE	Glyma.02G303900
Chr02:47917900-47918099	CHH	hypo	0.5281	0.1577	3.3477	NONE	NONE	NONE	NONE	Glyma.02G304000
Chr02:47941850-47942099	CHH	hyper	0.0247	0.1781	7.2086	NONE	NONE	NONE	NONE	Glyma.02G304300
Chr02:4797450-4797649	CHH	hyper	0.0379	0.113	2.9797	NONE	NONE	NONE	NONE	Glyma.02G052200|Glyma.02G052300
Chr02:48011350-48011549	CHH	hypo	0.0548	0.0177	3.0959	NONE	NONE	Glyma.02G305200.1	NONE	NONE
Chr02:48022950-48023299	CHH	hypo	0.5632	0.1429	3.941	NONE	NONE	NONE	NONE	Glyma.02G305400
Chr02:48190500-48190699	CHH	hypo	0.1813	0.0338	5.3694	NONE	NONE	NONE	NONE	Glyma.02G307900
Chr02:48294600-48294949	CHH	hypo	0.1529	0.0265	5.7772	NONE	NONE	NONE	NONE	Glyma.02G309400
Chr02:4842850-4843049	CHH	hypo	0.0535	0.0069	7.6984	NONE	NONE	NONE	Glyma.02G053000	Glyma.02G052900
Chr02:48484800-48484999	CHH	hyper	0.0414	0.311	7.5112	NONE	NONE	NONE	Glyma.02G311300	NONE
Chr02:48493550-48493799	CHH	hypo	0.2667	0.1049	2.5422	NONE	NONE	NONE	Glyma.02G311500	NONE
Chr02:4880200-4880449	CHH	hypo	0.4312	0.1719	2.5077	NONE	NONE	NONE	Glyma.02G053400	NONE
Chr02:488900-489299	CHH	hypo	0.1612	0.0401	4.0174	NONE	NONE	NONE	NONE	Glyma.02G004400
Chr02:5011300-5011799	CHH	hypo	0.5426	0.1357	3.9992	NONE	NONE	NONE	NONE	Glyma.02G055500|Glyma.02G055600
Chr02:5135850-5136049	CHH	hyper	0.0499	0.2486	4.9803	NONE	NONE	NONE	Glyma.02G057300	NONE
Chr02:5196100-5196299	CHH	hyper	0.1836	0.6689	3.6429	NONE	NONE	NONE	Glyma.02G057900	NONE
Chr02:5219250-5219599	CHH	hypo	0.1593	0.0342	4.6541	NONE	Glyma.02G058200.3	NONE	NONE	NONE
Chr02:5223650-5223849	CHH	hyper	0.0075	0.1399	18.749	NONE	NONE	NONE	NONE	Glyma.02G058300|Glyma.02G058200
Chr02:5327400-5327849	CHH	hyper	0.0089	0.1561	17.5685	NONE	NONE	NONE	NONE	Glyma.02G059200
Chr02:5470550-5470899	CHH	hyper	0.1408	0.388	2.7551	NONE	NONE	NONE	NONE	Glyma.02G060400
Chr02:5555250-5555499	CHH	hypo	0.1538	0.0307	5.0136	NONE	NONE	NONE	NONE	Glyma.02G061100|Glyma.02G061200
Chr02:5563000-5563249	CHH	hyper	0.0137	0.1013	7.4134	NONE	NONE	NONE	NONE	Glyma.02G061300
Chr02:5703700-5703899	CHH	hyper	0.0145	0.2792	19.2662	NONE	NONE	NONE	NONE	Glyma.02G063500
Chr02:5720050-5720399	CHH	hypo	0.5253	0.152	3.456	NONE	NONE	NONE	NONE	Glyma.02G063800
Chr02:5796650-5796999	CHH	hypo	0.1036	0.021	4.9421	NONE	NONE	NONE	NONE	Glyma.02G064900
Chr02:5843400-5843749	CHH	hypo	0.3977	0.0639	6.219	NONE	NONE	NONE	NONE	Glyma.02G065600
Chr02:5845900-5846299	CHH	hypo	0.3708	0.0416	8.9167	NONE	NONE	Glyma.02G065800.1	NONE	Glyma.02G065700
Chr02:5876400-5876699	CHH	hyper	0.0238	0.2242	9.415	NONE	NONE	NONE	NONE	Glyma.02G066200
Chr02:5892600-5892799	CHH	hypo	0.24	0.0817	2.9397	NONE	NONE	NONE	NONE	Glyma.02G066300
Chr02:6034300-6034549	CHH	hypo	0.5246	0.0582	9.0096	NONE	Glyma.02G068600.1	NONE	NONE	NONE
Chr02:6082100-6082299	CHH	hyper	0.2667	0.6775	2.5408	NONE	NONE	NONE	Glyma.02G069100	NONE
Chr02:6085700-6086049	CHH	hypo	0.2668	0.0142	18.825	NONE	NONE	NONE	Glyma.02G069100	NONE
Chr02:6087500-6087749	CHH	hypo	0.1995	0.0586	3.4034	NONE	NONE	NONE	Glyma.02G069100	NONE
Chr02:6360500-6360899	CHH	hypo	0.4671	0.1031	4.5295	NONE	NONE	NONE	NONE	Glyma.02G072600
Chr02:6361200-6361449	CHH	hypo	0.3747	0.0436	8.5999	NONE	NONE	NONE	NONE	Glyma.02G072600|Glyma.02G072700
Chr02:6361950-6362149	CHH	hypo	0.1019	0.0076	13.4545	NONE	NONE	NONE	NONE	Glyma.02G072600|Glyma.02G072700
Chr02:6390700-6390899	CHH	hyper	0.1154	0.4396	3.8095	NONE	NONE	NONE	NONE	Glyma.02G073000|Glyma.02G073100
Chr02:6401650-6401849	CHH	hypo	0.2253	0.0372	6.0538	NONE	NONE	NONE	Glyma.02G073200	NONE
Chr02:6498100-6498299	CHH	hypo	0.2668	0.0941	2.8339	NONE	NONE	NONE	Glyma.02G074300	NONE
Chr02:6610750-6611099	CHH	hypo	0.6667	0.0417	16	NONE	NONE	NONE	NONE	Glyma.02G075500|Glyma.02G075400
Chr02:6664450-6664799	CHH	hypo	0.1639	0.0494	3.3174	NONE	NONE	NONE	NONE	Glyma.02G076400
Chr02:6702850-6703199	CHH	hypo	0.2377	0.0606	3.919	NONE	NONE	NONE	NONE	Glyma.02G077400
Chr02:6719150-6719399	CHH	hyper	0.0623	0.2558	4.1064	NONE	NONE	NONE	Glyma.02G077600	NONE
Chr02:6740100-6740399	CHH	hypo	0.1846	0.0013	146.371	NONE	NONE	NONE	NONE	Glyma.02G078100
Chr02:6753100-6753399	CHH	hyper	0.0319	0.0832	2.6096	NONE	NONE	Glyma.02G078200.1	NONE	NONE
Chr02:7071350-7071649	CHH	hypo	0.3415	0.0545	6.2707	NONE	NONE	NONE	NONE	Glyma.02G081800
Chr02:7118700-7118899	CHH	hypo	0.2362	0.0888	2.6595	NONE	NONE	NONE	NONE	Glyma.02G082100
Chr02:7190450-7190799	CHH	hypo	0.5232	0.0276	18.9659	NONE	NONE	NONE	Glyma.02G082700	NONE
Chr02:7191550-7191749	CHH	hypo	0.1562	0.0177	8.8494	NONE	NONE	NONE	Glyma.02G082700	NONE
Chr02:7221850-7222149	CHH	hypo	0.3125	0.119	2.6258	NONE	NONE	NONE	Glyma.02G082900	NONE
Chr02:7229950-7230699	CHH	hypo	0.193	0.031	6.2268	NONE	NONE	NONE	NONE	Glyma.02G083100
Chr02:7232150-7232349	CHH	hyper	0.0658	0.2493	3.7895	NONE	NONE	NONE	NONE	Glyma.02G083100
Chr02:7232550-7232849	CHH	hyper	0.0349	0.1338	3.8388	Glyma.02G083100.2	NONE	NONE	NONE	Glyma.02G083100
Chr02:7307700-7307949	CHH	hypo	0.1349	0.0505	2.6735	NONE	NONE	NONE	NONE	Glyma.02G083900
Chr02:7308100-7308299	CHH	hypo	0.2393	0.0906	2.6395	NONE	NONE	NONE	NONE	Glyma.02G083900
Chr02:7346150-7346499	CHH	hypo	0.1515	0.0517	2.9298	NONE	NONE	NONE	NONE	Glyma.02G084300
Chr02:7378700-7378899	CHH	hyper	0.085	0.2481	2.9198	NONE	NONE	Glyma.02G084800.1	NONE	NONE
Chr02:7410300-7410599	CHH	hyper	0.0219	0.1636	7.4818	NONE	NONE	NONE	Glyma.02G085000	NONE
Chr02:7426450-7426649	CHH	hyper	0.1217	0.4543	3.7338	NONE	NONE	NONE	NONE	Glyma.02G085300
Chr02:745900-746299	CHH	hypo	0.2233	0.0845	2.6424	NONE	Glyma.02G007100.3	NONE	NONE	Glyma.02G007000
Chr02:748300-748499	CHH	hyper	0.0541	0.1778	3.2842	NONE	NONE	NONE	Glyma.02G007100	NONE
Chr02:7486900-7487099	CHH	hyper	0.0745	0.5309	7.1304	NONE	NONE	NONE	NONE	Glyma.02G086000
Chr02:7613900-7614149	CHH	hyper	0.065	0.332	5.1091	NONE	NONE	NONE	NONE	Glyma.02G087300
Chr02:7616250-7616449	CHH	hypo	0.258	0.0717	3.5961	NONE	Glyma.02G087300.1	NONE	NONE	NONE
Chr02:7654150-7654399	CHH	hypo	0.3963	0.1481	2.675	NONE	NONE	NONE	NONE	Glyma.02G087600
Chr02:7664100-7664449	CHH	hypo	0.6481	0.2379	2.7248	NONE	NONE	NONE	NONE	Glyma.02G087700
Chr02:7681200-7681449	CHH	hypo	0.25	0.0656	3.8125	NONE	NONE	NONE	NONE	Glyma.02G087800
Chr02:7715450-7715699	CHH	hypo	0.3227	0.048	6.7262	NONE	NONE	NONE	NONE	Glyma.02G088200
Chr02:7719700-7719949	CHH	hypo	0.6262	0.1978	3.1658	NONE	NONE	NONE	Glyma.02G088200	NONE
Chr02:7720600-7720849	CHH	hyper	0.1402	0.7201	5.1377	NONE	NONE	NONE	Glyma.02G088200	NONE
Chr02:7785850-7786049	CHH	hypo	0.3478	0.1032	3.3712	NONE	NONE	Glyma.02G088500.1	NONE	NONE
Chr02:7958700-7958899	CHH	hyper	0.1089	0.3685	3.3846	NONE	NONE	NONE	Glyma.02G090400	NONE
Chr02:7976600-7976799	CHH	hypo	0.3141	0.087	3.6124	NONE	NONE	NONE	Glyma.02G090400	NONE
Chr02:8132150-8132349	CHH	hyper	0.1894	0.5438	2.871	NONE	NONE	NONE	Glyma.02G091800	NONE
Chr02:8333950-8334249	CHH	hyper	0.0864	0.2471	2.8612	NONE	NONE	NONE	NONE	Glyma.02G093600
Chr02:8481850-8482299	CHH	hypo	0.256	0.0901	2.8408	NONE	NONE	NONE	Glyma.02G094600	NONE
Chr02:8484850-8485049	CHH	hypo	0.13	0.0089	14.589	NONE	NONE	NONE	NONE	Glyma.02G094600
Chr02:8550550-8550949	CHH	hypo	0.1312	0.0159	8.2755	NONE	NONE	NONE	NONE	Glyma.02G095200
Chr02:8551500-8551849	CHH	hypo	0.3907	0.1326	2.946	NONE	NONE	NONE	NONE	Glyma.02G095200
Chr02:8601300-8601549	CHH	hypo	0.1636	0.0243	6.7273	NONE	NONE	NONE	NONE	Glyma.02G095600
Chr02:8671650-8671999	CHH	hyper	0.1193	0.5066	4.248	NONE	NONE	NONE	NONE	Glyma.02G096400
Chr02:8672100-8672299	CHH	hyper	0.0693	0.5	7.2143	NONE	NONE	NONE	NONE	Glyma.02G096400
Chr02:8767450-8767799	CHH	hyper	0.089	0.6095	6.8502	NONE	NONE	NONE	NONE	Glyma.02G097600
Chr02:8842300-8842599	CHH	hypo	0.2281	0.0321	7.1044	NONE	NONE	NONE	NONE	Glyma.02G097900
Chr02:8842700-8842899	CHH	hyper	0.0979	0.4741	4.8441	NONE	NONE	NONE	NONE	Glyma.02G097900
Chr02:9000150-9000449	CHH	hypo	0.2299	0.0092	25.035	NONE	NONE	NONE	NONE	Glyma.02G098300
Chr02:9062000-9062399	CHH	hypo	0.9147	0.1702	5.3739	NONE	NONE	NONE	NONE	Glyma.02G098500
Chr02:9139500-9139799	CHH	hyper	0.0473	0.1469	3.1065	NONE	NONE	NONE	NONE	Glyma.02G098700
Chr02:9176150-9176349	CHH	hypo	0.1748	0.022	7.9334	NONE	NONE	NONE	NONE	Glyma.02G098900
Chr02:9195350-9195899	CHH	hypo	0.2167	0.0793	2.7312	NONE	NONE	Glyma.02G099000.1	NONE	Glyma.02G099000
Chr02:923150-923349	CHH	hyper	0.0262	0.2316	8.8529	NONE	Glyma.02G009400.1	NONE	NONE	NONE
Chr02:9263000-9263199	CHH	hypo	0.2838	0.0713	3.9789	NONE	NONE	NONE	Glyma.02G099300	NONE
Chr02:9272250-9272449	CHH	hyper	0.0846	0.3938	4.6517	NONE	NONE	NONE	NONE	Glyma.02G099300
Chr02:9370450-9370749	CHH	hypo	0.1359	0.0408	3.3311	NONE	NONE	NONE	NONE	Glyma.02G099600
Chr02:9400950-9401299	CHH	hypo	0.237	0.039	6.0847	NONE	NONE	NONE	NONE	Glyma.02G099900
Chr02:9416850-9417049	CHH	hypo	0.422	0.1014	4.1593	NONE	NONE	NONE	NONE	Glyma.02G100000
Chr02:9497550-9497799	CHH	hypo	0.5158	0.0391	13.2002	NONE	NONE	NONE	NONE	Glyma.02G100800
Chr02:9518800-9519049	CHH	hyper	0.0251	0.0659	2.6308	NONE	NONE	NONE	NONE	Glyma.02G100900
Chr02:9553000-9553199	CHH	hyper	0.1181	0.3482	2.9482	NONE	NONE	NONE	NONE	Glyma.02G101200
Chr02:955550-956099	CHH	hypo	0.5469	0.1281	4.269	NONE	NONE	NONE	NONE	Glyma.02G010000
Chr02:9567250-9567499	CHH	hypo	0.1691	0.0308	5.4966	NONE	NONE	NONE	Glyma.02G101300	NONE
Chr02:9570400-9570699	CHH	hypo	0.5124	0.1686	3.0384	NONE	NONE	NONE	Glyma.02G101300	NONE
Chr02:9578550-9578749	CHH	hypo	0.2622	0.0848	3.0926	NONE	NONE	NONE	NONE	Glyma.02G101300
Chr02:9642400-9642649	CHH	hypo	0.3466	0.0787	4.4041	NONE	NONE	NONE	NONE	Glyma.02G101700
Chr02:9645450-9645699	CHH	hyper	0.0331	0.2299	6.9407	NONE	NONE	NONE	NONE	Glyma.02G101800
Chr02:9645650-9645949	CHH	hypo	0.198	0.0302	6.5484	NONE	NONE	NONE	NONE	Glyma.02G101800
Chr02:9646200-9646399	CHH	hyper	0.1724	0.5533	3.2091	NONE	NONE	NONE	NONE	Glyma.02G101800
Chr02:9646250-9646449	CHH	hypo	0.1784	0.0532	3.3557	NONE	NONE	NONE	NONE	Glyma.02G101800
Chr02:9665850-9666149	CHH	hyper	0.1208	0.4155	3.44	NONE	NONE	NONE	NONE	Glyma.02G102000
Chr02:9761850-9762049	CHH	hypo	0.1175	0.0018	63.6755	NONE	NONE	NONE	NONE	Glyma.02G102900
Chr02:9819200-9819599	CHH	hypo	0.3319	0.1078	3.0793	NONE	NONE	NONE	NONE	Glyma.02G103400
Chr02:9903850-9904049	CHH	hyper	0.1533	0.4143	2.7021	NONE	NONE	NONE	NONE	Glyma.02G104400
Chr02:9917400-9917599	CHH	hypo	0.1172	0.0182	6.4474	NONE	NONE	NONE	NONE	Glyma.02G104500
Chr02:9937700-9937899	CHH	hypo	0.2329	0.0539	4.3223	NONE	NONE	NONE	NONE	Glyma.02G104600
Chr02:9938750-9938949	CHH	hypo	0.1324	0.004	32.8892	NONE	NONE	NONE	NONE	Glyma.02G104600
Chr02:9956250-9956499	CHH	hypo	0.1445	0.0383	3.7726	NONE	NONE	NONE	NONE	Glyma.02G104700
Chr02:9961100-9961399	CHH	hyper	0.0617	0.166	2.6889	NONE	NONE	NONE	NONE	Glyma.02G104800
Chr02:9972250-9972449	CHH	hypo	0.3406	0.0226	15.0664	NONE	NONE	NONE	NONE	Glyma.02G104900
Chr03:10085100-10085449	CHH	hypo	0.316	0.087	3.634	NONE	NONE	NONE	NONE	Glyma.03G063500
Chr03:10126850-10127049	CHH	hyper	0.0055	0.1076	19.4701	NONE	NONE	NONE	NONE	Glyma.03G063600
Chr03:10344750-10344949	CHH	hypo	0.4531	0.101	4.4859	NONE	NONE	NONE	NONE	Glyma.03G064000
Chr03:1036850-1037099	CHH	hyper	0.1689	0.4389	2.599	NONE	NONE	NONE	NONE	Glyma.03G010700
Chr03:10552500-10552849	CHH	hypo	0.5183	0.1485	3.4905	NONE	NONE	NONE	NONE	Glyma.03G064300
Chr03:11414600-11414849	CHH	hyper	0.0704	0.3685	5.2353	NONE	NONE	NONE	NONE	Glyma.03G065100
Chr03:11454950-11455149	CHH	hypo	0.4291	0.0186	23.084	NONE	NONE	NONE	NONE	Glyma.03G065500
Chr03:1162050-1162399	CHH	hypo	0.1575	0.0434	3.6241	NONE	NONE	NONE	NONE	Glyma.03G011700
Chr03:11685250-11685549	CHH	hyper	0.1093	0.2887	2.6416	NONE	NONE	NONE	Glyma.03G065600	NONE
Chr03:118900-119099	CHH	hypo	0.3021	0.1028	2.9388	NONE	NONE	NONE	NONE	Glyma.03G000900
Chr03:11901350-11901749	CHH	hyper	0.122	0.537	4.4005	NONE	NONE	NONE	Glyma.03G065700	NONE
Chr03:11902350-11902549	CHH	hypo	0.5324	0.1488	3.5778	NONE	NONE	NONE	Glyma.03G065700	NONE
Chr03:11905500-11905999	CHH	hypo	0.4238	0.1111	3.8143	NONE	NONE	NONE	Glyma.03G065700	NONE
Chr03:11909350-11909649	CHH	hyper	0.0397	0.1099	2.7685	NONE	NONE	NONE	Glyma.03G065700	NONE
Chr03:12066250-12066449	CHH	hypo	0.4812	0.162	2.9708	NONE	NONE	NONE	Glyma.03G065900	NONE
Chr03:1276100-1276349	CHH	hypo	0.4922	0.0399	12.3494	NONE	NONE	NONE	NONE	Glyma.03G012500
Chr03:132050-132299	CHH	hypo	0.4211	0.0324	13.012	NONE	NONE	NONE	NONE	Glyma.03G001000
Chr03:13441600-13441949	CHH	hyper	0.1114	0.3394	3.0453	NONE	NONE	NONE	NONE	Glyma.03G066800
Chr03:13541100-13541499	CHH	hypo	0.2264	0.0403	5.6128	NONE	NONE	NONE	NONE	Glyma.03G066900
Chr03:13810800-13811149	CHH	hyper	0.0607	0.4554	7.4966	NONE	NONE	NONE	Glyma.03G067600	NONE
Chr03:1384300-1384499	CHH	hypo	0.3523	0.1297	2.7168	NONE	NONE	NONE	Glyma.03G013600	NONE
Chr03:14154750-14154949	CHH	hyper	0.1228	0.4984	4.0575	NONE	NONE	NONE	NONE	Glyma.03G068000
Chr03:14158450-14158699	CHH	hypo	0.3187	0.0753	4.2294	NONE	NONE	NONE	NONE	Glyma.03G068100
Chr03:14228400-14228649	CHH	hypo	0.2438	0.0113	21.5764	NONE	NONE	Glyma.03G068500.1	NONE	Glyma.03G068400
Chr03:14237000-14237199	CHH	hypo	0.2593	0.1032	2.5128	NONE	NONE	NONE	NONE	Glyma.03G068600
Chr03:143950-144199	CHH	hypo	0.0947	0.0133	7.1025	NONE	NONE	NONE	NONE	Glyma.03G001100
Chr03:1443200-1443399	CHH	hyper	0.0523	0.68	12.9961	NONE	NONE	NONE	NONE	Glyma.03G014400
Chr03:14505650-14505849	CHH	hyper	0.0179	0.1948	10.8777	NONE	NONE	NONE	NONE	Glyma.03G069300
Chr03:14788400-14788599	CHH	hyper	0.1297	0.4473	3.4481	NONE	NONE	NONE	NONE	Glyma.03G069700
Chr03:1487850-1488049	CHH	hypo	0.6391	0.1019	6.2716	NONE	NONE	NONE	NONE	Glyma.03G014700
Chr03:1516100-1516499	CHH	hyper	0.1115	0.3779	3.3898	NONE	NONE	NONE	NONE	Glyma.03G015100
Chr03:15720200-15720549	CHH	hyper	0.1011	0.3803	3.7617	NONE	NONE	NONE	NONE	Glyma.03G069800
Chr03:16893600-16893799	CHH	hyper	0.0674	0.1843	2.7339	NONE	NONE	NONE	NONE	Glyma.03G070900
Chr03:1697050-1697249	CHH	hypo	0.2198	0.0528	4.1672	NONE	NONE	NONE	NONE	Glyma.03G016800
Chr03:16997850-16998149	CHH	hypo	0.626	0.1375	4.553	NONE	NONE	NONE	NONE	Glyma.03G071200
Chr03:17024100-17024349	CHH	hypo	0.1883	0.0742	2.5381	NONE	NONE	NONE	NONE	Glyma.03G071400
Chr03:17026400-17026749	CHH	hypo	0.1948	0.0174	11.1728	NONE	NONE	Glyma.03G071400.1|Glyma.03G071400.1	NONE	NONE
Chr03:17058400-17058649	CHH	hyper	0.2016	0.5132	2.5461	NONE	NONE	NONE	NONE	Glyma.03G071600
Chr03:17306350-17306549	CHH	hypo	0.0505	0.0192	2.6339	NONE	NONE	NONE	NONE	Glyma.03G071900
Chr03:17351150-17351399	CHH	hyper	0.0485	0.1939	4.0004	NONE	NONE	Glyma.03G072000.1	NONE	NONE
Chr03:17366750-17366949	CHH	hypo	0.421	0.0661	6.3674	NONE	NONE	NONE	Glyma.03G072100	NONE
Chr03:17372650-17372849	CHH	hypo	0.4444	0.1309	3.3956	NONE	NONE	NONE	NONE	Glyma.03G072100
Chr03:17373450-17373799	CHH	hyper	0.0733	0.2651	3.6172	NONE	NONE	NONE	NONE	Glyma.03G072100
Chr03:17612100-17612299	CHH	hypo	0.3067	0.0942	3.2541	Glyma.03G072700.1	NONE	NONE	NONE	Glyma.03G072600|Glyma.03G072700
Chr03:17633150-17633499	CHH	hyper	0.0626	0.1638	2.6157	NONE	NONE	NONE	Glyma.03G073000	NONE
Chr03:17635150-17635399	CHH	hypo	0.0554	0.0095	5.8155	NONE	NONE	NONE	Glyma.03G073000	NONE
Chr03:17638550-17638749	CHH	hypo	0.1148	0.0442	2.5973	NONE	NONE	NONE	Glyma.03G073000	NONE
Chr03:17751600-17751799	CHH	hyper	0.071	0.19	2.674	NONE	NONE	NONE	NONE	Glyma.03G073200
Chr03:18085850-18086299	CHH	hyper	0.0338	0.306	9.0579	NONE	NONE	NONE	NONE	Glyma.03G073800
Chr03:18086550-18086949	CHH	hypo	0.3552	0.03	11.8467	NONE	NONE	NONE	NONE	Glyma.03G073800
Chr03:18110850-18111049	CHH	hyper	0.0385	0.2895	7.5277	NONE	NONE	NONE	NONE	Glyma.03G073900
Chr03:18518350-18518699	CHH	hyper	0.0737	0.329	4.4611	NONE	NONE	NONE	NONE	Glyma.03G074400
Chr03:18606400-18606649	CHH	hyper	0.024	0.3109	12.9683	NONE	NONE	NONE	NONE	Glyma.03G075100
Chr03:18690400-18690599	CHH	hyper	0.0064	0.1021	16.0132	NONE	NONE	NONE	Glyma.03G075300	NONE
Chr03:18970850-18971099	CHH	hyper	0.0326	0.2434	7.4709	NONE	NONE	NONE	NONE	Glyma.03G076700
Chr03:19025550-19025849	CHH	hypo	0.2987	0.0809	3.6902	NONE	NONE	NONE	NONE	Glyma.03G077000
Chr03:19878500-19878849	CHH	hypo	0.1729	0.0551	3.1381	NONE	NONE	Glyma.03G078900.1	NONE	NONE
Chr03:20054000-20054199	CHH	hypo	0.3578	0.017	21.0505	NONE	NONE	NONE	NONE	Glyma.03G079300|Glyma.03G079200
Chr03:20199900-20200349	CHH	hypo	0.2316	0.0537	4.3122	NONE	NONE	NONE	Glyma.03G079500	Glyma.03G079600
Chr03:20205600-20205899	CHH	hypo	0.4118	0.0902	4.5666	NONE	NONE	NONE	Glyma.03G079500	NONE
Chr03:20421750-20421999	CHH	hyper	0.026	0.1198	4.6123	NONE	NONE	NONE	NONE	Glyma.03G079900
Chr03:2052150-2052349	CHH	hypo	0.3262	0.0639	5.1017	NONE	NONE	NONE	NONE	Glyma.03G019900
Chr03:20587100-20587299	CHH	hypo	0.1009	0.0083	12.1114	NONE	NONE	NONE	NONE	Glyma.03G080100
Chr03:2083600-2083799	CHH	hypo	0.187	0.0426	4.3887	NONE	NONE	NONE	Glyma.03G020400	NONE
Chr03:2089500-2089749	CHH	hypo	0.2071	0.0241	8.5765	NONE	NONE	NONE	NONE	Glyma.03G020500
Chr03:20914500-20914699	CHH	hyper	0.0838	0.2127	2.5381	NONE	NONE	NONE	NONE	Glyma.03G080200
Chr03:21089350-21089549	CHH	hypo	0.2458	0.0835	2.9439	NONE	Glyma.03G080300.4	Glyma.03G080300.4	NONE	NONE
Chr03:21950050-21950399	CHH	hypo	0.2671	0.0417	6.4033	NONE	NONE	NONE	Glyma.03G081300	NONE
Chr03:2241250-2241449	CHH	hyper	0.1101	0.2964	2.6915	NONE	NONE	NONE	Glyma.03G021600	NONE
Chr03:2244150-2244449	CHH	hyper	0.1491	0.4483	3.0062	NONE	NONE	NONE	Glyma.03G021600	NONE
Chr03:2244800-2244999	CHH	hyper	0.0363	0.2026	5.588	NONE	NONE	NONE	Glyma.03G021600	NONE
Chr03:2263250-2263549	CHH	hypo	0.2454	0.0203	12.0875	NONE	NONE	NONE	NONE	Glyma.03G021800
Chr03:22643950-22644199	CHH	hyper	0.0674	0.2279	3.3784	NONE	NONE	NONE	NONE	Glyma.03G082100
Chr03:2265000-2265349	CHH	hypo	0.2001	0.071	2.8178	NONE	NONE	NONE	NONE	Glyma.03G021800
Chr03:22784650-22784849	CHH	hyper	0.032	0.1568	4.8944	NONE	NONE	NONE	NONE	Glyma.03G082300
Chr03:22887850-22888099	CHH	hyper	0.0359	0.0967	2.6976	NONE	NONE	NONE	NONE	Glyma.03G082600|Glyma.03G082700
Chr03:22889200-22889549	CHH	hyper	0.0358	0.2323	6.4966	NONE	NONE	Glyma.03G082700.1	NONE	Glyma.03G082700
Chr03:22979900-22980149	CHH	hypo	0.3597	0.0635	5.6659	NONE	NONE	NONE	Glyma.03G082800	NONE
Chr03:23032300-23032549	CHH	hyper	0.1545	0.4645	3.0069	NONE	NONE	NONE	NONE	Glyma.03G083000
Chr03:23229150-23229499	CHH	hyper	0.0437	0.5888	13.4579	NONE	NONE	NONE	NONE	Glyma.03G083500
Chr03:23233650-23233999	CHH	hypo	0.5418	0.1226	4.42	NONE	NONE	NONE	Glyma.03G083500	NONE
Chr03:23292050-23292449	CHH	hypo	0.1322	0.0477	2.7706	NONE	NONE	NONE	NONE	Glyma.03G083600
Chr03:23293500-23293749	CHH	hyper	0.0537	0.3327	6.1974	NONE	NONE	NONE	NONE	Glyma.03G083600
Chr03:23702600-23702799	CHH	hypo	0.307	0.0635	4.835	NONE	NONE	NONE	Glyma.03G084200	NONE
Chr03:23960550-23960799	CHH	hyper	0.2197	0.6177	2.811	NONE	NONE	NONE	NONE	Glyma.03G084300
Chr03:25504650-25505049	CHH	hyper	0.0548	0.2305	4.207	NONE	NONE	NONE	NONE	Glyma.03G086200
Chr03:25513050-25513249	CHH	hypo	0.2528	0.0071	35.8376	NONE	NONE	NONE	NONE	Glyma.03G086300
Chr03:25893700-25893949	CHH	hypo	0.2977	0.0552	5.3886	NONE	NONE	NONE	NONE	Glyma.03G087100
Chr03:25949700-25949899	CHH	hypo	0.3053	0.1179	2.5885	NONE	NONE	Glyma.03G087300.1	NONE	NONE
Chr03:26313600-26313949	CHH	hyper	0.0805	0.2643	3.2824	NONE	NONE	NONE	NONE	Glyma.03G088600
Chr03:26330100-26330299	CHH	hypo	0.1749	0.0578	3.0248	NONE	NONE	NONE	Glyma.03G088800	NONE
Chr03:26526900-26527149	CHH	hypo	0.1272	0.0467	2.7218	NONE	NONE	Glyma.03G089000.1	NONE	NONE
Chr03:26531800-26532099	CHH	hypo	0.2879	0.1042	2.7642	NONE	NONE	NONE	Glyma.03G089000	NONE
Chr03:26974150-26974449	CHH	hypo	0.2062	0.0713	2.892	NONE	NONE	Glyma.03G090800.1|Glyma.03G090800.1	NONE	NONE
Chr03:26976250-26976649	CHH	hyper	0.0664	0.2855	4.3022	NONE	NONE	NONE	NONE	Glyma.03G090800
Chr03:27216250-27216449	CHH	hypo	0.1346	0.0087	15.4808	NONE	NONE	NONE	NONE	Glyma.03G092200
Chr03:27278450-27278649	CHH	hypo	0.1507	0.0125	12.0925	NONE	NONE	NONE	NONE	Glyma.03G092400
Chr03:27345650-27345949	CHH	hyper	0.2013	0.5391	2.6782	NONE	NONE	NONE	NONE	Glyma.03G092500
Chr03:27613950-27614149	CHH	hypo	0.1314	0.0494	2.6609	NONE	NONE	Glyma.03G093100.1	NONE	NONE
Chr03:2772800-2773149	CHH	hypo	0.1474	0.0383	3.8508	NONE	NONE	NONE	NONE	Glyma.03G025500
Chr03:2773150-2773349	CHH	hyper	0.0356	0.0957	2.6852	NONE	NONE	NONE	NONE	Glyma.03G025500
Chr03:27797050-27797299	CHH	hypo	0.1672	0.0517	3.2327	NONE	NONE	Glyma.03G093700.1|Glyma.03G093700.1	NONE	NONE
Chr03:27802800-27803099	CHH	hyper	0.0142	0.229	16.1079	NONE	NONE	Glyma.03G093800.1	NONE	NONE
Chr03:2784500-2784849	CHH	hypo	0.1713	0.0227	7.5389	NONE	NONE	NONE	NONE	Glyma.03G025600
Chr03:28018100-28018399	CHH	hypo	0.2102	0.0685	3.0698	NONE	NONE	Glyma.03G095000.1	NONE	NONE
Chr03:28019200-28019399	CHH	hyper	0.0677	0.2485	3.6707	NONE	NONE	Glyma.03G095000.1	NONE	Glyma.03G095100
Chr03:28089250-28089499	CHH	hypo	0.2129	0.0742	2.8675	NONE	NONE	Glyma.03G095300.1	NONE	NONE
Chr03:2830150-2830449	CHH	hypo	0.0927	0.0339	2.7358	NONE	NONE	NONE	NONE	Glyma.03G026100
Chr03:28349600-28349849	CHH	hypo	0.3625	0.1042	3.48	NONE	Glyma.03G096300.1	NONE	NONE	NONE
Chr03:28405200-28405399	CHH	hyper	0	0.066	6.6015	NONE	NONE	Glyma.03G096700.1	NONE	NONE
Chr03:28407550-28407849	CHH	hyper	0.1016	0.3969	3.9065	NONE	NONE	Glyma.03G096700.1|Glyma.03G096700.1	NONE	NONE
Chr03:28447200-28447449	CHH	hypo	0.1897	0.019	9.9621	NONE	NONE	NONE	Glyma.03G096800	NONE
Chr03:28450650-28450849	CHH	hypo	0.2979	0.0755	3.9476	NONE	NONE	Glyma.03G096800.1	NONE	NONE
Chr03:28572850-28573049	CHH	hypo	0.2313	0.0759	3.0481	NONE	NONE	NONE	NONE	Glyma.03G098000
Chr03:28660000-28660299	CHH	hypo	0.4401	0.1327	3.3158	NONE	NONE	NONE	NONE	Glyma.03G098600
Chr03:28750150-28750449	CHH	hyper	0.1525	0.6211	4.0735	NONE	NONE	NONE	NONE	Glyma.03G099400
Chr03:28838450-28838749	CHH	hyper	0.0341	0.5159	15.1188	NONE	NONE	NONE	NONE	Glyma.03G099600
Chr03:28947750-28947949	CHH	hyper	0.0128	0.25	19.5278	NONE	NONE	Glyma.03G100300.1	NONE	NONE
Chr03:29091850-29092049	CHH	hypo	0.2094	0.0585	3.5808	NONE	NONE	NONE	Glyma.03G101300	NONE
Chr03:29224250-29224549	CHH	hyper	0.048	0.209	4.3512	NONE	NONE	NONE	NONE	Glyma.03G101600
Chr03:29438600-29438899	CHH	hypo	0.1739	0.0695	2.5008	NONE	NONE	NONE	Glyma.03G102500	NONE
Chr03:29440400-29440749	CHH	hyper	0.0588	0.2885	4.9044	NONE	NONE	NONE	Glyma.03G102500	NONE
Chr03:29783950-29784199	CHH	hyper	0.0499	0.2834	5.6813	NONE	NONE	NONE	NONE	Glyma.03G103700
Chr03:29973450-29973699	CHH	hypo	0.2706	0.0431	6.2737	NONE	NONE	NONE	NONE	Glyma.03G104900
Chr03:2999000-2999349	CHH	hypo	0.3792	0.0022	174.657	NONE	NONE	Glyma.03G027200.1	NONE	NONE
Chr03:30028150-30028599	CHH	hypo	0.1385	0.0404	3.4282	NONE	NONE	NONE	Glyma.03G105000	NONE
Chr03:30272750-30273099	CHH	hypo	0.2331	0.0402	5.7934	NONE	NONE	Glyma.03G105600.1	NONE	NONE
Chr03:30274050-30274349	CHH	hyper	0.0524	0.1663	3.176	NONE	NONE	NONE	NONE	Glyma.03G105600
Chr03:30464850-30465149	CHH	hyper	0.028	0.0954	3.4079	NONE	NONE	NONE	Glyma.03G106300	NONE
Chr03:3048650-3048899	CHH	hypo	0.0707	0.0059	11.9422	NONE	Glyma.03G027900.1	NONE	NONE	NONE
Chr03:30614900-30615199	CHH	hyper	0.0619	0.3521	5.6854	NONE	NONE	Glyma.03G106700.1|Glyma.03G106700.1	NONE	NONE
Chr03:30673450-30673699	CHH	hyper	0.075	0.2715	3.6214	NONE	NONE	NONE	NONE	Glyma.03G107100
Chr03:30674900-30675149	CHH	hyper	0.0496	0.2489	5.0176	NONE	NONE	Glyma.03G107100.1|Glyma.03G107100.1	NONE	Glyma.03G107100
Chr03:30708100-30708299	CHH	hyper	0.072	0.4521	6.2785	NONE	NONE	NONE	Glyma.03G107300	NONE
Chr03:30728000-30728199	CHH	hyper	0.073	0.3021	4.1405	NONE	NONE	Glyma.03G107400.1|Glyma.03G107400.1	NONE	NONE
Chr03:30816500-30816699	CHH	hyper	0	0.2195	21.9512	NONE	NONE	NONE	NONE	Glyma.03G107700
Chr03:30899200-30899449	CHH	hyper	0.061	0.2109	3.4569	NONE	NONE	Glyma.03G108400.1	NONE	NONE
Chr03:31201400-31201649	CHH	hypo	0.2251	0.0185	12.1708	NONE	NONE	NONE	NONE	Glyma.03G109600
Chr03:31221350-31221699	CHH	hyper	0.1076	0.3048	2.8333	NONE	NONE	NONE	NONE	Glyma.03G109800
Chr03:31412050-31412249	CHH	hypo	0.0922	0.0013	69.5119	NONE	NONE	NONE	NONE	Glyma.03G110300
Chr03:31417150-31417449	CHH	hypo	0.3322	0.1011	3.2872	NONE	NONE	Glyma.03G110400.1	NONE	NONE
Chr03:31432950-31433299	CHH	hyper	0.0308	0.1627	5.2879	NONE	NONE	NONE	Glyma.03G110500	NONE
Chr03:31444650-31444999	CHH	hyper	0.0365	0.2225	6.0921	NONE	NONE	NONE	NONE	Glyma.03G110500
Chr03:3149750-3149999	CHH	hyper	0.0078	0.1155	14.7882	NONE	NONE	NONE	Glyma.03G028900	NONE
Chr03:31580900-31581199	CHH	hypo	0.2334	0.036	6.4926	NONE	NONE	NONE	NONE	Glyma.03G111200
Chr03:31582500-31582749	CHH	hypo	0.187	0.0523	3.5772	NONE	NONE	NONE	NONE	Glyma.03G111200
Chr03:31640750-31641099	CHH	hyper	0.0234	0.1011	4.3224	NONE	NONE	NONE	Glyma.03G111400	NONE
Chr03:31642550-31642799	CHH	hyper	0.0468	0.2015	4.3094	NONE	Glyma.03G111400.6|Glyma.03G111400.7	NONE	NONE	NONE
Chr03:31694350-31694599	CHH	hyper	0.0134	0.1702	12.6825	NONE	NONE	NONE	NONE	Glyma.03G111600
Chr03:31756350-31756549	CHH	hyper	0.0084	0.1731	20.6866	NONE	NONE	Glyma.03G111900.1	NONE	NONE
Chr03:31853400-31853749	CHH	hyper	0.0136	0.1834	13.503	NONE	NONE	Glyma.03G112200.1|Glyma.03G112200.1	NONE	NONE
Chr03:31855100-31855349	CHH	hyper	0.0497	0.3153	6.3449	NONE	NONE	NONE	NONE	Glyma.03G112200
Chr03:31855500-31855699	CHH	hyper	0.0848	0.4438	5.2325	NONE	NONE	NONE	NONE	Glyma.03G112200
Chr03:31861500-31861699	CHH	hypo	0.1412	0.0333	4.2444	NONE	NONE	NONE	NONE	Glyma.03G112300
Chr03:31907650-31907849	CHH	hyper	0.0685	0.2143	3.127	NONE	NONE	NONE	Glyma.03G112500	NONE
Chr03:32058500-32058699	CHH	hyper	0.1202	0.5261	4.3774	NONE	NONE	NONE	Glyma.03G113500	NONE
Chr03:32068650-32068849	CHH	hyper	0.0507	0.2868	5.6599	NONE	NONE	NONE	Glyma.03G113600	NONE
Chr03:32069950-32070199	CHH	hyper	0.0108	0.2791	25.8112	NONE	NONE	NONE	Glyma.03G113600	NONE
Chr03:32072800-32072999	CHH	hyper	0.0506	0.2094	4.1355	NONE	NONE	NONE	Glyma.03G113600	NONE
Chr03:32073500-32073699	CHH	hypo	0.5233	0.1345	3.8917	NONE	NONE	NONE	Glyma.03G113600	NONE
Chr03:32199050-32199299	CHH	hypo	0.6266	0.1354	4.6278	NONE	NONE	NONE	Glyma.03G114700	NONE
Chr03:32199450-32199749	CHH	hypo	0.3921	0.103	3.8062	NONE	NONE	NONE	Glyma.03G114700	NONE
Chr03:32324750-32325099	CHH	hyper	0.078	0.3258	4.179	NONE	NONE	NONE	NONE	Glyma.03G115400
Chr03:32397050-32397299	CHH	hypo	0.2456	0.0333	7.3684	NONE	NONE	NONE	NONE	Glyma.03G116000
Chr03:3242200-3242499	CHH	hypo	0.4245	0.0655	6.4782	NONE	NONE	NONE	NONE	Glyma.03G029500
Chr03:32511100-32511299	CHH	hypo	0.4115	0.1014	4.0575	NONE	NONE	NONE	NONE	Glyma.03G116400
Chr03:32520950-32521249	CHH	hyper	0.0914	0.3521	3.8518	NONE	NONE	NONE	NONE	Glyma.03G116500
Chr03:32524350-32524649	CHH	hypo	0.3281	0.0929	3.5306	NONE	NONE	Glyma.03G116500.1	NONE	NONE
Chr03:32590350-32590599	CHH	hyper	0.0161	0.2898	17.9684	NONE	NONE	NONE	NONE	Glyma.03G116800
Chr03:32610100-32610399	CHH	hypo	0.1984	0.0516	3.8423	NONE	NONE	NONE	Glyma.03G117000	NONE
Chr03:32645100-32645399	CHH	hypo	0.1963	0.0215	9.1117	NONE	NONE	NONE	NONE	Glyma.03G117300
Chr03:32807650-32807899	CHH	hyper	0.1013	0.3205	3.1646	NONE	NONE	NONE	NONE	Glyma.03G117900
Chr03:32818100-32818349	CHH	hypo	0.1518	0.0195	7.7946	NONE	NONE	NONE	NONE	Glyma.03G118000
Chr03:32837400-32837649	CHH	hyper	0.1506	0.4468	2.9667	NONE	NONE	NONE	NONE	Glyma.03G118100
Chr03:32854650-32854949	CHH	hypo	0.2043	0.0579	3.5312	NONE	NONE	NONE	NONE	Glyma.03G118200
Chr03:32995000-32995349	CHH	hyper	0.1113	0.4366	3.9215	NONE	NONE	NONE	NONE	Glyma.03G119100
Chr03:33010150-33010399	CHH	hypo	0.4553	0.0187	24.2807	NONE	NONE	NONE	NONE	Glyma.03G119200
Chr03:33010750-33011199	CHH	hypo	0.4662	0.1034	4.5081	NONE	NONE	NONE	NONE	Glyma.03G119200
Chr03:33033350-33033699	CHH	hyper	0.0277	0.1713	6.1816	NONE	NONE	NONE	NONE	Glyma.03G119300
Chr03:33117450-33117649	CHH	hypo	0.1155	0.0444	2.6003	NONE	NONE	NONE	NONE	Glyma.03G119900
Chr03:33132250-33132449	CHH	hypo	0.2857	0.0512	5.5789	NONE	NONE	NONE	NONE	Glyma.03G120000
Chr03:33211400-33211599	CHH	hyper	0.2862	0.7276	2.5424	NONE	NONE	NONE	NONE	Glyma.03G120600
Chr03:33272950-33273149	CHH	hyper	0.1816	0.6107	3.3635	NONE	NONE	NONE	NONE	Glyma.03G120900
Chr03:33274050-33274449	CHH	hypo	0.5722	0.1736	3.2969	NONE	NONE	NONE	NONE	Glyma.03G120900
Chr03:33297200-33297599	CHH	hyper	0.0676	0.2089	3.0894	NONE	NONE	NONE	NONE	Glyma.03G121100
Chr03:33316850-33317099	CHH	hyper	0.0995	0.3669	3.6882	NONE	NONE	NONE	Glyma.03G121200	NONE
Chr03:33334450-33334699	CHH	hyper	0.0573	0.267	4.6593	NONE	NONE	NONE	Glyma.03G121300	NONE
Chr03:33339800-33340149	CHH	hyper	0.0412	0.2338	5.6741	NONE	NONE	NONE	Glyma.03G121300	NONE
Chr03:33347250-33347449	CHH	hyper	0.086	0.4127	4.8021	NONE	NONE	NONE	Glyma.03G121300	NONE
Chr03:33350650-33350999	CHH	hyper	0.1372	0.6103	4.4484	NONE	NONE	NONE	Glyma.03G121300	NONE
Chr03:33378650-33378849	CHH	hyper	0.0317	0.432	13.6069	NONE	Glyma.03G121400.1	NONE	NONE	NONE
Chr03:33385950-33386249	CHH	hyper	0.0356	0.1847	5.1827	NONE	NONE	NONE	NONE	Glyma.03G121400
Chr03:33432450-33432799	CHH	hypo	0.1952	0.0268	7.2936	NONE	NONE	NONE	Glyma.03G121700	NONE
Chr03:33443050-33443349	CHH	hyper	0.0133	0.0641	4.8052	NONE	NONE	Glyma.03G121800.1	NONE	NONE
Chr03:33445350-33445549	CHH	hyper	0.0392	0.2327	5.9293	NONE	NONE	NONE	NONE	Glyma.03G121800
Chr03:33550050-33550349	CHH	hypo	0.1619	0.0124	13.0348	NONE	NONE	NONE	NONE	Glyma.03G122500
Chr03:33594000-33594399	CHH	hypo	0.1573	0.0272	5.7855	NONE	NONE	NONE	NONE	Glyma.03G123100
Chr03:33684100-33684349	CHH	hypo	0.4171	0.1446	2.8849	NONE	NONE	NONE	NONE	Glyma.03G124000
Chr03:34083600-34083799	CHH	hyper	0.0351	0.1923	5.485	NONE	NONE	NONE	Glyma.03G126800	NONE
Chr03:34391300-34391599	CHH	hypo	0.2337	0.0419	5.5792	NONE	NONE	NONE	NONE	Glyma.03G129100
Chr03:34393300-34393649	CHH	hyper	0.0211	0.1087	5.1558	NONE	NONE	NONE	NONE	Glyma.03G129300
Chr03:34591150-34591349	CHH	hyper	0.0296	0.1221	4.1281	NONE	NONE	NONE	NONE	Glyma.03G130800
Chr03:34620600-34620799	CHH	hypo	0.2091	0.0045	46.5505	NONE	NONE	NONE	NONE	Glyma.03G131000
Chr03:34657200-34657449	CHH	hypo	0.2275	0.0321	7.0809	NONE	NONE	NONE	NONE	Glyma.03G131600
Chr03:34658150-34658349	CHH	hyper	0	0.113	11.3043	NONE	Glyma.03G131600.1	Glyma.03G131600.1	NONE	NONE
Chr03:34674600-34674999	CHH	hypo	0.1785	0.0648	2.7561	NONE	NONE	NONE	Glyma.03G131800	NONE
Chr03:34694400-34694649	CHH	hypo	0.0847	0.005	16.8042	NONE	NONE	NONE	NONE	Glyma.03G132200|Glyma.03G132000
Chr03:34737750-34738099	CHH	hyper	0.0226	0.2481	10.9917	NONE	NONE	Glyma.03G132400.1|Glyma.03G132400.1	NONE	NONE
Chr03:34793700-34793899	CHH	hyper	0.1486	0.4188	2.819	NONE	NONE	NONE	Glyma.03G133000	NONE
Chr03:34864900-34865099	CHH	hypo	0.607	0.2115	2.8697	NONE	NONE	NONE	NONE	Glyma.03G133500
Chr03:34903750-34903949	CHH	hypo	0.1748	0.0602	2.9039	NONE	NONE	NONE	NONE	Glyma.03G133800
Chr03:34959050-34959299	CHH	hypo	0.164	0.053	3.0941	NONE	Glyma.03G134300.3	NONE	NONE	NONE
Chr03:35065800-35066149	CHH	hyper	0.0551	0.25	4.5344	NONE	NONE	Glyma.03G135100.1|Glyma.03G135100.1	NONE	NONE
Chr03:35103100-35103399	CHH	hypo	0.1273	0.0127	10.0415	NONE	NONE	NONE	Glyma.03G135400	NONE
Chr03:35125850-35126149	CHH	hypo	0.2234	0.0535	4.1748	NONE	NONE	NONE	NONE	Glyma.03G135900
Chr03:35183250-35183599	CHH	hypo	0.2783	0.0533	5.2259	NONE	NONE	NONE	Glyma.03G136000	NONE
Chr03:35213300-35213899	CHH	hypo	0.4159	0.1253	3.3197	NONE	NONE	NONE	NONE	Glyma.03G136200
Chr03:35321250-35321449	CHH	hyper	0.0164	0.2025	12.3497	NONE	NONE	NONE	NONE	Glyma.03G137100
Chr03:35357750-35358049	CHH	hypo	0.0992	0	9.9225	NONE	Glyma.03G137400.2	NONE	NONE	NONE
Chr03:35525900-35526099	CHH	hypo	0.0923	0	9.2267	NONE	NONE	Glyma.03G139000.1	NONE	NONE
Chr03:35559400-35559749	CHH	hypo	0.2812	0.0237	11.8411	NONE	NONE	NONE	Glyma.03G139300	Glyma.03G139400
Chr03:3556150-3556499	CHH	hypo	0.1172	0.043	2.7244	NONE	NONE	NONE	NONE	Glyma.03G031600
Chr03:35564400-35564599	CHH	hyper	0.0013	0.1871	147.046	NONE	NONE	NONE	NONE	Glyma.03G139300
Chr03:35572950-35573149	CHH	hyper	0.043	0.1684	3.9149	NONE	NONE	NONE	NONE	Glyma.03G139500
Chr03:35991150-35991349	CHH	hypo	0.3869	0.0159	24.3774	NONE	Glyma.03G144200.1	NONE	NONE	NONE
Chr03:35996400-35996699	CHH	hypo	0.3165	0.1039	3.0457	NONE	NONE	NONE	NONE	Glyma.03G144300
Chr03:36194800-36195049	CHH	hypo	0.0755	0.0141	5.3596	NONE	NONE	NONE	NONE	Glyma.03G146600|Glyma.03G146700
Chr03:36200950-36201299	CHH	hypo	0.2075	0.0275	7.536	NONE	NONE	Glyma.03G146700.1	NONE	NONE
Chr03:36247850-36248049	CHH	hyper	0.0545	0.2073	3.8049	NONE	NONE	NONE	Glyma.03G146900	NONE
Chr03:36248050-36248299	CHH	hypo	0.1392	0.0139	10.002	NONE	NONE	NONE	Glyma.03G146900	NONE
Chr03:36452850-36453199	CHH	hyper	0.1117	0.3227	2.8904	NONE	NONE	NONE	NONE	Glyma.03G149000
Chr03:36453350-36453549	CHH	hyper	0.0217	0.2563	11.8217	NONE	NONE	NONE	NONE	Glyma.03G149000
Chr03:36506550-36506749	CHH	hyper	0.0937	0.2423	2.5871	NONE	NONE	NONE	NONE	Glyma.03G149900
Chr03:36578150-36578499	CHH	hypo	0.2619	0.0483	5.4188	NONE	NONE	NONE	NONE	Glyma.03G150700|Glyma.03G150800
Chr03:36592400-36592749	CHH	hyper	0.0977	0.3714	3.8013	NONE	NONE	NONE	NONE	Glyma.03G151000
Chr03:36627800-36628049	CHH	hypo	0.2743	0.0131	21.0042	NONE	NONE	NONE	Glyma.03G151400	NONE
Chr03:36723150-36723449	CHH	hyper	0.0607	0.4832	7.9598	NONE	NONE	NONE	NONE	Glyma.03G152300
Chr03:36753700-36753999	CHH	hypo	0.097	0.0077	12.5791	NONE	NONE	NONE	NONE	Glyma.03G152500
Chr03:36819400-36819699	CHH	hyper	0.1032	0.3855	3.7343	NONE	NONE	NONE	NONE	Glyma.03G153200
Chr03:36820600-36820999	CHH	hypo	0.3228	0.0803	4.0175	NONE	NONE	NONE	NONE	Glyma.03G153200
Chr03:36825300-36825749	CHH	hyper	0.1166	0.3271	2.8063	NONE	NONE	NONE	NONE	Glyma.03G153300
Chr03:37028500-37028899	CHH	hypo	0.4723	0.1199	3.9404	NONE	NONE	NONE	NONE	Glyma.03G155000
Chr03:37168900-37169099	CHH	hypo	0.2703	0.0108	25	NONE	NONE	NONE	NONE	Glyma.03G156500
Chr03:37194300-37194549	CHH	hypo	0.1813	0	18.1298	NONE	NONE	NONE	Glyma.03G156700	NONE
Chr03:37199900-37200099	CHH	hypo	0.0978	0.0274	3.5751	NONE	NONE	NONE	NONE	Glyma.03G156700
Chr03:37277300-37277499	CHH	hyper	0.1193	0.6308	5.2866	NONE	NONE	NONE	NONE	Glyma.03G157400
Chr03:37319600-37319799	CHH	hypo	0.5442	0.1392	3.9085	NONE	NONE	NONE	NONE	Glyma.03G157700
Chr03:37373350-37373599	CHH	hyper	0.0741	0.3176	4.2846	NONE	NONE	NONE	NONE	Glyma.03G158400|Glyma.03G158500
Chr03:37422100-37422349	CHH	hypo	0.5419	0.0914	5.9293	NONE	NONE	NONE	Glyma.03G158900	NONE
Chr03:3744250-3744449	CHH	hyper	0.1594	0.5209	3.2673	NONE	NONE	NONE	NONE	Glyma.03G032700
Chr03:3744700-3744899	CHH	hypo	0.3086	0.0588	5.2455	NONE	NONE	NONE	NONE	Glyma.03G032700
Chr03:37833350-37833549	CHH	hypo	0.2958	0.1094	2.7044	NONE	NONE	NONE	NONE	Glyma.03G163600
Chr03:37895550-37895799	CHH	hypo	0.4198	0.0536	7.8321	Glyma.03G164100.5	NONE	NONE	NONE	Glyma.03G164100
Chr03:37896350-37896699	CHH	hyper	0.1948	0.6855	3.5197	NONE	NONE	NONE	NONE	Glyma.03G164100
Chr03:37953650-37953999	CHH	hyper	0.0545	0.2719	4.9886	NONE	NONE	NONE	NONE	Glyma.03G164500|Glyma.03G164600
Chr03:37960150-37960599	CHH	hypo	0.1183	0.0413	2.8615	NONE	NONE	NONE	Glyma.03G164600	NONE
Chr03:37979800-37979999	CHH	hyper	0.0774	0.349	4.508	NONE	NONE	NONE	NONE	Glyma.03G164800
Chr03:37992550-37992949	CHH	hypo	0.7174	0.1227	5.8452	NONE	NONE	NONE	NONE	Glyma.03G165100
Chr03:38055350-38055549	CHH	hypo	0.123	0	12.2951	NONE	NONE	Glyma.03G165800.1	NONE	NONE
Chr03:38067550-38067749	CHH	hyper	0.0148	0.2315	15.6077	NONE	NONE	NONE	NONE	Glyma.03G166000
Chr03:38074300-38074599	CHH	hypo	0.4155	0.1285	3.2331	NONE	NONE	Glyma.03G166100.1	NONE	NONE
Chr03:3810050-3810249	CHH	hyper	0.1654	0.4262	2.5765	NONE	NONE	NONE	NONE	Glyma.03G032900
Chr03:38266850-38267149	CHH	hyper	0.2075	0.558	2.6898	NONE	NONE	NONE	Glyma.03G168200	NONE
Chr03:384000-384199	CHH	hyper	0.3355	0.9548	2.8459	NONE	NONE	NONE	NONE	Glyma.03G004400
Chr03:38458300-38458499	CHH	hypo	0.3755	0.1111	3.3791	NONE	NONE	NONE	Glyma.03G169800	NONE
Chr03:38505400-38505749	CHH	hyper	0.0371	0.39	10.5181	NONE	NONE	NONE	NONE	Glyma.03G170200
Chr03:385350-385549	CHH	hypo	0.1676	0.0401	4.1785	NONE	NONE	NONE	NONE	Glyma.03G004400
Chr03:38718850-38719049	CHH	hypo	0.3883	0.0956	4.0628	NONE	NONE	NONE	Glyma.03G173000	NONE
Chr03:38885650-38885899	CHH	hypo	0.1753	0.014	12.5357	NONE	NONE	NONE	NONE	Glyma.03G175400
Chr03:38958450-38958649	CHH	hypo	0.1821	0.0327	5.5722	NONE	NONE	NONE	Glyma.03G176600	NONE
Chr03:39068500-39068749	CHH	hypo	0.0825	0.024	3.4429	NONE	NONE	NONE	NONE	Glyma.03G178000
Chr03:39246800-39247099	CHH	hypo	0.419	0.1618	2.5895	NONE	NONE	NONE	NONE	Glyma.03G180500
Chr03:3929650-3929999	CHH	hypo	0.1759	0.0083	21.2883	NONE	NONE	Glyma.03G033800.1	NONE	NONE
Chr03:39302450-39302999	CHH	hypo	0.3636	0.1209	3.0077	NONE	NONE	NONE	NONE	Glyma.03G181200
Chr03:39388600-39388799	CHH	hypo	0.493	0.1433	3.4408	NONE	NONE	NONE	NONE	Glyma.03G181800
Chr03:39439850-39440199	CHH	hypo	0.1366	0.0092	14.8845	NONE	NONE	Glyma.03G182500.1	NONE	NONE
Chr03:39448250-39448649	CHH	hypo	0.2756	0.048	5.7384	NONE	NONE	NONE	NONE	Glyma.03G182600
Chr03:39523200-39523399	CHH	hypo	0.7182	0.2174	3.3036	NONE	NONE	NONE	NONE	Glyma.03G183400
Chr03:39692700-39693049	CHH	hypo	0.1101	0.0356	3.0935	NONE	NONE	Glyma.03G184900.1	NONE	NONE
Chr03:39702800-39703049	CHH	hypo	0.1462	0.0487	3	NONE	NONE	NONE	NONE	Glyma.03G185100
Chr03:39711600-39711899	CHH	hyper	0.0393	0.1952	4.9692	NONE	NONE	NONE	NONE	Glyma.03G185200
Chr03:39756650-39756899	CHH	hypo	0.084	0.0124	6.7572	NONE	NONE	NONE	NONE	Glyma.03G185800
Chr03:39816000-39816349	CHH	hypo	0.2533	0.0453	5.5942	NONE	NONE	NONE	NONE	Glyma.03G186500
Chr03:39894600-39894849	CHH	hyper	0.0044	0.351	79.1517	NONE	NONE	NONE	Glyma.03G187800	NONE
Chr03:39897000-39897199	CHH	hypo	0.14	0.0076	18.4888	NONE	NONE	NONE	Glyma.03G187800	NONE
Chr03:39965050-39965349	CHH	hyper	0.0744	0.1956	2.6304	NONE	NONE	NONE	NONE	Glyma.03G188600
Chr03:39965400-39965699	CHH	hypo	0.1757	0.0209	8.4093	NONE	NONE	NONE	NONE	Glyma.03G188600
Chr03:40000500-40000749	CHH	hypo	0.1583	0.0025	62.8473	NONE	NONE	NONE	NONE	Glyma.03G189000|Glyma.03G188900
Chr03:40031350-40031549	CHH	hypo	0.215	0.0221	9.7173	NONE	NONE	NONE	NONE	Glyma.03G189400
Chr03:40101450-40101649	CHH	hyper	0.0184	0.2065	11.2072	NONE	NONE	NONE	NONE	Glyma.03G190200
Chr03:40126250-40126549	CHH	hyper	0.0257	0.1061	4.1339	NONE	NONE	NONE	NONE	Glyma.03G190600
Chr03:40136100-40136299	CHH	hypo	0.2139	0.0588	3.6357	NONE	NONE	NONE	NONE	Glyma.03G190700
Chr03:40179850-40180149	CHH	hypo	0.5267	0.1258	4.1854	NONE	NONE	NONE	Glyma.03G191000	NONE
Chr03:40192100-40192499	CHH	hyper	0.2388	0.6475	2.712	NONE	NONE	NONE	NONE	Glyma.03G191100
Chr03:40195700-40196249	CHH	hypo	0.2533	0.0213	11.9154	NONE	NONE	NONE	NONE	Glyma.03G191200
Chr03:4030550-4031049	CHH	hypo	0.1647	0.0197	8.3624	NONE	Glyma.03G034400.2	NONE	NONE	NONE
Chr03:40387750-40388099	CHH	hyper	0.0142	0.2747	19.3937	NONE	NONE	NONE	Glyma.03G192900	NONE
Chr03:4039750-4040199	CHH	hypo	0.2036	0.0691	2.948	NONE	NONE	NONE	Glyma.03G034500	NONE
Chr03:40427500-40427749	CHH	hyper	0.0138	0.1572	11.4065	NONE	NONE	NONE	NONE	Glyma.03G193400
Chr03:40435100-40435299	CHH	hypo	0.1812	0.03	6.0311	NONE	NONE	NONE	NONE	Glyma.03G193500
Chr03:40457050-40457349	CHH	hypo	0.3941	0.009	43.7398	NONE	NONE	NONE	NONE	Glyma.03G193700
Chr03:40465550-40465749	CHH	hyper	0.0735	0.3141	4.2751	NONE	NONE	NONE	NONE	Glyma.03G193900
Chr03:40544250-40544649	CHH	hypo	0.1292	0.0425	3.0403	NONE	NONE	NONE	NONE	Glyma.03G195000
Chr03:40548750-40549049	CHH	hypo	0.367	0.1406	2.6097	NONE	NONE	Glyma.03G195100.1|Glyma.03G195100.1	NONE	Glyma.03G195200|Glyma.03G195100
Chr03:40637600-40637949	CHH	hypo	0.4415	0.0406	10.8657	NONE	NONE	NONE	NONE	Glyma.03G196700
Chr03:40667300-40667599	CHH	hyper	0.3011	0.8125	2.6987	NONE	NONE	NONE	NONE	Glyma.03G197300
Chr03:40667650-40667949	CHH	hypo	0.1937	0.0673	2.8799	NONE	NONE	NONE	NONE	Glyma.03G197300
Chr03:40789600-40789849	CHH	hyper	0.045	0.1496	3.3242	NONE	NONE	NONE	Glyma.03G198700	NONE
Chr03:40804100-40804299	CHH	hypo	0.253	0.0648	3.9015	NONE	NONE	NONE	NONE	Glyma.03G199000
Chr03:40878300-40878849	CHH	hyper	0.1217	0.3231	2.6537	NONE	NONE	NONE	NONE	Glyma.03G199900
Chr03:41048400-41048599	CHH	hyper	0.0011	0.1392	124.84	NONE	NONE	NONE	NONE	Glyma.03G202200
Chr03:41085800-41085999	CHH	hyper	0.0251	0.116	4.6154	NONE	NONE	NONE	NONE	Glyma.03G202400
Chr03:41086200-41086599	CHH	hypo	0.1356	0.0142	9.5628	NONE	NONE	NONE	NONE	Glyma.03G202400
Chr03:41135300-41135499	CHH	hypo	0.2459	0.0088	27.9057	NONE	NONE	NONE	NONE	Glyma.03G202800
Chr03:41208650-41208849	CHH	hyper	0.0179	0.1557	8.6865	NONE	NONE	NONE	NONE	Glyma.03G203800
Chr03:41254700-41254899	CHH	hypo	0.1329	0.044	3.021	NONE	NONE	NONE	NONE	Glyma.03G204300
Chr03:41261850-41262049	CHH	hyper	0.0647	0.27	4.1726	NONE	NONE	NONE	NONE	Glyma.03G204400
Chr03:41270100-41270399	CHH	hypo	0.1534	0.0031	48.7958	NONE	NONE	NONE	NONE	Glyma.03G204500
Chr03:41310000-41310299	CHH	hypo	0.5227	0.1506	3.4705	NONE	NONE	NONE	NONE	Glyma.03G205000
Chr03:41310850-41311199	CHH	hyper	0.0491	0.262	5.3374	NONE	NONE	NONE	NONE	Glyma.03G205000
Chr03:41353150-41353349	CHH	hypo	0.1858	0.0643	2.8895	NONE	NONE	NONE	Glyma.03G205500	NONE
Chr03:41362650-41362899	CHH	hyper	0.0281	0.1228	4.3734	NONE	NONE	NONE	NONE	Glyma.03G205600
Chr03:41499400-41499699	CHH	hypo	0.2991	0.0724	4.1345	NONE	NONE	NONE	Glyma.03G207600	NONE
Chr03:41566050-41566299	CHH	hypo	0.9219	0.0303	30.4233	NONE	NONE	Glyma.03G208800.1	NONE	NONE
Chr03:41573100-41573299	CHH	hypo	0.1066	0.0178	5.995	NONE	NONE	NONE	Glyma.03G208800	NONE
Chr03:41767350-41767549	CHH	hyper	0.082	0.3218	3.9234	NONE	NONE	NONE	NONE	Glyma.03G211500
Chr03:41767700-41767999	CHH	hypo	0.1723	0.0443	3.8898	NONE	NONE	NONE	NONE	Glyma.03G211500
Chr03:41814600-41814799	CHH	hyper	0.2083	0.5853	2.8103	NONE	NONE	NONE	NONE	Glyma.03G212000
Chr03:41815400-41815649	CHH	hyper	0.0468	0.3054	6.5293	NONE	NONE	NONE	NONE	Glyma.03G212000|Glyma.03G212100
Chr03:41925900-41926299	CHH	hypo	0.2187	0.06	3.6479	NONE	NONE	NONE	NONE	Glyma.03G214400
Chr03:41931500-41931749	CHH	hyper	0.0759	0.2403	3.1657	NONE	NONE	NONE	NONE	Glyma.03G214500
Chr03:4198750-4199499	CHH	hypo	0.2021	0.0393	5.1472	NONE	Glyma.03G034900.1|Glyma.03G034900.2	NONE	NONE	NONE
Chr03:4204100-4204299	CHH	hyper	0.0607	0.2036	3.3533	NONE	NONE	NONE	Glyma.03G034900	NONE
Chr03:4208600-4208949	CHH	hypo	0.4279	0.1019	4.1985	Glyma.03G034900.2	NONE	Glyma.03G034900.2	NONE	Glyma.03G034900
Chr03:42113650-42113849	CHH	hypo	0.7855	0.2029	3.8714	NONE	NONE	NONE	NONE	Glyma.03G217100
Chr03:4220900-4221099	CHH	hypo	0.2048	0.0797	2.5688	NONE	NONE	NONE	Glyma.03G035000	NONE
Chr03:4221000-4221249	CHH	hyper	0	0.2585	25.8475	NONE	NONE	NONE	Glyma.03G035000	NONE
Chr03:4222700-4223049	CHH	hyper	0.1247	0.3677	2.9485	NONE	NONE	NONE	NONE	Glyma.03G035100
Chr03:42281900-42282149	CHH	hyper	0.031	0.1559	5.0262	NONE	NONE	NONE	NONE	Glyma.03G219200
Chr03:42321350-42321699	CHH	hyper	0.0682	0.3312	4.8593	NONE	NONE	NONE	NONE	Glyma.03G219800
Chr03:42333200-42333449	CHH	hypo	0.1309	0.0004	320.076	NONE	NONE	NONE	NONE	Glyma.03G220100
Chr03:42342300-42342599	CHH	hypo	0.1184	0.0441	2.6842	NONE	NONE	Glyma.03G220200.1	NONE	NONE
Chr03:42516600-42516849	CHH	hypo	0.1305	0.0367	3.5538	NONE	NONE	NONE	NONE	Glyma.03G222300
Chr03:425600-425799	CHH	hypo	0.6752	0.1875	3.601	NONE	NONE	NONE	NONE	Glyma.03G004900
Chr03:42689500-42689749	CHH	hypo	0.3439	0.0037	92.3746	NONE	NONE	NONE	NONE	Glyma.03G224600
Chr03:4280850-4281099	CHH	hypo	0.2429	0.0245	9.9209	NONE	NONE	NONE	NONE	Glyma.03G035300
Chr03:43106850-43107049	CHH	hyper	0.0306	0.1408	4.5969	NONE	NONE	NONE	Glyma.03G229000	NONE
Chr03:43241600-43241799	CHH	hyper	0.0675	0.3124	4.6311	NONE	NONE	NONE	Glyma.03G230900	NONE
Chr03:43355450-43355799	CHH	hyper	0.0874	0.458	5.2415	NONE	NONE	NONE	NONE	Glyma.03G232500
Chr03:43382250-43382449	CHH	hypo	0.153	0.034	4.4945	NONE	NONE	NONE	NONE	Glyma.03G233000
Chr03:43390450-43390749	CHH	hypo	0.214	0.0603	3.5488	NONE	NONE	NONE	NONE	Glyma.03G233100
Chr03:43491100-43491349	CHH	hyper	0.1544	0.4156	2.6916	NONE	NONE	NONE	NONE	Glyma.03G234400
Chr03:43543350-43543749	CHH	hypo	0.0658	0.0106	6.1867	NONE	NONE	NONE	NONE	Glyma.03G235000
Chr03:436100-436299	CHH	hypo	0.3199	0.0476	6.717	NONE	NONE	NONE	Glyma.03G004900	NONE
Chr03:43647550-43647799	CHH	hypo	0.6352	0.2198	2.8897	NONE	NONE	NONE	NONE	Glyma.03G236500
Chr03:43700900-43701249	CHH	hypo	0.3269	0.0876	3.7316	NONE	NONE	NONE	NONE	Glyma.03G237000
Chr03:43783100-43783399	CHH	hypo	0.2541	0.0524	4.8526	NONE	Glyma.03G238300.4|Glyma.03G238300.3	NONE	NONE	NONE
Chr03:43798150-43798399	CHH	hyper	0.076	0.4188	5.508	NONE	NONE	NONE	NONE	Glyma.03G238800|Glyma.03G238700
Chr03:43910100-43910399	CHH	hypo	0.3452	0.1045	3.3047	NONE	NONE	Glyma.03G240400.1	NONE	NONE
Chr03:43976600-43976799	CHH	hyper	0.0476	0.1572	3.3033	NONE	NONE	NONE	NONE	Glyma.03G241500
Chr03:43983350-43983549	CHH	hyper	0	0.1952	19.5212	NONE	NONE	NONE	Glyma.03G241600	NONE
Chr03:44027750-44027999	CHH	hyper	0.1374	0.4265	3.1041	NONE	NONE	NONE	NONE	Glyma.03G242200
Chr03:440600-440849	CHH	hyper	0	0.0898	8.9806	NONE	NONE	NONE	Glyma.03G004900	NONE
Chr03:44108550-44108749	CHH	hyper	0.1064	0.3522	3.3102	NONE	NONE	NONE	Glyma.03G243400	NONE
Chr03:44336150-44336749	CHH	hypo	0.5663	0.1101	5.1456	NONE	NONE	NONE	NONE	Glyma.03G246300|Glyma.03G246400
Chr03:44411850-44412049	CHH	hypo	0.1257	0.0261	4.8092	NONE	NONE	NONE	NONE	Glyma.03G247300
Chr03:44442750-44443049	CHH	hypo	0.4248	0.1112	3.8184	NONE	NONE	NONE	NONE	Glyma.03G247600
Chr03:44492850-44493049	CHH	hypo	0.3478	0.0889	3.913	NONE	NONE	Glyma.03G248600.1	NONE	NONE
Chr03:44504950-44505349	CHH	hypo	0.3192	0.0482	6.6243	NONE	NONE	NONE	NONE	Glyma.03G248800
Chr03:44531100-44531299	CHH	hypo	0.2364	0.0811	2.9145	NONE	NONE	NONE	NONE	Glyma.03G249100
Chr03:44864400-44864699	CHH	hypo	0.3073	0.0846	3.6329	NONE	NONE	NONE	Glyma.03G253000	NONE
Chr03:451700-451949	CHH	hyper	0.0468	0.3102	6.627	NONE	NONE	NONE	NONE	Glyma.03G005100
Chr03:45339150-45339349	CHH	hypo	0.1398	0.0091	15.3477	NONE	NONE	NONE	NONE	Glyma.03G259100
Chr03:45408400-45408749	CHH	hypo	0.3387	0.0636	5.3261	NONE	NONE	NONE	Glyma.03G260200	NONE
Chr03:45424950-45425199	CHH	hypo	0.093	0.0232	4.0092	NONE	NONE	NONE	NONE	Glyma.03G260400
Chr03:45579300-45579499	CHH	hyper	0.0495	0.2512	5.0725	NONE	NONE	NONE	NONE	Glyma.03G262500
Chr03:45649200-45649499	CHH	hyper	0.0201	0.1628	8.1194	NONE	NONE	NONE	NONE	Glyma.03G263400
Chr03:45749450-45749749	CHH	hypo	0.2734	0.0594	4.5992	NONE	NONE	NONE	NONE	Glyma.03G264500
Chr03:471800-472049	CHH	hypo	0.3665	0.1263	2.9016	NONE	NONE	NONE	NONE	Glyma.03G005300
Chr03:52150-52349	CHH	hypo	0.1658	0.0357	4.6483	NONE	NONE	NONE	NONE	Glyma.03G000400
Chr03:527400-527649	CHH	hypo	0.1664	0.0419	3.9682	NONE	NONE	NONE	Glyma.03G005700	NONE
Chr03:529500-529699	CHH	hypo	0.7133	0.2645	2.6967	NONE	NONE	NONE	NONE	Glyma.03G005700
Chr03:5297300-5297499	CHH	hyper	0.0497	0.1504	3.0277	NONE	NONE	NONE	NONE	Glyma.03G041700
Chr03:5533700-5533999	CHH	hyper	0.1157	0.4201	3.6316	NONE	NONE	NONE	Glyma.03G043800	Glyma.03G043900
Chr03:5846850-5847199	CHH	hyper	0.1019	0.3351	3.2878	Glyma.03G045900.1	NONE	NONE	NONE	NONE
Chr03:5925850-5926099	CHH	hyper	0.0398	0.2413	6.06	NONE	NONE	NONE	NONE	Glyma.03G046400
Chr03:5934900-5935399	CHH	hypo	0.5253	0.0906	5.8002	NONE	NONE	NONE	NONE	Glyma.03G046500
Chr03:5945200-5945449	CHH	hypo	0.7041	0.2642	2.665	NONE	NONE	NONE	Glyma.03G046600	Glyma.03G046700
Chr03:5975700-5975949	CHH	hyper	0.1609	0.6341	3.9402	NONE	NONE	NONE	NONE	Glyma.03G047000
Chr03:6120050-6120299	CHH	hyper	0.0625	0.1788	2.8615	NONE	NONE	NONE	Glyma.03G047700	NONE
Chr03:6120400-6120749	CHH	hypo	0.484	0.0576	8.3951	NONE	NONE	NONE	Glyma.03G047700	NONE
Chr03:6323450-6323799	CHH	hypo	0.3509	0.096	3.656	NONE	NONE	Glyma.03G049000.1	NONE	NONE
Chr03:6389050-6389349	CHH	hyper	0.0292	0.3781	12.9625	NONE	NONE	NONE	Glyma.03G049400	NONE
Chr03:6535300-6535499	CHH	hypo	0.1429	0.0045	31.4881	NONE	NONE	NONE	NONE	Glyma.03G050100
Chr03:6644600-6644849	CHH	hypo	0.1296	0.0125	10.332	NONE	NONE	Glyma.03G051000.1|Glyma.03G051000.1	NONE	NONE
Chr03:6838750-6838949	CHH	hyper	0.0769	0.2335	3.035	NONE	NONE	NONE	NONE	Glyma.03G051800
Chr03:6939800-6939999	CHH	hypo	0.3589	0.0225	15.933	NONE	NONE	NONE	NONE	Glyma.03G052500
Chr03:6950700-6950949	CHH	hyper	0.0472	0.2807	5.9469	NONE	NONE	NONE	NONE	Glyma.03G052600
Chr03:6962700-6963099	CHH	hypo	0.344	0.0617	5.5775	NONE	NONE	NONE	NONE	Glyma.03G052700
Chr03:70100-70299	CHH	hyper	0.0273	0.0693	2.5441	NONE	NONE	NONE	NONE	Glyma.03G000600
Chr03:7036600-7036899	CHH	hypo	0.424	0.131	3.2364	NONE	NONE	NONE	NONE	Glyma.03G053000
Chr03:7676600-7676799	CHH	hyper	0.0866	0.5666	6.5421	NONE	NONE	NONE	NONE	Glyma.03G055800
Chr03:7677200-7677399	CHH	hypo	0.3929	0.0214	18.3333	NONE	NONE	NONE	NONE	Glyma.03G055800
Chr03:768850-769049	CHH	hypo	0.1554	0.0526	2.9527	NONE	NONE	NONE	NONE	Glyma.03G007900
Chr03:7692200-7692399	CHH	hyper	0.0986	0.3559	3.6081	NONE	NONE	NONE	NONE	Glyma.03G055900
Chr03:7693050-7693299	CHH	hyper	0.047	0.2194	4.6703	NONE	NONE	NONE	NONE	Glyma.03G055900
Chr03:7782550-7782749	CHH	hypo	0.272	0.0697	3.905	NONE	NONE	Glyma.03G056600.1	NONE	NONE
Chr03:7801700-7801999	CHH	hypo	0.2871	0.1074	2.6744	NONE	NONE	NONE	NONE	Glyma.03G056700
Chr03:7999650-7999849	CHH	hypo	0.3727	0.144	2.5883	NONE	NONE	NONE	NONE	Glyma.03G057100
Chr03:8236800-8237099	CHH	hyper	0.0141	0.1253	8.8895	NONE	NONE	Glyma.03G057900.1	NONE	NONE
Chr03:8286750-8287049	CHH	hyper	0.1122	0.312	2.7804	NONE	NONE	NONE	Glyma.03G058300	NONE
Chr03:8312750-8312949	CHH	hypo	0.7926	0.1891	4.1906	NONE	NONE	NONE	Glyma.03G058400	NONE
Chr03:8313300-8313949	CHH	hypo	0.5649	0.2198	2.5706	NONE	NONE	NONE	Glyma.03G058400	NONE
Chr03:8316750-8316999	CHH	hyper	0.0983	0.3846	3.9137	NONE	NONE	NONE	NONE	Glyma.03G058400
Chr03:8326700-8326899	CHH	hypo	0.5859	0.2179	2.6881	NONE	NONE	NONE	NONE	Glyma.03G058500
Chr03:841100-841299	CHH	hypo	0.2491	0.0369	6.7498	NONE	NONE	NONE	NONE	Glyma.03G008700
Chr03:8597600-8597799	CHH	hypo	0.606	0.0857	7.0713	NONE	NONE	NONE	NONE	Glyma.03G059200
Chr03:8689200-8689449	CHH	hyper	0.0179	0.1562	8.75	NONE	NONE	NONE	NONE	Glyma.03G059700
Chr03:8690700-8690999	CHH	hypo	0.3234	0.0754	4.2895	NONE	NONE	NONE	NONE	Glyma.03G059700
Chr03:8710250-8710449	CHH	hypo	0.2446	0.0233	10.483	NONE	NONE	Glyma.03G059800.1	NONE	NONE
Chr03:8713800-8713999	CHH	hypo	0.2534	0.0654	3.8756	NONE	NONE	Glyma.03G059900.1|Glyma.03G059900.1	NONE	Glyma.03G059900
Chr03:9021250-9021499	CHH	hyper	0.0192	0.1515	7.9107	NONE	NONE	NONE	Glyma.03G060900	NONE
Chr03:9021800-9022199	CHH	hypo	0.3562	0.1186	3.005	NONE	NONE	NONE	Glyma.03G060900	NONE
Chr03:9028850-9029099	CHH	hyper	0.0693	0.3565	5.1484	NONE	NONE	NONE	Glyma.03G060900	NONE
Chr03:9496900-9497349	CHH	hypo	0.1877	0.0411	4.5649	NONE	NONE	NONE	NONE	Glyma.03G061800
Chr03:9528800-9528999	CHH	hyper	0.0284	0.2384	8.3974	NONE	NONE	NONE	NONE	Glyma.03G061900
Chr03:9660600-9660799	CHH	hyper	0.0965	0.2727	2.8264	NONE	NONE	NONE	NONE	Glyma.03G062600
Chr03:969200-969399	CHH	hypo	0.1538	0.0284	5.4208	NONE	NONE	NONE	NONE	Glyma.03G009700
Chr03:9703750-9704099	CHH	hyper	0.1444	0.3939	2.729	NONE	NONE	NONE	NONE	Glyma.03G062800
Chr03:975900-976099	CHH	hypo	0.2958	0.0215	13.7329	NONE	NONE	NONE	NONE	Glyma.03G009800
Chr03:9787750-9788099	CHH	hyper	0.0704	0.1992	2.8302	NONE	NONE	NONE	NONE	Glyma.03G063000
Chr03:9898800-9899049	CHH	hypo	0.4941	0.1655	2.9856	NONE	NONE	NONE	NONE	Glyma.03G063200
Chr03:9984450-9984699	CHH	hypo	0.1978	0.0607	3.2575	NONE	NONE	Glyma.03G063300.1	NONE	Glyma.03G063300
Chr03:9986450-9986749	CHH	hyper	0.0764	0.2384	3.1219	NONE	NONE	NONE	NONE	Glyma.03G063300
Chr04:10075700-10075899	CHH	hypo	0.2588	0.028	9.2536	NONE	NONE	NONE	NONE	Glyma.04G105100|Glyma.04G105000
Chr04:10790200-10790499	CHH	hypo	0.2219	0.0187	11.8461	NONE	NONE	NONE	Glyma.04G105900	NONE
Chr04:10791650-10791849	CHH	hyper	0.0741	0.2388	3.2239	NONE	NONE	Glyma.04G105900.1	NONE	NONE
Chr04:10909950-10910499	CHH	hypo	0.2742	0.0612	4.4819	NONE	NONE	NONE	NONE	Glyma.04G106000
Chr04:11141900-11142249	CHH	hyper	0.1007	0.2841	2.8203	NONE	Glyma.04G106300.1	NONE	NONE	NONE
Chr04:11233750-11233999	CHH	hypo	0.1333	0.032	4.1639	NONE	NONE	NONE	NONE	Glyma.04G106900|Glyma.04G107000
Chr04:11274150-11274549	CHH	hypo	0.3815	0.0637	5.9889	NONE	NONE	NONE	NONE	Glyma.04G107400
Chr04:1131150-1131349	CHH	hypo	0.3611	0.0032	113.75	NONE	NONE	NONE	NONE	Glyma.04G014800
Chr04:1134050-1134299	CHH	hypo	0.1498	0.0323	4.6444	NONE	NONE	NONE	NONE	Glyma.04G014900
Chr04:11500250-11500499	CHH	hypo	0.1302	0.026	5.0137	NONE	NONE	NONE	NONE	Glyma.04G108100
Chr04:11642450-11642799	CHH	hyper	0.1188	0.5815	4.8957	NONE	NONE	NONE	NONE	Glyma.04G108800
Chr04:11691400-11691649	CHH	hyper	0.0977	0.2472	2.5305	NONE	NONE	NONE	NONE	Glyma.04G109000
Chr04:11692050-11692349	CHH	hypo	0.2723	0.0083	32.6738	NONE	NONE	NONE	NONE	Glyma.04G109000
Chr04:11805500-11805699	CHH	hypo	0.2968	0.0867	3.4234	NONE	NONE	NONE	Glyma.04G109500	NONE
Chr04:12158450-12158649	CHH	hyper	0.0467	0.1752	3.7542	NONE	NONE	NONE	NONE	Glyma.04G110300
Chr04:12177100-12177349	CHH	hypo	0.7917	0.2234	3.5434	NONE	NONE	NONE	NONE	Glyma.04G110400
Chr04:1218150-1218349	CHH	hypo	0.5987	0.1405	4.2614	NONE	NONE	NONE	NONE	Glyma.04G016000
Chr04:12193650-12193949	CHH	hypo	0.3377	0.0413	8.1777	NONE	NONE	NONE	NONE	Glyma.04G110500
Chr04:12229100-12229299	CHH	hyper	0.0784	0.3793	4.8362	NONE	NONE	NONE	NONE	Glyma.04G110800
Chr04:12283600-12284249	CHH	hypo	0.5797	0.0949	6.1086	NONE	NONE	NONE	NONE	Glyma.04G111200
Chr04:12433300-12433699	CHH	hyper	0.0542	0.3831	7.0643	NONE	NONE	NONE	NONE	Glyma.04G111700
Chr04:12505450-12505649	CHH	hypo	0.1842	0.0156	11.7864	NONE	NONE	NONE	NONE	Glyma.04G112000
Chr04:12563850-12564149	CHH	hypo	0.1514	0.0229	6.6231	NONE	NONE	Glyma.04G112200.1	NONE	NONE
Chr04:12580200-12580399	CHH	hyper	0.1503	0.5174	3.4415	NONE	NONE	NONE	NONE	Glyma.04G112400
Chr04:12640300-12640649	CHH	hypo	0.1711	0.0504	3.3954	NONE	NONE	NONE	NONE	Glyma.04G112700
Chr04:12648600-12648799	CHH	hyper	0.0908	0.2483	2.7338	NONE	NONE	NONE	NONE	Glyma.04G112800
Chr04:12761850-12762049	CHH	hypo	0.0965	0.0269	3.5914	NONE	NONE	NONE	NONE	Glyma.04G113100
Chr04:12957900-12958249	CHH	hyper	0.335	0.876	2.6148	NONE	NONE	NONE	NONE	Glyma.04G114100
Chr04:12995200-12995449	CHH	hyper	0.0952	0.3187	3.3467	Glyma.04G114400.1	NONE	NONE	NONE	Glyma.04G114400|Glyma.04G114500
Chr04:12999150-12999349	CHH	hyper	0.1055	0.2917	2.7652	NONE	Glyma.04G114600.1	Glyma.04G114700.1	NONE	NONE
Chr04:13063100-13063349	CHH	hypo	0.1618	0.0488	3.3141	NONE	NONE	NONE	NONE	Glyma.04G114800
Chr04:13107450-13107649	CHH	hypo	0.2639	0.099	2.6649	NONE	NONE	Glyma.04G115200.1|Glyma.04G115200.1	NONE	NONE
Chr04:13114950-13115249	CHH	hypo	0.4396	0.1375	3.1961	NONE	Glyma.04G115300.1	NONE	NONE	NONE
Chr04:1328450-1328799	CHH	hypo	0.1861	0.0225	8.279	NONE	NONE	NONE	NONE	Glyma.04G017300
Chr04:1328900-1329099	CHH	hypo	0.1155	0.0215	5.3733	NONE	NONE	NONE	NONE	Glyma.04G017300
Chr04:1329150-1329349	CHH	hyper	0.0243	0.1255	5.1627	NONE	NONE	NONE	NONE	Glyma.04G017300
Chr04:13321900-13322099	CHH	hypo	0.222	0.0237	9.3559	NONE	NONE	NONE	NONE	Glyma.04G115900
Chr04:13322850-13323049	CHH	hyper	0.0238	0.1011	4.2455	NONE	NONE	NONE	NONE	Glyma.04G115900
Chr04:13366450-13366749	CHH	hypo	0.1504	0.0584	2.5769	NONE	NONE	NONE	NONE	Glyma.04G116000
Chr04:13384150-13384399	CHH	hypo	0.3194	0.0911	3.506	NONE	NONE	Glyma.04G116100.1|Glyma.04G116100.1	NONE	NONE
Chr04:13563750-13564049	CHH	hyper	0.1557	0.4048	2.5998	NONE	NONE	NONE	NONE	Glyma.04G116700
Chr04:13574050-13574399	CHH	hyper	0.0536	0.2297	4.2821	NONE	NONE	NONE	Glyma.04G116700	NONE
Chr04:13587600-13587949	CHH	hyper	0.1073	0.4756	4.4313	NONE	NONE	NONE	Glyma.04G116700	NONE
Chr04:13648300-13648699	CHH	hyper	0.1115	0.427	3.8316	NONE	NONE	NONE	NONE	Glyma.04G116800
Chr04:13649850-13650099	CHH	hypo	0.1416	0.0239	5.939	NONE	NONE	NONE	NONE	Glyma.04G116800
Chr04:13723150-13723749	CHH	hyper	0.151	0.4717	3.1238	NONE	Glyma.04G117100.1	NONE	NONE	Glyma.04G117200
Chr04:1377300-1377699	CHH	hypo	0.3072	0.1129	2.7207	NONE	NONE	NONE	NONE	Glyma.04G017600
Chr04:13810700-13810999	CHH	hyper	0.0507	0.2463	4.855	NONE	NONE	NONE	Glyma.04G117400	NONE
Chr04:13852850-13853399	CHH	hypo	0.5272	0.0243	21.7304	NONE	NONE	NONE	NONE	Glyma.04G117900
Chr04:13905750-13905999	CHH	hyper	0.0693	0.1757	2.537	NONE	NONE	NONE	NONE	Glyma.04G118100
Chr04:13906150-13906399	CHH	hypo	0.0837	0.0325	2.5771	NONE	NONE	NONE	NONE	Glyma.04G118100
Chr04:1401750-1401999	CHH	hyper	0.0085	0.3013	35.2533	NONE	Glyma.04G017900.3	NONE	NONE	NONE
Chr04:14020450-14020799	CHH	hyper	0.0975	0.2725	2.7957	NONE	NONE	Glyma.04G118500.1	NONE	NONE
Chr04:14027250-14027449	CHH	hypo	0.1257	0.0062	20.4094	NONE	NONE	NONE	NONE	Glyma.04G118600
Chr04:1427500-1427749	CHH	hypo	0.0985	0	9.8546	NONE	NONE	NONE	NONE	Glyma.04G018200|Glyma.04G018300
Chr04:14319050-14319349	CHH	hypo	0.1095	0.014	7.842	NONE	Glyma.04G119200.1	NONE	NONE	NONE
Chr04:14349450-14349749	CHH	hyper	0.068	0.2431	3.5764	NONE	NONE	NONE	Glyma.04G119300	NONE
Chr04:14737450-14737699	CHH	hyper	0.1183	0.4093	3.4613	NONE	Glyma.04G119900.1	NONE	NONE	NONE
Chr04:14886450-14886649	CHH	hypo	0.2411	0.0893	2.7001	NONE	NONE	NONE	NONE	Glyma.04G120600
Chr04:15114350-15114699	CHH	hypo	0.1367	0.0507	2.6971	NONE	NONE	NONE	NONE	Glyma.04G120800
Chr04:15116900-15117149	CHH	hypo	0.2294	0.0527	4.3512	NONE	NONE	Glyma.04G120800.1	NONE	NONE
Chr04:1512800-1513099	CHH	hyper	0.0727	0.2956	4.0686	NONE	NONE	NONE	Glyma.04G019200	NONE
Chr04:15166300-15166699	CHH	hypo	0.5609	0.1448	3.8727	NONE	NONE	NONE	NONE	Glyma.04G121100
Chr04:15209350-15209549	CHH	hyper	0.0485	0.258	5.3146	NONE	NONE	NONE	NONE	Glyma.04G121300
Chr04:15253400-15253749	CHH	hyper	0.0477	0.1388	2.9124	NONE	NONE	Glyma.04G121500.1|Glyma.04G121500.1|Glyma.04G121500.1	NONE	NONE
Chr04:15263050-15263249	CHH	hypo	0.2061	0.0367	5.611	NONE	NONE	NONE	NONE	Glyma.04G121600
Chr04:15472900-15473199	CHH	hyper	0.0521	0.378	7.2498	NONE	NONE	NONE	NONE	Glyma.04G121900
Chr04:15473500-15473699	CHH	hyper	0.0632	0.2186	3.4578	NONE	NONE	NONE	NONE	Glyma.04G121900
Chr04:15531100-15531299	CHH	hyper	0.1	0.3312	3.3119	NONE	NONE	NONE	NONE	Glyma.04G122000
Chr04:15531800-15532049	CHH	hyper	0.0751	0.3698	4.9243	NONE	NONE	NONE	NONE	Glyma.04G122000
Chr04:15628150-15628349	CHH	hyper	0.163	0.5284	3.2411	NONE	NONE	NONE	NONE	Glyma.04G122300
Chr04:15650400-15650699	CHH	hypo	0.5421	0.0553	9.8054	NONE	NONE	NONE	NONE	Glyma.04G122400
Chr04:15659700-15659949	CHH	hyper	0.0682	0.1728	2.533	NONE	NONE	NONE	Glyma.04G122400	NONE
Chr04:15795750-15795999	CHH	hypo	0.378	0.0974	3.8788	NONE	NONE	NONE	NONE	Glyma.04G122700
Chr04:15796450-15796749	CHH	hypo	0.3838	0.102	3.7611	NONE	NONE	NONE	NONE	Glyma.04G122700
Chr04:15931450-15931699	CHH	hyper	0.1442	0.4789	3.3216	NONE	NONE	NONE	Glyma.04G123200	NONE
Chr04:15942700-15942949	CHH	hyper	0.0136	0.113	8.2906	NONE	NONE	NONE	NONE	Glyma.04G123300
Chr04:15989050-15989249	CHH	hypo	0.1645	0.0562	2.9252	NONE	NONE	NONE	NONE	Glyma.04G123600
Chr04:15990400-15990599	CHH	hypo	0.0877	0.0293	2.9976	NONE	NONE	NONE	NONE	Glyma.04G123600
Chr04:16027150-16027549	CHH	hypo	0.3355	0.0637	5.2683	NONE	NONE	NONE	NONE	Glyma.04G123900
Chr04:16350-16599	CHH	hypo	0.3528	0.0939	3.7574	NONE	NONE	NONE	NONE	Glyma.04G000100
Chr04:16369900-16370349	CHH	hypo	0.5082	0.0674	7.5373	NONE	NONE	NONE	Glyma.04G124800	NONE
Chr04:16371500-16371749	CHH	hyper	0.1222	0.4846	3.967	NONE	NONE	NONE	Glyma.04G124800	NONE
Chr04:16377100-16377399	CHH	hyper	0.0747	0.3064	4.1017	NONE	NONE	NONE	Glyma.04G124800	NONE
Chr04:16630600-16630899	CHH	hypo	0.3657	0.0975	3.7496	NONE	NONE	NONE	Glyma.04G125600	NONE
Chr04:16636100-16636399	CHH	hypo	0.4603	0.0876	5.2561	NONE	NONE	NONE	NONE	Glyma.04G125600
Chr04:1684600-1684899	CHH	hypo	0.686	0.1995	3.439	NONE	NONE	NONE	NONE	Glyma.04G021400
Chr04:1688300-1688549	CHH	hypo	0.251	0.0302	8.3228	NONE	NONE	NONE	Glyma.04G021400	NONE
Chr04:16936800-16937099	CHH	hyper	0.0495	0.8676	17.5345	NONE	NONE	NONE	NONE	Glyma.04G126100
Chr04:16937000-16937549	CHH	hypo	0.5175	0.1488	3.4782	NONE	NONE	NONE	NONE	Glyma.04G126100
Chr04:17027950-17028149	CHH	hypo	0.113	0.0197	5.7391	NONE	NONE	NONE	NONE	Glyma.04G126600
Chr04:17028200-17028399	CHH	hyper	0.0333	0.137	4.1096	NONE	NONE	NONE	NONE	Glyma.04G126600
Chr04:17127200-17127449	CHH	hyper	0.0059	0.048	8.087	NONE	NONE	Glyma.04G127100.3	NONE	NONE
Chr04:17141450-17141649	CHH	hyper	0.1302	0.5188	3.9855	NONE	Glyma.04G127200.1	NONE	NONE	NONE
Chr04:171600-171899	CHH	hypo	0.1391	0.0104	13.4304	NONE	NONE	NONE	NONE	Glyma.04G002000
Chr04:17259900-17260249	CHH	hypo	0.3544	0.0187	18.9762	NONE	NONE	NONE	NONE	Glyma.04G127500
Chr04:1765000-1765349	CHH	hypo	0.1629	0.0024	66.6717	NONE	NONE	NONE	Glyma.04G022400	NONE
Chr04:17698250-17698449	CHH	hyper	0.0239	0.1154	4.8227	NONE	NONE	NONE	NONE	Glyma.04G128200|Glyma.04G128300
Chr04:17909250-17909549	CHH	hyper	0.0422	0.2444	5.7883	NONE	NONE	NONE	NONE	Glyma.04G128700
Chr04:18030150-18030399	CHH	hyper	0.0248	0.2385	9.62	NONE	NONE	Glyma.04G129200.1	NONE	NONE
Chr04:18032000-18032199	CHH	hypo	0.2449	0.0855	2.8654	NONE	NONE	NONE	Glyma.04G129200	NONE
Chr04:18038250-18038449	CHH	hypo	0.5932	0.1147	5.1715	NONE	NONE	NONE	NONE	Glyma.04G129200
Chr04:18038600-18038949	CHH	hyper	0.1066	0.2797	2.6241	NONE	NONE	NONE	NONE	Glyma.04G129200
Chr04:18086100-18086449	CHH	hypo	0.1969	0.0698	2.822	NONE	NONE	NONE	NONE	Glyma.04G129400
Chr04:18086800-18087099	CHH	hyper	0.0255	0.2065	8.0965	NONE	NONE	NONE	NONE	Glyma.04G129400
Chr04:18099150-18099349	CHH	hyper	0.0243	0.2284	9.3935	NONE	NONE	NONE	Glyma.04G129500	NONE
Chr04:18121200-18121549	CHH	hypo	0.4246	0.1131	3.7552	NONE	NONE	NONE	Glyma.04G129700	NONE
Chr04:18195800-18196299	CHH	hypo	0.2505	0.0698	3.591	NONE	NONE	NONE	Glyma.04G130100	NONE
Chr04:18281650-18281849	CHH	hyper	0.0557	0.2698	4.8436	NONE	NONE	NONE	NONE	Glyma.04G130400
Chr04:18284550-18284849	CHH	hypo	0.6632	0.2443	2.715	NONE	NONE	NONE	NONE	Glyma.04G130500
Chr04:18459400-18459699	CHH	hyper	0.0154	0.0469	3.0568	NONE	NONE	NONE	NONE	Glyma.04G131400
Chr04:18671150-18671349	CHH	hypo	0.2	0.054	3.7028	NONE	NONE	Glyma.04G132100.1	NONE	NONE
Chr04:18802900-18803599	CHH	hypo	0.3943	0.0579	6.8129	NONE	NONE	NONE	NONE	Glyma.04G132600
Chr04:18804850-18805049	CHH	hyper	0.1062	0.3057	2.8772	NONE	NONE	NONE	NONE	Glyma.04G132600
Chr04:18883200-18883449	CHH	hypo	0.3232	0.094	3.4371	NONE	NONE	NONE	NONE	Glyma.04G132700
Chr04:18883650-18884199	CHH	hypo	0.4851	0.0816	5.9451	NONE	NONE	NONE	NONE	Glyma.04G132700
Chr04:18894900-18895099	CHH	hyper	0.0629	0.1697	2.6962	NONE	NONE	NONE	NONE	Glyma.04G132800
Chr04:18896550-18896749	CHH	hyper	0.0155	0.1918	12.3964	NONE	NONE	Glyma.04G132800.1	NONE	NONE
Chr04:18898400-18898599	CHH	hypo	0.4804	0.1749	2.7471	NONE	NONE	NONE	NONE	Glyma.04G132900
Chr04:18997700-18997999	CHH	hyper	0.0429	0.1773	4.1315	NONE	NONE	NONE	NONE	Glyma.04G133400|Glyma.04G133500
Chr04:19017150-19017349	CHH	hypo	0.1294	0.021	6.1636	NONE	NONE	NONE	NONE	Glyma.04G133600
Chr04:19023600-19023849	CHH	hyper	0.0356	0.52	14.598	NONE	NONE	NONE	NONE	Glyma.04G133700
Chr04:19149000-19149249	CHH	hypo	0.146	0.0443	3.298	NONE	NONE	NONE	Glyma.04G133800	NONE
Chr04:19192750-19193099	CHH	hypo	0.3321	0.1287	2.581	NONE	NONE	NONE	NONE	Glyma.04G133900
Chr04:19233750-19234049	CHH	hyper	0.1229	0.423	3.4414	NONE	NONE	NONE	NONE	Glyma.04G134300
Chr04:19428700-19428999	CHH	hyper	0.038	0.2388	6.2863	NONE	NONE	Glyma.04G134600.1	NONE	NONE
Chr04:19437050-19437249	CHH	hypo	0.3177	0.0941	3.3781	NONE	NONE	NONE	NONE	Glyma.04G134700
Chr04:19573450-19573749	CHH	hypo	0.2183	0.0211	10.351	NONE	NONE	NONE	NONE	Glyma.04G134900
Chr04:19669700-19669949	CHH	hypo	0.18	0.0137	13.1098	NONE	NONE	NONE	NONE	Glyma.04G135000
Chr04:19685450-19685649	CHH	hyper	0.0179	0.1475	8.2316	NONE	NONE	NONE	NONE	Glyma.04G135100
Chr04:19920750-19921049	CHH	hyper	0.1224	0.6073	4.9611	NONE	NONE	NONE	NONE	Glyma.04G135200
Chr04:19944150-19944399	CHH	hypo	0.4653	0.1491	3.1208	NONE	NONE	NONE	NONE	Glyma.04G135300
Chr04:200750-201199	CHH	hypo	0.2649	0.0063	42.326	NONE	NONE	NONE	NONE	Glyma.04G002400
Chr04:20173300-20173499	CHH	hyper	0.0442	0.3971	8.9735	NONE	NONE	Glyma.04G135600.1	NONE	NONE
Chr04:20173750-20174049	CHH	hypo	0.2677	0.039	6.872	NONE	NONE	Glyma.04G135600.1	NONE	NONE
Chr04:20179400-20179649	CHH	hypo	0.5774	0.2272	2.5413	NONE	NONE	NONE	NONE	Glyma.04G135700
Chr04:20222900-20223099	CHH	hyper	0.0895	0.3914	4.3757	NONE	NONE	NONE	Glyma.04G135900	NONE
Chr04:20317700-20318049	CHH	hypo	0.343	0.0966	3.5506	NONE	NONE	NONE	NONE	Glyma.04G136100
Chr04:20326800-20326999	CHH	hypo	0.4278	0.1343	3.1847	NONE	NONE	NONE	NONE	Glyma.04G136200
Chr04:20343150-20343499	CHH	hypo	0.0762	0.0275	2.7696	NONE	NONE	NONE	NONE	Glyma.04G136300
Chr04:20554250-20554449	CHH	hypo	0.2111	0.0801	2.6359	NONE	NONE	Glyma.04G136900.1|Glyma.04G136900.1	NONE	NONE
Chr04:20943400-20943749	CHH	hypo	0.2446	0.0493	4.9575	NONE	NONE	NONE	Glyma.04G137300	Glyma.04G137400
Chr04:21420000-21420349	CHH	hypo	0.4423	0.1542	2.869	NONE	NONE	NONE	NONE	Glyma.04G138300
Chr04:21539800-21540149	CHH	hypo	0.2237	0.0892	2.5079	NONE	NONE	NONE	NONE	Glyma.04G138500
Chr04:21674700-21674899	CHH	hypo	0.1228	0.0404	3.0397	NONE	NONE	NONE	NONE	Glyma.04G138600
Chr04:21678150-21678449	CHH	hyper	0.0834	0.3913	4.69	NONE	NONE	NONE	NONE	Glyma.04G138700
Chr04:22056350-22056549	CHH	hypo	0.3233	0.0629	5.1399	NONE	NONE	NONE	NONE	Glyma.04G139100
Chr04:22311650-22311849	CHH	hypo	0.2907	0.0889	3.2703	NONE	NONE	NONE	Glyma.04G139200	NONE
Chr04:22474800-22475049	CHH	hypo	0.5911	0.0958	6.1697	NONE	NONE	NONE	NONE	Glyma.04G139300
Chr04:22475500-22475849	CHH	hypo	0.3496	0.0554	6.3134	NONE	NONE	NONE	NONE	Glyma.04G139300
Chr04:22476300-22476549	CHH	hyper	0.0609	0.223	3.659	NONE	NONE	NONE	NONE	Glyma.04G139300
Chr04:22555700-22555899	CHH	hypo	0.2548	0.068	3.7461	NONE	NONE	NONE	NONE	Glyma.04G139700
Chr04:22557450-22557649	CHH	hypo	0.2791	0.0388	7.1879	NONE	NONE	NONE	NONE	Glyma.04G139700
Chr04:22602700-22602999	CHH	hyper	0.0672	0.1919	2.8555	NONE	NONE	NONE	NONE	Glyma.04G139800
Chr04:22823900-22824149	CHH	hyper	0.0221	0.24	10.86	NONE	NONE	NONE	NONE	Glyma.04G140100
Chr04:22825400-22825599	CHH	hyper	0.0503	0.1939	3.8555	NONE	NONE	NONE	NONE	Glyma.04G140100
Chr04:22967600-22967799	CHH	hyper	0.038	0.2387	6.2846	NONE	NONE	NONE	NONE	Glyma.04G140400
Chr04:23668050-23668349	CHH	hypo	0.15	0.0408	3.6753	NONE	NONE	NONE	Glyma.04G141000	NONE
Chr04:23748200-23748599	CHH	hypo	0.393	0.1175	3.3456	NONE	NONE	NONE	NONE	Glyma.04G141400
Chr04:23840600-23840899	CHH	hypo	0.4967	0.1545	3.2142	NONE	NONE	NONE	Glyma.04G141500	NONE
Chr04:23910750-23911099	CHH	hyper	0.0431	0.3007	6.9717	Glyma.04G141600.5	NONE	NONE	NONE	NONE
Chr04:24242350-24242649	CHH	hyper	0.0648	0.2283	3.5204	NONE	NONE	NONE	Glyma.04G142000	NONE
Chr04:24724900-24725099	CHH	hypo	0.3185	0.122	2.6114	NONE	NONE	NONE	NONE	Glyma.04G142300
Chr04:24920250-24920499	CHH	hyper	0.0253	0.1758	6.96	NONE	NONE	NONE	NONE	Glyma.04G142500
Chr04:2513850-2514099	CHH	hypo	0.1606	0.0252	6.3847	NONE	NONE	NONE	NONE	Glyma.04G031300
Chr04:25294100-25294499	CHH	hypo	0.5392	0.1467	3.6767	NONE	NONE	NONE	NONE	Glyma.04G142800
Chr04:25643800-25644149	CHH	hypo	0.3471	0.0299	11.5969	NONE	NONE	NONE	NONE	Glyma.04G143000
Chr04:26239100-26239449	CHH	hypo	0.2099	0.0128	16.3967	NONE	NONE	NONE	NONE	Glyma.04G143800
Chr04:26353750-26354149	CHH	hypo	0.1495	0.0342	4.3746	NONE	NONE	NONE	NONE	Glyma.04G144400
Chr04:26375200-26375499	CHH	hyper	0.0548	0.1762	3.2173	NONE	NONE	Glyma.04G144600.2	NONE	NONE
Chr04:26377400-26377949	CHH	hypo	0.6056	0.0781	7.7582	NONE	NONE	NONE	NONE	Glyma.04G144600
Chr04:26378200-26378549	CHH	hyper	0.178	0.5217	2.9305	NONE	NONE	NONE	NONE	Glyma.04G144600
Chr04:26902000-26902449	CHH	hypo	0.3559	0.0289	12.3103	NONE	NONE	NONE	NONE	Glyma.04G145700
Chr04:2690850-2691049	CHH	hyper	0.3043	0.7657	2.5163	NONE	NONE	NONE	NONE	Glyma.04G033800
Chr04:2732500-2732799	CHH	hypo	0.3176	0.0775	4.1003	NONE	NONE	NONE	NONE	Glyma.04G034200
Chr04:27489000-27489249	CHH	hypo	0.2996	0.0417	7.1897	NONE	NONE	Glyma.04G146200.1	NONE	NONE
Chr04:27491000-27491299	CHH	hyper	0.0333	0.1038	3.122	NONE	NONE	NONE	NONE	Glyma.04G146200
Chr04:27547350-27547549	CHH	hyper	0	0.194	19.403	NONE	NONE	NONE	Glyma.04G146300	NONE
Chr04:27549250-27549599	CHH	hypo	0.4145	0.0839	4.9428	NONE	NONE	NONE	NONE	Glyma.04G146300|Glyma.04G146400
Chr04:28601150-28601399	CHH	hyper	0.0628	0.2573	4.0996	NONE	NONE	NONE	NONE	Glyma.04G146800
Chr04:28754450-28754649	CHH	hypo	0.4339	0.1134	3.8258	NONE	NONE	NONE	NONE	Glyma.04G147000
Chr04:288950-289199	CHH	hypo	0.1636	0.0521	3.1413	NONE	NONE	NONE	NONE	Glyma.04G003500
Chr04:29344300-29344499	CHH	hyper	0.0932	0.2891	3.1019	NONE	NONE	NONE	NONE	Glyma.04G147100
Chr04:29678200-29678549	CHH	hyper	0.032	0.1537	4.8032	NONE	Glyma.04G147500.1	NONE	NONE	NONE
Chr04:30236050-30236399	CHH	hypo	0.2418	0.0779	3.1053	NONE	NONE	NONE	NONE	Glyma.04G147900
Chr04:30271650-30271899	CHH	hypo	0.1836	0.004	46.0852	Glyma.04G148100.1	NONE	NONE	NONE	Glyma.04G148100
Chr04:30366700-30366899	CHH	hyper	0.0609	0.2136	3.5088	NONE	Glyma.04G148300.2	NONE	NONE	NONE
Chr04:31129850-31130099	CHH	hypo	0.5338	0.165	3.2343	NONE	NONE	NONE	NONE	Glyma.04G148800
Chr04:31483650-31483999	CHH	hypo	0.3832	0.0969	3.9546	NONE	NONE	NONE	NONE	Glyma.04G149100
Chr04:32170650-32170999	CHH	hyper	0.0678	0.2263	3.3354	NONE	NONE	NONE	NONE	Glyma.04G149600
Chr04:3217400-3217649	CHH	hypo	0.0759	0.0101	7.5036	NONE	NONE	NONE	Glyma.04G040100	Glyma.04G040000
Chr04:32398950-32399299	CHH	hypo	0.2569	0.0882	2.914	NONE	NONE	NONE	NONE	Glyma.04G149800
Chr04:3257450-3257699	CHH	hypo	0.3683	0.1124	3.2769	NONE	NONE	NONE	NONE	Glyma.04G040800
Chr04:32602400-32602699	CHH	hypo	0.1895	0.0526	3.6	NONE	NONE	NONE	NONE	Glyma.04G149900
Chr04:32623750-32624099	CHH	hypo	0.2426	0.0671	3.6171	NONE	NONE	NONE	NONE	Glyma.04G150000
Chr04:32675150-32675399	CHH	hypo	0.2408	0.0552	4.3593	NONE	NONE	NONE	NONE	Glyma.04G150200
Chr04:32884650-32885049	CHH	hyper	0.0842	0.2967	3.5247	NONE	NONE	NONE	NONE	Glyma.04G150400
Chr04:32919350-32919549	CHH	hypo	0.2693	0.106	2.5409	NONE	NONE	NONE	NONE	Glyma.04G150600
Chr04:33045500-33045799	CHH	hyper	0.0576	0.1663	2.8857	NONE	NONE	NONE	Glyma.04G150800	NONE
Chr04:3382500-3382749	CHH	hypo	0.1731	0.0219	7.89	NONE	NONE	NONE	NONE	Glyma.04G042100
Chr04:34002900-34003099	CHH	hypo	0.163	0.0441	3.6947	NONE	NONE	NONE	NONE	Glyma.04G152200
Chr04:34003900-34004249	CHH	hypo	0.1978	0.0391	5.0593	NONE	NONE	NONE	NONE	Glyma.04G152200
Chr04:34013400-34013699	CHH	hyper	0.0777	0.2945	3.7912	NONE	NONE	NONE	NONE	Glyma.04G152300
Chr04:34219700-34219949	CHH	hypo	0.4186	0.0492	8.5009	NONE	NONE	NONE	NONE	Glyma.04G152400
Chr04:34234050-34234649	CHH	hyper	0.0798	0.2622	3.2863	NONE	NONE	NONE	NONE	Glyma.04G152500
Chr04:34625100-34625499	CHH	hyper	0.0641	0.2786	4.346	NONE	NONE	NONE	NONE	Glyma.04G153100
[truncated: 9,338 more rows]

## Sheet: Table S4
Table S4. Differentially methylated regions (DMRs) identified in transposable elements (TEs) between WT and cco
DMR_region	Context	Type	WT_MethyLevel	cco_MethyLevel	Fold_Change	Overlap_TE
Chr11:34763600-34763899	CG	hyper	0.0385	0.8101	21.0633	LTR-Copia
Chr19:23614800-23614999	CG	hyper	0.043	0.7978	18.5616	LTR-Copia
Chr12:12927000-12927199	CG	hyper	0.0603	0.2274	3.773	LTR-Copia
Chr05:27982150-27982449	CG	hypo	0.9709	0.3077	3.1555	LTR-Copia
Chr07:33094900-33095199	CG	hyper	0.2989	0.9052	3.0282	LTR-Copia
Chr08:20926850-20927149	CG	hyper	0	0.979	97.9028	LTR-Gypsy
Chr05:7293900-7294099	CG	hypo	0.6454	0	64.5367	LTR-Gypsy
Chr04:17755100-17755299	CG	hypo	0.64	0	64	LTR-Gypsy
Chr04:7180650-7180899	CG	hyper	0.022	0.7308	33.25	LTR-Gypsy
Chr03:27906050-27906249	CG	hyper	0.0453	0.6398	14.1097	LTR-Gypsy
Chr15:49292950-49293199	CG	hyper	0.0714	0.8485	11.8788	LTR-Gypsy
Chr19:27403050-27403299	CG	hypo	0.4615	0.053	8.7115	LTR-Gypsy
Chr15:39559050-39559249	CG	hypo	1	0.1299	7.7	LTR-Gypsy
Chr20:8746450-8746649	CG	hypo	0.8839	0.1282	6.8948	LTR-Gypsy
Chr05:22225150-22225599	CG	hyper	0.0477	0.2749	5.7686	LTR-Gypsy
Chr05:22224600-22224849	CG	hyper	0.0298	0.1468	4.9316	LTR-Gypsy
Chr06:30707150-30707499	CG	hyper	0.0859	0.4214	4.9033	LTR-Gypsy
Chr09:23956500-23956699	CG	hyper	0.2135	0.9804	4.5924	LTR-Gypsy
Chr01:11601300-11601499	CG	hyper	0.2169	0.99	4.565	LTR-Gypsy
Chr08:32598700-32598899	CG	hyper	0.2195	1	4.5556	LTR-Gypsy
Chr07:14309000-14309399	CG	hyper	0.0548	0.2456	4.4803	LTR-Gypsy
Chr17:23588750-23588999	CG	hypo	0.149	0.0335	4.4453	LTR-Gypsy
Chr05:22227150-22227399	CG	hyper	0.077	0.3215	4.1742	LTR-Gypsy
Chr01:13026150-13026349	CG	hyper	0.2329	0.9667	4.151	LTR-Gypsy
Chr11:28531350-28531649	CG	hypo	0.652	0.1571	4.1491	LTR-Gypsy
Chr16:16123450-16123649	CG	hyper	0.2115	0.8391	3.9666	LTR-Gypsy
Chr20:31471200-31471399	CG	hypo	0.0795	0.0226	3.5236	LTR-Gypsy
Chr20:20228450-20228699	CG	hyper	0.3333	1	3	LTR-Gypsy
Chr14:34487700-34487899	CG	hyper	0.3571	0.9895	2.7707	LTR-Gypsy
Chr17:23622400-23622599	CG	hyper	0.2095	0.5781	2.7592	LTR-Gypsy
Chr17:23598550-23598749	CG	hypo	0.1859	0.0677	2.7462	LTR-Gypsy
Chr20:31468550-31468749	CG	hyper	0.0299	0.0797	2.6647	LTR-Gypsy
Chr12:20081200-20081599	CG	hyper	0.019	0.8171	42.9547	LTR-Gypsy|LTR-Copia
Chr05:6247550-6247849	CG	hyper	0.2658	0.7424	2.7931	LTR-Gypsy|LTR-Copia
Chr14:40084100-40084349	CG	hypo	0.8482	0.1468	5.777	LTR-Gypsy|LTR-Gypsy
Chr13:8433000-8433249	CG	hypo	0.081	0.0276	2.9297	LTR-Gypsy|LTR-Gypsy
Chr14:43403650-43403849	CG	hyper	0.1579	0.9048	5.7302	TIR-Mutator
Chr13:7358850-7359049	CG	hypo	0.0423	0.0153	2.7594	TIR-Mutator
Chr06:19788400-19788599	CHG	hyper	0.2969	0.9817	3.3069	Helitron-Helitron
Chr01:13177800-13177999	CHG	hyper	0	0.9084	90.8434	LTR-Copia
Chr14:11676600-11676949	CHG	hypo	0.9112	0.0125	73.1212	LTR-Copia
Chr14:39795750-39796049	CHG	hypo	0.7586	0.0163	46.613	LTR-Copia
Chr01:29044150-29044349	CHG	hypo	0.9646	0.0521	18.5208	LTR-Copia
Chr01:6532550-6532849	CHG	hypo	0.6755	0.0447	15.1074	LTR-Copia
Chr12:13126950-13127149	CHG	hyper	0.0688	0.7128	10.3625	LTR-Copia
Chr17:35734400-35734599	CHG	hyper	0.0888	0.8939	10.0625	LTR-Copia
Chr15:45291100-45291299	CHG	hyper	0.0794	0.7381	9.2945	LTR-Copia
Chr19:11515300-11515549	CHG	hyper	0.0717	0.5794	8.0781	LTR-Copia
Chr15:45244350-45244599	CHG	hyper	0.0723	0.5785	8.0019	LTR-Copia
Chr13:28351800-28352049	CHG	hyper	0.1224	0.9581	7.8244	LTR-Copia
Chr17:17692500-17692799	CHG	hyper	0.1	0.7357	7.3568	LTR-Copia
Chr09:6817350-6817549	CHG	hyper	0.1546	0.8408	5.4383	LTR-Copia
Chr19:26841950-26842199	CHG	hypo	0.5778	0.1374	4.2049	LTR-Copia
Chr19:5356600-5356999	CHG	hypo	0.1158	0.0308	3.7598	LTR-Copia
Chr07:30510400-30510599	CHG	hypo	0.9859	0.2648	3.7239	LTR-Copia
Chr05:21439150-21439399	CHG	hypo	0.9099	0.2662	3.4177	LTR-Copia
Chr19:28458150-28458449	CHG	hypo	0.7677	0.2326	3.3003	LTR-Copia
Chr01:26669600-26669849	CHG	hyper	0.3136	0.9831	3.1351	LTR-Copia
Chr15:46330500-46330699	CHG	hypo	0.8349	0.2743	3.044	LTR-Copia
Chr20:19766100-19766399	CHG	hypo	0.9363	0.3214	2.913	LTR-Copia
Chr01:8107950-8108149	CHG	hypo	0.8969	0.3285	2.7306	LTR-Copia
Chr19:11505850-11506049	CHG	hyper	0.0926	0.2317	2.5036	LTR-Copia
Chr14:15222650-15222949	CHG	hyper	0.033	0.5018	15.196	LTR-Copia|LTR-Gypsy
Chr19:4669250-4669599	CHG	hypo	0.8403	0.0995	8.4449	LTR-Copia|LTR-Gypsy
Chr16:24580900-24581149	CHG	hyper	0.132	0.6857	5.1964	LTR-Copia|LTR-Gypsy
Chr20:12945150-12945399	CHG	hyper	0.2525	0.8852	3.5056	LTR-Copia|LTR-Gypsy
Chr15:719000-719249	CHG	hypo	0.9615	0	96.1538	LTR-Gypsy
Chr04:28078900-28079099	CHG	hyper	0	0.956	95.6	LTR-Gypsy
Chr04:28226650-28226899	CHG	hyper	0.0082	0.6053	73.8421	LTR-Gypsy
Chr08:29575000-29575299	CHG	hyper	0	0.625	62.5	LTR-Gypsy
Chr04:28228350-28228549	CHG	hyper	0.0112	0.6746	60.2629	LTR-Gypsy
Chr12:22442250-22442499	CHG	hypo	0.5714	0	57.1429	LTR-Gypsy
Chr15:28436650-28436949	CHG	hypo	0.3913	0.0077	50.9348	LTR-Gypsy
Chr17:23622300-23622499	CHG	hyper	0.0122	0.4496	36.8655	LTR-Gypsy
Chr09:24093600-24093849	CHG	hypo	0.5714	0.0227	25.1429	LTR-Gypsy
Chr19:28119850-28120099	CHG	hypo	0.8116	0.0415	19.552	LTR-Gypsy
Chr18:36783350-36783599	CHG	hypo	0.9457	0.05	18.9134	LTR-Gypsy
Chr01:27435600-27435899	CHG	hypo	0.7355	0.0459	16.0404	LTR-Gypsy
Chr07:19776450-19776649	CHG	hyper	0.0574	0.7611	13.26	LTR-Gypsy
Chr05:16553150-16553449	CHG	hyper	0.0443	0.4991	11.2571	LTR-Gypsy
Chr05:16571900-16572149	CHG	hyper	0.0517	0.5339	10.322	LTR-Gypsy
Chr08:29060850-29061099	CHG	hypo	0.8152	0.0818	9.9631	LTR-Gypsy
Chr05:22224600-22224849	CHG	hyper	0.0209	0.1966	9.4275	LTR-Gypsy
Chr09:24055250-24055499	CHG	hyper	0.0773	0.6739	8.7174	LTR-Gypsy
Chr18:21263050-21263249	CHG	hypo	0.7349	0.0892	8.2396	LTR-Gypsy
Chr04:28169050-28169299	CHG	hyper	0.0755	0.5908	7.8276	LTR-Gypsy
Chr05:16120900-16121199	CHG	hypo	0.7818	0.1011	7.7313	LTR-Gypsy
Chr18:40919200-40919449	CHG	hyper	0.1091	0.7917	7.2569	LTR-Gypsy
Chr13:13034850-13035049	CHG	hyper	0.1111	0.7563	6.8065	LTR-Gypsy
Chr10:35052250-35052699	CHG	hyper	0.1024	0.6614	6.4607	LTR-Gypsy
Chr08:29084500-29084799	CHG	hypo	0.5491	0.0851	6.4553	LTR-Gypsy
Chr02:34732800-34733099	CHG	hyper	0.1429	0.8929	6.25	LTR-Gypsy
Chr17:24107850-24108149	CHG	hyper	0.1202	0.7377	6.1371	LTR-Gypsy
Chr20:20412700-20412999	CHG	hyper	0.12	0.7097	5.914	LTR-Gypsy
Chr16:13060700-13060949	CHG	hyper	0.1087	0.6	5.52	LTR-Gypsy
Chr17:23588750-23588949	CHG	hypo	0.1543	0.0284	5.428	LTR-Gypsy
Chr10:16300500-16300699	CHG	hyper	0.171	0.872	5.0996	LTR-Gypsy
Chr18:33560100-33560299	CHG	hypo	0.55	0.1093	5.0303	LTR-Gypsy
Chr17:19450450-19450649	CHG	hypo	0.6452	0.1401	4.6057	LTR-Gypsy
Chr07:32232100-32232349	CHG	hyper	0.2	0.9132	4.5661	LTR-Gypsy
Chr07:14309100-14309349	CHG	hyper	0.0519	0.2359	4.5425	LTR-Gypsy
Chr10:19051450-19051649	CHG	hyper	0.1551	0.6692	4.3143	LTR-Gypsy
Chr16:12923700-12923899	CHG	hypo	0.9767	0.2388	4.0901	LTR-Gypsy
Chr08:29078100-29078299	CHG	hypo	0.6283	0.1569	4.0055	LTR-Gypsy
Chr18:32631200-32631449	CHG	hyper	0.2	0.8	4	LTR-Gypsy
Chr18:26779650-26779999	CHG	hyper	0.2004	0.7982	3.9828	LTR-Gypsy
Chr12:26035300-26035549	CHG	hyper	0.1883	0.7393	3.9261	LTR-Gypsy
Chr06:25525550-25525749	CHG	hyper	0.2667	0.9848	3.6932	LTR-Gypsy
Chr20:31153650-31153949	CHG	hypo	0.8441	0.2412	3.4994	LTR-Gypsy
Chr20:14142500-14142899	CHG	hyper	0.2258	0.7792	3.4508	LTR-Gypsy
Chr19:33054750-33054999	CHG	hyper	0.2595	0.894	3.4453	LTR-Gypsy
Chr04:34816100-34816299	CHG	hypo	0.7081	0.2065	3.4289	LTR-Gypsy
Chr03:18249650-18249849	CHG	hyper	0.1948	0.6492	3.3325	LTR-Gypsy
Chr13:9402800-9402999	CHG	hyper	0.246	0.8131	3.3054	LTR-Gypsy
Chr06:18809550-18809749	CHG	hyper	0.2383	0.7821	3.2818	LTR-Gypsy
Chr16:16791500-16791699	CHG	hypo	0.856	0.2688	3.1843	LTR-Gypsy
Chr15:38773200-38773449	CHG	hypo	0.5757	0.1862	3.0916	LTR-Gypsy
Chr12:28026250-28026549	CHG	hyper	0.2976	0.875	2.94	LTR-Gypsy
Chr19:4117150-4117449	CHG	hyper	0.3182	0.9282	2.9173	LTR-Gypsy
Chr07:23397850-23398049	CHG	hyper	0.3194	0.911	2.8519	LTR-Gypsy
Chr14:16514850-16515049	CHG	hypo	0.537	0.1942	2.7647	LTR-Gypsy
Chr05:7262400-7262599	CHG	hypo	0.641	0.2333	2.7473	LTR-Gypsy
Chr10:32466800-32467099	CHG	hypo	0.9533	0.3555	2.6817	LTR-Gypsy
Chr18:36757200-36757399	CHG	hyper	0.3385	0.8921	2.6354	LTR-Gypsy
Chr06:32276200-32276399	CHG	hyper	0.2394	0.625	2.6103	LTR-Gypsy
Chr02:17541250-17541449	CHG	hyper	0.3077	0.7857	2.5536	LTR-Gypsy
Chr09:16797500-16797749	CHG	hyper	0.2715	0.6923	2.5501	LTR-Gypsy
Chr01:7124100-7124349	CHG	hyper	0.25	0.6341	2.5366	LTR-Gypsy
Chr14:23023750-23023999	CHG	hypo	0.963	0.3835	2.5112	LTR-Gypsy
Chr12:20081250-20081499	CHG	hyper	0.0207	0.6087	29.3696	LTR-Gypsy|LTR-Copia
Chr17:32085900-32086199	CHG	hypo	0.7208	0.0875	8.2379	LTR-Gypsy|LTR-Copia
Chr08:29580350-29580699	CHG	hyper	0.1192	0.7131	5.9842	LTR-Gypsy|LTR-Gypsy
Chr04:25590650-25590899	CHG	hypo	0.7525	0.1489	5.0523	LTR-Gypsy|LTR-Gypsy
Chr14:22994650-22994849	CHG	hyper	0.1777	0.8913	5.0168	LTR-Gypsy|LTR-Gypsy
Chr14:35988800-35989099	CHG	hypo	0.8773	0.1969	4.456	LTR-Gypsy|LTR-Gypsy
Chr09:24002850-24003049	CHG	hyper	0.2365	0.8074	3.4143	LTR-Gypsy|LTR-Gypsy
Chr10:32941350-32941599	CHG	hypo	0.7559	0.2372	3.1872	TIR-CACTA
Chr10:18277350-18277649	CHG	hypo	0.7379	0.1327	5.5591	TIR-Mutator
Chr18:39411800-39411999	CHG	hyper	0.1762	0.5311	3.0149	TIR-Mutator
Chr17:32109750-32109949	CHG	hyper	0.2212	0.5818	2.6308	TIR-Mutator
Chr17:23573500-23573749	CHG	hypo	0.188	0.028	6.7075	TIR-PIF-Harbinge
Chr06:44708600-44709099	CHH	hypo	0.8437	0.0061	137.81	Helitron-Helitron
Chr09:5696350-5696599	CHH	hypo	0.2601	0.0033	78.3031	Helitron-Helitron
Chr03:8866400-8866649	CHH	hypo	0.1877	0.0058	32.5899	Helitron-Helitron
Chr17:32196450-32196699	CHH	hyper	0.0057	0.1324	23.0335	Helitron-Helitron
Chr04:36672050-36672249	CHH	hyper	0	0.188	18.8011	Helitron-Helitron
Chr17:30442950-30443149	CHH	hypo	0.3868	0.0271	14.2512	Helitron-Helitron
Chr09:5701000-5701249	CHH	hypo	0.1086	0.0086	12.5973	Helitron-Helitron
Chr14:24794150-24794399	CHH	hypo	0.1842	0.0149	12.3421	Helitron-Helitron
Chr01:21680300-21680499	CHH	hyper	0.0101	0.1196	11.862	Helitron-Helitron
Chr14:16728950-16729149	CHH	hyper	0.0256	0.3	11.7214	Helitron-Helitron
Chr14:16729550-16729799	CHH	hypo	0.1775	0.0169	10.4986	Helitron-Helitron
Chr02:17180950-17181149	CHH	hyper	0.0509	0.525	10.3174	Helitron-Helitron
Chr03:15221650-15221899	CHH	hyper	0.0473	0.4016	8.4948	Helitron-Helitron
Chr10:7346150-7346349	CHH	hyper	0.0154	0.1298	8.4226	Helitron-Helitron
Chr08:35558950-35559199	CHH	hyper	0.0857	0.658	7.6793	Helitron-Helitron
Chr20:2261200-2261399	CHH	hypo	0.2176	0.0299	7.2746	Helitron-Helitron
Chr07:10707650-10707899	CHH	hypo	0.425	0.0627	6.7734	Helitron-Helitron
Chr13:18060350-18060549	CHH	hypo	0.3811	0.0563	6.7724	Helitron-Helitron
Chr01:6293100-6293399	CHH	hypo	0.1437	0.0216	6.6471	Helitron-Helitron
Chr06:19785500-19785749	CHH	hyper	0.0476	0.3094	6.4964	Helitron-Helitron
Chr02:33314700-33314899	CHH	hypo	0.1327	0.0206	6.4242	Helitron-Helitron
Chr01:10003400-10003699	CHH	hyper	0.0484	0.307	6.3438	Helitron-Helitron
Chr05:15369600-15369849	CHH	hypo	0.3554	0.0594	5.9819	Helitron-Helitron
Chr13:13359600-13359799	CHH	hyper	0.0326	0.1917	5.8886	Helitron-Helitron
Chr01:103850-104049	CHH	hyper	0.0619	0.3442	5.5558	Helitron-Helitron
Chr10:7337400-7337649	CHH	hyper	0.0369	0.1987	5.3875	Helitron-Helitron
Chr08:34275300-34275699	CHH	hypo	0.3185	0.0608	5.2394	Helitron-Helitron
Chr06:44704950-44705199	CHH	hypo	0.3471	0.067	5.1818	Helitron-Helitron
Chr18:10813850-10814149	CHH	hyper	0.0516	0.26	5.0366	Helitron-Helitron
Chr10:22788750-22789049	CHH	hypo	0.313	0.0631	4.9569	Helitron-Helitron
Chr13:18052650-18053049	CHH	hyper	0.0631	0.3113	4.9346	Helitron-Helitron
Chr16:10402050-10402249	CHH	hypo	0.25	0.0511	4.8889	Helitron-Helitron
Chr02:34252650-34252999	CHH	hypo	0.1888	0.0387	4.8725	Helitron-Helitron
Chr10:7339450-7339649	CHH	hyper	0.0901	0.4378	4.857	Helitron-Helitron
Chr06:44706350-44706749	CHH	hyper	0.0566	0.2719	4.8063	Helitron-Helitron
Chr10:21019400-21019599	CHH	hypo	0.2698	0.0564	4.7834	Helitron-Helitron
Chr06:44705850-44706049	CHH	hypo	0.1831	0.0384	4.771	Helitron-Helitron
Chr18:11565750-11566099	CHH	hyper	0.0374	0.1771	4.7309	Helitron-Helitron
Chr03:30001950-30002149	CHH	hypo	0.282	0.0608	4.6404	Helitron-Helitron
Chr18:18674800-18674999	CHH	hypo	0.1311	0.0285	4.6035	Helitron-Helitron
Chr20:32203150-32203449	CHH	hyper	0.0847	0.3775	4.4583	Helitron-Helitron
Chr20:32191800-32191999	CHH	hyper	0.0416	0.1852	4.4503	Helitron-Helitron
Chr02:33320550-33320749	CHH	hyper	0.0476	0.2072	4.3506	Helitron-Helitron
Chr08:35558600-35558849	CHH	hyper	0.1425	0.6161	4.3236	Helitron-Helitron
Chr03:8864450-8864799	CHH	hyper	0.0679	0.2884	4.2488	Helitron-Helitron
Chr02:17180650-17180849	CHH	hypo	0.0738	0.0174	4.2312	Helitron-Helitron
Chr14:16181050-16181249	CHH	hypo	0.5151	0.1218	4.2289	Helitron-Helitron
Chr14:16190650-16190999	CHH	hypo	0.182	0.0445	4.0873	Helitron-Helitron
Chr08:21070300-21070749	CHH	hypo	0.3598	0.0882	4.0806	Helitron-Helitron
Chr02:33312700-33312999	CHH	hypo	0.2757	0.068	4.0548	Helitron-Helitron
Chr20:32190650-32190999	CHH	hypo	0.5858	0.1477	3.9674	Helitron-Helitron
Chr15:32627750-32627949	CHH	hyper	0.0758	0.2989	3.9413	Helitron-Helitron
Chr09:5702650-5702899	CHH	hypo	0.2646	0.0678	3.9019	Helitron-Helitron
Chr06:44704800-44705049	CHH	hyper	0.0816	0.3147	3.8583	Helitron-Helitron
Chr09:18815850-18816099	CHH	hypo	0.2985	0.0777	3.8444	Helitron-Helitron
Chr01:107600-107799	CHH	hypo	0.392	0.1026	3.822	Helitron-Helitron
Chr17:32198100-32198299	CHH	hypo	0.2638	0.0707	3.7329	Helitron-Helitron
Chr15:33115950-33116149	CHH	hypo	0.3115	0.0854	3.6476	Helitron-Helitron
Chr13:16201050-16201249	CHH	hypo	0.0892	0.0245	3.6447	Helitron-Helitron
Chr06:19779750-19780149	CHH	hypo	0.2448	0.0674	3.6346	Helitron-Helitron
Chr08:22329300-22329499	CHH	hypo	0.2189	0.0618	3.5427	Helitron-Helitron
Chr15:33113350-33113699	CHH	hypo	0.4396	0.1242	3.5402	Helitron-Helitron
Chr08:21099100-21099349	CHH	hypo	0.2056	0.0582	3.5353	Helitron-Helitron
Chr15:33123950-33124149	CHH	hypo	0.3246	0.0932	3.4831	Helitron-Helitron
Chr01:6283100-6283349	CHH	hyper	0.0997	0.3457	3.4662	Helitron-Helitron
Chr08:22334250-22334549	CHH	hypo	0.412	0.1212	3.399	Helitron-Helitron
Chr02:17178350-17178699	CHH	hyper	0.0731	0.2478	3.3911	Helitron-Helitron
Chr20:32201750-32202049	CHH	hyper	0.1169	0.3919	3.3515	Helitron-Helitron
Chr08:22331200-22331499	CHH	hypo	0.2831	0.0856	3.3089	Helitron-Helitron
Chr07:10705300-10705499	CHH	hypo	0.3842	0.118	3.2557	Helitron-Helitron
Chr03:8865200-8865449	CHH	hypo	0.1815	0.0558	3.2527	Helitron-Helitron
Chr02:30700750-30700949	CHH	hypo	0.2978	0.0928	3.2085	Helitron-Helitron
Chr13:18059400-18059649	CHH	hypo	0.2338	0.0733	3.1906	Helitron-Helitron
Chr04:36674800-36675049	CHH	hypo	0.1387	0.0438	3.1674	Helitron-Helitron
Chr07:10711350-10711599	CHH	hypo	0.2262	0.073	3.0985	Helitron-Helitron
Chr10:22781800-22781999	CHH	hyper	0.0447	0.1383	3.094	Helitron-Helitron
Chr09:5707700-5707949	CHH	hyper	0.0687	0.211	3.0705	Helitron-Helitron
Chr09:18826550-18826849	CHH	hypo	0.4363	0.1426	3.06	Helitron-Helitron
Chr13:13371250-13371449	CHH	hyper	0.0847	0.2593	3.0595	Helitron-Helitron
Chr08:22327300-22327549	CHH	hypo	0.3751	0.1227	3.0567	Helitron-Helitron
Chr14:16188600-16188799	CHH	hypo	0.1786	0.0594	3.0068	Helitron-Helitron
Chr13:13371750-13371999	CHH	hypo	0.5505	0.1837	2.9969	Helitron-Helitron
Chr15:21403700-21404149	CHH	hypo	0.2275	0.0778	2.9266	Helitron-Helitron
Chr14:38869750-38869949	CHH	hyper	0.0812	0.2367	2.9159	Helitron-Helitron
Chr16:25786450-25786699	CHH	hyper	0.1041	0.3033	2.913	Helitron-Helitron
Chr03:29991950-29992149	CHH	hypo	0.3264	0.1125	2.9017	Helitron-Helitron
Chr01:6289750-6289949	CHH	hypo	0.1748	0.0606	2.884	Helitron-Helitron
Chr03:29993550-29993949	CHH	hyper	0.1179	0.3273	2.7771	Helitron-Helitron
Chr07:29786600-29786949	CHH	hyper	0.1121	0.3088	2.755	Helitron-Helitron
Chr06:44713150-44713349	CHH	hyper	0.2207	0.5916	2.6812	Helitron-Helitron
Chr03:7801700-7801999	CHH	hypo	0.2871	0.1074	2.6744	Helitron-Helitron
Chr15:32631950-32632249	CHH	hyper	0.147	0.3904	2.6565	Helitron-Helitron
Chr10:9042250-9042449	CHH	hyper	0.0557	0.1477	2.6531	Helitron-Helitron
Chr05:21644950-21645149	CHH	hyper	0.1081	0.2868	2.6526	Helitron-Helitron
Chr08:34275700-34275899	CHH	hyper	0.0946	0.25	2.6415	Helitron-Helitron
Chr14:16729950-16730149	CHH	hypo	0.1769	0.0672	2.6323	Helitron-Helitron
Chr08:36546450-36546699	CHH	hyper	0.1048	0.2727	2.6028	Helitron-Helitron
Chr20:32196100-32196299	CHH	hypo	0.391	0.1511	2.5884	Helitron-Helitron
Chr01:21678500-21678749	CHH	hypo	0.1937	0.0763	2.5381	Helitron-Helitron
Chr02:34252550-34252749	CHH	hyper	0.0708	0.178	2.5129	Helitron-Helitron
Chr08:21064500-21065099	CHH	hyper	0.0618	0.2401	3.8848	Helitron-Helitron|LTR-Gypsy
Chr08:21067750-21068049	CHH	hyper	0.0904	0.3249	3.5928	Helitron-Helitron|LTR-Gypsy
Chr08:21056350-21056549	CHH	hypo	0.1959	0.055	3.558	Helitron-Helitron|LTR-Gypsy
Chr07:20618550-20618899	CHH	hypo	0.1811	0.0552	3.2833	Helitron-Helitron|LTR-Gypsy
Chr09:8745350-8745549	CHH	hyper	0.1523	0.4153	2.7267	Helitron-Helitron|LTR-Gypsy
Chr08:21067600-21067799	CHH	hypo	0.3029	0.119	2.5453	Helitron-Helitron|LTR-Gypsy
Chr20:12316600-12316849	CHH	hyper	0.0036	0.3898	107.658	LINE-L1
Chr20:3067050-3067349	CHH	hyper	0.0505	0.4946	9.786	LINE-L1
Chr06:4719950-4720199	CHH	hypo	0.5066	0.0602	8.4214	LINE-L1
Chr12:32616400-32616649	CHH	hyper	0.0281	0.1952	6.9561	LINE-L1
Chr16:33823250-33823549	CHH	hyper	0.069	0.4686	6.7954	LINE-L1
Chr10:33894250-33894449	CHH	hypo	0.3902	0.0611	6.3833	LINE-L1
Chr03:18803950-18804149	CHH	hyper	0.0342	0.2144	6.2635	LINE-L1
Chr02:13360350-13360549	CHH	hypo	0.4107	0.0669	6.1345	LINE-L1
Chr07:13897700-13897949	CHH	hypo	0.4256	0.0797	5.3394	LINE-L1
Chr11:18843500-18843699	CHH	hyper	0.119	0.5932	4.9861	LINE-L1
Chr10:21287200-21287399	CHH	hypo	0.696	0.1557	4.4703	LINE-L1
Chr10:21288950-21289149	CHH	hyper	0.1004	0.4405	4.3877	LINE-L1
Chr09:30410500-30410799	CHH	hypo	0.4474	0.1202	3.7208	LINE-L1
Chr07:13898150-13898549	CHH	hypo	0.5258	0.1499	3.507	LINE-L1
Chr09:17835100-17835349	CHH	hypo	0.1513	0.0441	3.429	LINE-L1
Chr11:18844400-18844749	CHH	hypo	0.3234	0.1035	3.1244	LINE-L1
Chr19:3471600-3472049	CHH	hyper	0.1117	0.3377	3.0235	LINE-L1
Chr15:2958150-2958449	CHH	hypo	0.6024	0.2003	3.0073	LINE-L1
Chr20:29707450-29707799	CHH	hypo	0.2977	0.0994	2.9968	LINE-L1
Chr07:17169950-17170249	CHH	hypo	0.1731	0.0578	2.9967	LINE-L1
Chr17:18823650-18823949	CHH	hyper	0.1054	0.3053	2.8965	LINE-L1
Chr12:4861600-4861799	CHH	hyper	0.0453	0.1293	2.857	LINE-L1
Chr19:28797700-28798299	CHH	hyper	0.0682	0.183	2.685	LINE-L1
Chr20:24554350-24554549	CHH	hypo	0.3026	0.114	2.6549	LINE-L1
Chr14:18272850-18273449	CHH	hypo	0.092	0.0348	2.6444	LINE-L1
Chr13:31541400-31541699	CHH	hyper	0.0372	0.417	11.213	LINE-Ukn
Chr01:8017150-8017449	CHH	hyper	0.0159	0.1652	10.3904	LINE-Ukn
Chr10:25813650-25813899	CHH	hyper	0.0336	0.1858	5.5269	LINE-Ukn
Chr08:18280950-18281249	CHH	hypo	0.2831	0.0515	5.5015	LINE-Ukn
Chr15:41243000-41243199	CHH	hyper	0.0489	0.2495	5.1062	LINE-Ukn
Chr02:17445750-17445949	CHH	hyper	0.0352	0.1564	4.4408	LINE-Ukn
Chr06:49566200-49566399	CHH	hyper	0.0988	0.4031	4.0797	LINE-Ukn
Chr08:18279900-18280099	CHH	hypo	0.2282	0.067	3.408	LINE-Ukn
Chr01:47284500-47284849	CHH	hypo	0.2028	0.0606	3.3486	LINE-Ukn
Chr14:46082700-46082949	CHH	hypo	0.2115	0.0632	3.3478	LINE-Ukn
Chr03:7036600-7036899	CHH	hypo	0.424	0.131	3.2364	LINE-Ukn
Chr16:9608850-9609149	CHH	hypo	0.2256	0.0716	3.1489	LINE-Ukn
Chr01:8016650-8016849	CHH	hyper	0.0417	0.1236	2.9624	LINE-Ukn
Chr14:46084700-46084949	CHH	hypo	0.6914	0.2459	2.8117	LINE-Ukn
Chr09:31837600-31837899	CHH	hyper	0.1234	0.3396	2.7525	LINE-Ukn
Chr07:6559650-6559849	CHH	hyper	0.0627	0.1667	2.66	LINE-Ukn
Chr16:18669050-18669249	CHH	hyper	0.1581	0.4151	2.626	LINE-Ukn
Chr09:10128850-10129149	CHH	hyper	0.0005	0.2503	548.185	LTR-Copia
Chr15:44194800-44195049	CHH	hypo	0.2936	0.001	292.39	LTR-Copia
Chr14:32733200-32733499	CHH	hypo	0.3156	0.0011	285.656	LTR-Copia
Chr03:28694400-28694699	CHH	hyper	0.0011	0.2803	257.347	LTR-Copia
Chr07:34698900-34699199	CHH	hypo	0.307	0.0022	141.148	LTR-Copia
Chr09:23947000-23947199	CHH	hyper	0.0017	0.2245	135.612	LTR-Copia
Chr06:28948250-28948599	CHH	hyper	0.0015	0.1785	117.104	LTR-Copia
Chr14:21118850-21119049	CHH	hyper	0.0029	0.3333	113.667	LTR-Copia
Chr06:41539450-41539749	CHH	hypo	0.257	0.0024	109.077	LTR-Copia
Chr04:27260700-27261049	CHH	hyper	0.0024	0.2571	106.173	LTR-Copia
Chr20:30833250-30833449	CHH	hypo	0.2335	0.0024	98.4272	LTR-Copia
Chr02:38795800-38795999	CHH	hypo	0.1104	0.0012	92.518	LTR-Copia
Chr15:37562950-37563149	CHH	hypo	0.303	0.0034	90	LTR-Copia
Chr18:46569700-46569899	CHH	hyper	0.0026	0.2266	87	LTR-Copia
Chr07:37838350-37838599	CHH	hyper	0.0047	0.3993	85.3959	LTR-Copia
Chr18:17949650-17949899	CHH	hyper	0.0031	0.2636	83.7003	LTR-Copia
Chr14:31307700-31307949	CHH	hypo	0.5185	0.0063	82.4354	LTR-Copia
Chr18:50519500-50519699	CHH	hyper	0.0056	0.43	76.9684	LTR-Copia
Chr02:28155250-28155499	CHH	hypo	0.2778	0.0037	75.1923	LTR-Copia
Chr18:48858900-48859099	CHH	hypo	0.1155	0.0016	73.5976	LTR-Copia
Chr15:42586350-42586699	CHH	hypo	0.4238	0.0058	72.6444	LTR-Copia
Chr12:26982950-26983149	CHH	hyper	0.0074	0.5122	69.1537	LTR-Copia
Chr19:23743100-23743349	CHH	hypo	0.1916	0.0028	69.0678	LTR-Copia
Chr02:26854000-26854349	CHH	hyper	0.0061	0.4189	68.5585	LTR-Copia
Chr01:12999200-12999449	CHH	hypo	0.1667	0.0028	59.7222	LTR-Copia
Chr18:20330350-20330649	CHH	hyper	0.0028	0.1556	55.6889	LTR-Copia
Chr14:12968700-12968949	CHH	hypo	0.3959	0.0071	55.5367	LTR-Copia
Chr03:26470950-26471149	CHH	hyper	0.0041	0.226	55.2798	LTR-Copia
Chr14:24582650-24582849	CHH	hypo	0.0958	0.0018	53.3866	LTR-Copia
Chr11:20651800-20652049	CHH	hyper	0.0042	0.2161	51.8758	LTR-Copia
Chr11:18799150-18799349	CHH	hypo	0.1596	0.0032	50.0986	LTR-Copia
Chr15:42926700-42926899	CHH	hypo	0.1835	0.0037	49.5349	LTR-Copia
Chr09:11164700-11164999	CHH	hyper	0.0023	0.1103	48.5923	LTR-Copia
Chr01:29044800-29044999	CHH	hyper	0.0017	0.0829	47.4429	LTR-Copia
Chr09:33706400-33706599	CHH	hypo	0.4731	0	47.3118	LTR-Copia
Chr04:42094500-42094799	CHH	hyper	0.0029	0.1339	46.9296	LTR-Copia
Chr05:6326650-6326849	CHH	hypo	0.3671	0.0078	46.8956	LTR-Copia
Chr17:25214500-25214699	CHH	hypo	0.4196	0.0091	46.0918	LTR-Copia
Chr09:31782450-31782649	CHH	hyper	0.0075	0.3415	45.7646	LTR-Copia
Chr01:27413950-27414149	CHH	hyper	0.0037	0.1631	43.8485	LTR-Copia
Chr14:43464700-43464899	CHH	hyper	0	0.4332	43.3155	LTR-Copia
Chr17:28524500-28524699	CHH	hypo	0.2624	0.0061	43.0715	LTR-Copia
Chr04:14513100-14513449	CHH	hypo	0.178	0.0042	42.7006	LTR-Copia
Chr15:16690500-16690699	CHH	hypo	0.2407	0.0057	42.4797	LTR-Copia
Chr09:22270450-22270649	CHH	hyper	0.009	0.3789	42.0158	LTR-Copia
Chr14:8852200-8852449	CHH	hypo	0.3321	0.0079	41.8471	LTR-Copia
Chr03:24596900-24597249	CHH	hypo	0.4062	0.0097	41.8438	LTR-Copia
Chr17:14285950-14286149	CHH	hypo	0.1429	0.0035	40.8571	LTR-Copia
Chr10:8788050-8788249	CHH	hypo	0.1269	0.0031	40.4275	LTR-Copia
Chr11:29775250-29775549	CHH	hypo	0.1869	0.0047	39.8131	LTR-Copia
Chr19:30791750-30791949	CHH	hyper	0.0076	0.2977	39.1489	LTR-Copia
Chr19:19836000-19836349	CHH	hypo	0.6219	0.0159	39.0253	LTR-Copia
Chr17:35667350-35667599	CHH	hyper	0.0036	0.1408	38.9917	LTR-Copia
Chr14:37300000-37300199	CHH	hypo	0.2239	0.0057	38.9552	LTR-Copia
Chr05:27164900-27165199	CHH	hyper	0.0067	0.2494	37.3399	LTR-Copia
Chr19:4790900-4791099	CHH	hypo	0.3754	0.0101	37.2716	LTR-Copia
Chr09:20079900-20080149	CHH	hyper	0.0017	0.0608	36.5572	LTR-Copia
Chr02:31963350-31963599	CHH	hyper	0.0069	0.2487	36.1784	LTR-Copia
Chr09:37972250-37972449	CHH	hypo	0.2742	0.0076	36.0178	LTR-Copia
Chr03:25513050-25513249	CHH	hypo	0.2528	0.0071	35.8376	LTR-Copia
Chr04:43237400-43237749	CHH	hypo	0.2563	0.0072	35.5059	LTR-Copia
Chr15:47952600-47952899	CHH	hyper	0.0018	0.0623	35.4945	LTR-Copia
Chr07:19998600-19998849	CHH	hyper	0.0073	0.258	35.3093	LTR-Copia
Chr12:18794750-18794949	CHH	hypo	0.3847	0.011	34.9889	LTR-Copia
Chr05:27158500-27158749	CHH	hyper	0.0072	0.2507	34.7946	LTR-Copia
Chr16:10415550-10415899	CHH	hypo	0.7121	0.0205	34.7054	LTR-Copia
Chr03:10031200-10031499	CHH	hyper	0.0127	0.4388	34.5719	LTR-Copia
Chr12:31579150-31579399	CHH	hyper	0.0072	0.2483	34.3321	LTR-Copia
Chr20:10535750-10536099	CHH	hyper	0.0052	0.1773	34.1489	LTR-Copia
Chr09:32579050-32579299	CHH	hyper	0	0.3396	33.9623	LTR-Copia
Chr14:19238800-19239149	CHH	hyper	0.0045	0.1534	33.9007	LTR-Copia
Chr15:43336200-43336499	CHH	hypo	0.1882	0.0056	33.3256	LTR-Copia
Chr02:41720000-41720349	CHH	hypo	0.3645	0.011	33.0987	LTR-Copia
Chr01:28557000-28557249	CHH	hyper	0	0.329	32.8976	LTR-Copia
Chr01:9554500-9554749	CHH	hypo	0.1808	0.0055	32.8504	LTR-Copia
Chr16:21874550-21874749	CHH	hypo	0.327	0	32.6951	LTR-Copia
Chr11:27279350-27279649	CHH	hypo	0.6667	0.0204	32.6667	LTR-Copia
Chr10:33492700-33492899	CHH	hypo	0.1701	0.0052	32.6598	LTR-Copia
Chr16:26861250-26861599	CHH	hyper	0	0.3249	32.4917	LTR-Copia
Chr01:41433300-41433649	CHH	hypo	0.1524	0.0048	31.9004	LTR-Copia
Chr16:26548950-26549249	CHH	hypo	0.1845	0.0058	31.6714	LTR-Copia
Chr14:9117050-9117399	CHH	hypo	0.783	0.0256	30.5354	LTR-Copia
Chr10:35735800-35736099	CHH	hypo	0.203	0.0068	29.8847	LTR-Copia
Chr17:22332550-22332849	CHH	hyper	0	0.297	29.703	LTR-Copia
Chr18:45587150-45587349	CHH	hypo	0.2516	0.0085	29.6903	LTR-Copia
Chr10:5803050-5803299	CHH	hyper	0.0063	0.1856	29.465	LTR-Copia
Chr03:32363000-32363249	CHH	hypo	0.0734	0.0025	29.3863	LTR-Copia
Chr15:43336650-43336899	CHH	hypo	0.1928	0.0066	29.253	LTR-Copia
Chr01:34620650-34620899	CHH	hyper	0	0.2897	28.9683	LTR-Copia
Chr11:12648300-12648599	CHH	hyper	0.0102	0.29	28.4908	LTR-Copia
Chr12:12427200-12427399	CHH	hyper	0.0044	0.1249	28.3542	LTR-Copia
Chr08:35592350-35592549	CHH	hypo	0.4166	0.0147	28.2493	LTR-Copia
Chr18:41197150-41197349	CHH	hypo	0.2786	0	27.8607	LTR-Copia
Chr12:16458750-16458999	CHH	hypo	0.2783	0	27.825	LTR-Copia
Chr11:12383250-12383599	CHH	hypo	0.2277	0.0082	27.8245	LTR-Copia
Chr01:32105100-32105399	CHH	hypo	0.2766	0	27.6596	LTR-Copia
Chr04:24688100-24688299	CHH	hypo	0.3487	0.0127	27.5302	LTR-Copia
Chr17:27236700-27236999	CHH	hyper	0.0096	0.2636	27.494	LTR-Copia
Chr12:26547600-26547899	CHH	hyper	0	0.2742	27.4223	LTR-Copia
Chr02:34261650-34261899	CHH	hypo	0.274	0	27.3997	LTR-Copia
Chr13:13525950-13526149	CHH	hypo	0.2553	0.0093	27.3617	LTR-Copia
Chr09:18362100-18362399	CHH	hypo	0.1369	0.005	27.3545	LTR-Copia
Chr20:30064400-30064749	CHH	hypo	0.1757	0.0065	27.2408	LTR-Copia
Chr15:19131600-19131849	CHH	hypo	0.1531	0.0057	26.788	LTR-Copia
Chr09:24379900-24380099	CHH	hyper	0.0062	0.1667	26.7381	LTR-Copia
Chr05:6568750-6568999	CHH	hyper	0.0106	0.2822	26.5982	LTR-Copia
Chr14:31198500-31198799	CHH	hypo	0.3208	0.0122	26.3163	LTR-Copia
Chr15:33479700-33479899	CHH	hypo	0.215	0.0082	26.1529	LTR-Copia
Chr07:29572700-29572949	CHH	hypo	0.0955	0.0037	25.9873	LTR-Copia
Chr10:16174550-16174749	CHH	hyper	0.0105	0.2723	25.9845	LTR-Copia
Chr03:32069950-32070199	CHH	hyper	0.0108	0.2791	25.8112	LTR-Copia
Chr05:19886150-19886399	CHH	hyper	0.0106	0.2705	25.4803	LTR-Copia
Chr18:12755100-12755299	CHH	hypo	0.4036	0.0159	25.4277	LTR-Copia
Chr15:30607100-30607299	CHH	hypo	0.1864	0.0074	25.0576	LTR-Copia
Chr08:36143700-36143949	CHH	hypo	0.3462	0.0138	25.0441	LTR-Copia
Chr02:9000150-9000449	CHH	hypo	0.2299	0.0092	25.035	LTR-Copia
Chr01:38510800-38511149	CHH	hypo	0.1575	0.0063	25.0241	LTR-Copia
Chr10:12649600-12649799	CHH	hyper	0.0088	0.2213	25.0119	LTR-Copia
Chr12:11509900-11510149	CHH	hyper	0	0.2488	24.8848	LTR-Copia
Chr10:7943500-7943749	CHH	hyper	0.0073	0.1823	24.8298	LTR-Copia
Chr08:23508350-23508549	CHH	hypo	0.2521	0.0102	24.7781	LTR-Copia
Chr15:43134350-43134549	CHH	hypo	0.3966	0.0161	24.6348	LTR-Copia
Chr10:33884950-33885149	CHH	hyper	0.0099	0.2437	24.5917	LTR-Copia
Chr18:18710050-18710299	CHH	hypo	0.2332	0.0098	23.7606	LTR-Copia
Chr10:39618900-39619099	CHH	hypo	0.1329	0.0056	23.5809	LTR-Copia
Chr20:4096850-4097049	CHH	hypo	0.2348	0	23.4754	LTR-Copia
Chr17:11875750-11875949	CHH	hyper	0.0108	0.2511	23.325	LTR-Copia
Chr19:26356650-26356949	CHH	hypo	0.2329	0	23.2857	LTR-Copia
Chr17:17130150-17130399	CHH	hypo	0.2149	0.0093	23.1845	LTR-Copia
Chr01:27058800-27059149	CHH	hypo	0.23	0.0099	23.1406	LTR-Copia
Chr01:18595450-18595649	CHH	hyper	0.0103	0.2368	22.969	LTR-Copia
Chr15:41763950-41764199	CHH	hyper	0.0084	0.1921	22.9206	LTR-Copia
Chr13:10590650-10590949	CHH	hyper	0.0207	0.4706	22.7765	LTR-Copia
Chr03:9037500-9037749	CHH	hyper	0.0068	0.1537	22.6779	LTR-Copia
Chr14:28609050-28609299	CHH	hypo	0.1518	0.0067	22.6107	LTR-Copia
Chr11:13086300-13086499	CHH	hyper	0.0158	0.3567	22.5599	LTR-Copia
Chr20:10896200-10896399	CHH	hypo	0.2244	0	22.4396	LTR-Copia
Chr10:16170900-16171099	CHH	hyper	0.0188	0.42	22.3388	LTR-Copia
Chr01:38509800-38510099	CHH	hypo	0.3127	0.014	22.3028	LTR-Copia
Chr04:29629500-29629749	CHH	hyper	0	0.221	22.0994	LTR-Copia
Chr10:29595500-29595699	CHH	hypo	0.1244	0.0056	22.0805	LTR-Copia
Chr02:21123450-21123699	CHH	hyper	0	0.2197	21.9672	LTR-Copia
Chr08:36138800-36138999	CHH	hyper	0.0124	0.2708	21.7917	LTR-Copia
Chr19:35250700-35251049	CHH	hypo	0.35	0.0164	21.3182	LTR-Copia
Chr19:18291650-18291899	CHH	hyper	0	0.2125	21.2471	LTR-Copia
Chr02:10430650-10430899	CHH	hypo	0.3034	0.0143	21.2384	LTR-Copia
Chr01:31939050-31939299	CHH	hypo	0.2464	0.0117	21.1378	LTR-Copia
Chr03:26498900-26499099	CHH	hyper	0.0151	0.3184	21.051	LTR-Copia
Chr06:43138800-43139049	CHH	hypo	0.3803	0.0181	21.0423	LTR-Copia
Chr12:24739900-24740149	CHH	hyper	0.0078	0.163	20.8696	LTR-Copia
Chr14:31761600-31761949	CHH	hyper	0.0166	0.3441	20.7768	LTR-Copia
Chr10:31239350-31239599	CHH	hypo	0.1987	0.0096	20.7078	LTR-Copia
Chr10:18449050-18449299	CHH	hyper	0	0.2065	20.6478	LTR-Copia
Chr01:27695000-27695199	CHH	hypo	0.2982	0.0147	20.3126	LTR-Copia
Chr10:35095100-35095299	CHH	hypo	0.3413	0.0169	20.1804	LTR-Copia
Chr02:41425550-41425749	CHH	hypo	0.2992	0.0149	20.1434	LTR-Copia
Chr01:6760100-6760349	CHH	hypo	0.788	0.0392	20.0945	LTR-Copia
Chr04:24661850-24662149	CHH	hyper	0	0.2	20	LTR-Copia
Chr09:29129950-29130249	CHH	hypo	0.3898	0.0196	19.9305	LTR-Copia
Chr16:25710100-25710449	CHH	hypo	0.3545	0.0178	19.9037	LTR-Copia
Chr03:21462150-21462349	CHH	hypo	0.1818	0.0093	19.5455	LTR-Copia
Chr18:38072150-38072399	CHH	hyper	0	0.195	19.5005	LTR-Copia
Chr09:9704050-9704249	CHH	hypo	0.1727	0.0089	19.3405	LTR-Copia
Chr09:18874700-18875049	CHH	hypo	0.4607	0.0238	19.3324	LTR-Copia
Chr18:17073750-17073999	CHH	hypo	0.1931	0	19.3103	LTR-Copia
Chr01:34051150-34051349	CHH	hyper	0.0123	0.237	19.2855	LTR-Copia
Chr10:33696300-33696499	CHH	hypo	0.3223	0.0168	19.2383	LTR-Copia
Chr05:19948750-19949099	CHH	hyper	0.007	0.1346	19.2213	LTR-Copia
Chr18:10014750-10015099	CHH	hyper	0.0327	0.6259	19.1515	LTR-Copia
Chr18:14449300-14449599	CHH	hyper	0.0188	0.3593	19.1342	LTR-Copia
Chr01:34160700-34160899	CHH	hypo	0.168	0.0088	19.0651	LTR-Copia
Chr18:23576950-23577149	CHH	hyper	0	0.1903	19.0265	LTR-Copia
Chr01:32962850-32963049	CHH	hyper	0.0079	0.1507	19.024	LTR-Copia
Chr15:33521950-33522299	CHH	hypo	0.1703	0.009	19.0188	LTR-Copia
Chr15:16691650-16691849	CHH	hypo	0.1844	0.0097	18.9642	LTR-Copia
Chr18:41195750-41195949	CHH	hypo	0.1944	0.0103	18.9514	LTR-Copia
Chr18:10396150-10396349	CHH	hyper	0	0.1885	18.8498	LTR-Copia
Chr09:12163500-12163849	CHH	hyper	0	0.1884	18.8406	LTR-Copia
Chr16:15879900-15880149	CHH	hyper	0.01	0.1872	18.7077	LTR-Copia
Chr03:25193100-25193349	CHH	hypo	0.3846	0.0207	18.6154	LTR-Copia
Chr19:5557450-5557899	CHH	hypo	0.4477	0.0241	18.5808	LTR-Copia
Chr17:33684250-33684499	CHH	hypo	0.2992	0.0161	18.5483	LTR-Copia
Chr18:2659600-2659849	CHH	hypo	0.2179	0.0118	18.4502	LTR-Copia
Chr03:20617450-20617749	CHH	hypo	0.184	0	18.3962	LTR-Copia
Chr15:18871850-18872049	CHH	hyper	0.0113	0.2066	18.3085	LTR-Copia
Chr01:24301600-24301899	CHH	hypo	0.183	0	18.3007	LTR-Copia
Chr08:34094750-34095049	CHH	hypo	0.4233	0.0232	18.2628	LTR-Copia
Chr17:34013150-34013499	CHH	hyper	0.0109	0.1979	18.2083	LTR-Copia
Chr07:14436600-14436799	CHH	hyper	0	0.182	18.2013	LTR-Copia
Chr16:21568650-21568849	CHH	hyper	0	0.1814	18.1373	LTR-Copia
Chr10:33525700-33525999	CHH	hyper	0.014	0.2524	18.0603	LTR-Copia
Chr17:22175850-22176099	CHH	hypo	0.2144	0.0119	18.0383	LTR-Copia
Chr11:32990150-32990349	CHH	hypo	0.18	0	18	LTR-Copia
Chr03:18835700-18835949	CHH	hyper	0.0172	0.3096	17.9564	LTR-Copia
Chr19:33610050-33610249	CHH	hypo	0.2541	0.0142	17.9563	LTR-Copia
Chr20:30213400-30213749	CHH	hyper	0.0056	0.1008	17.932	LTR-Copia
Chr02:30587800-30588049	CHH	hyper	0.0071	0.1271	17.7901	LTR-Copia
Chr18:18212150-18212499	CHH	hyper	0.0128	0.2281	17.7665	LTR-Copia
Chr01:22266750-22267049	CHH	hypo	0.5273	0.0297	17.7511	LTR-Copia
Chr02:9002750-9002949	CHH	hypo	0.1257	0.0071	17.6359	LTR-Copia
Chr15:33519600-33519799	CHH	hyper	0.0141	0.2488	17.6319	LTR-Copia
Chr01:24792800-24792999	CHH	hyper	0.0214	0.377	17.624	LTR-Copia
Chr15:15229400-15229599	CHH	hypo	0.465	0.0264	17.5961	LTR-Copia
Chr10:15542250-15542449	CHH	hypo	0.1744	0	17.4393	LTR-Copia
Chr06:36571200-36571399	CHH	hypo	0.2896	0.0166	17.4381	LTR-Copia
Chr15:23903450-23903699	CHH	hyper	0.0136	0.235	17.3298	LTR-Copia
Chr17:23195400-23195599	CHH	hyper	0.0204	0.3524	17.2781	LTR-Copia
Chr12:20965200-20965399	CHH	hyper	0.0079	0.1359	17.2554	LTR-Copia
Chr04:41384100-41384449	CHH	hyper	0.0153	0.2628	17.2147	LTR-Copia
Chr03:28007100-28007449	CHH	hypo	0.2635	0.0153	17.1764	LTR-Copia
Chr04:19571800-19572049	CHH	hyper	0.0347	0.5966	17.1725	LTR-Copia
Chr19:11509150-11509499	CHH	hypo	0.2432	0.0142	17.1255	LTR-Copia
Chr04:41597450-41597649	CHH	hypo	0.6562	0.0385	17.0625	LTR-Copia
Chr07:20412200-20412549	CHH	hypo	0.2832	0.0166	17.04	LTR-Copia
Chr10:26971750-26971949	CHH	hypo	0.2251	0.0132	17.0373	LTR-Copia
Chr04:33643900-33644149	CHH	hypo	0.2584	0.0152	16.9798	LTR-Copia
Chr05:10733200-10733449	CHH	hyper	0.0105	0.1756	16.7665	LTR-Copia
Chr12:30720000-30720349	CHH	hyper	0.0176	0.2917	16.6159	LTR-Copia
Chr19:25351700-25352049	CHH	hypo	0.181	0.011	16.4207	LTR-Copia
Chr10:32548300-32548549	CHH	hypo	0.1192	0.0073	16.4011	LTR-Copia
Chr09:19218450-19218699	CHH	hypo	0.1535	0.0094	16.3921	LTR-Copia
Chr01:33376900-33377099	CHH	hyper	0.0071	0.1152	16.3147	LTR-Copia
Chr19:29002250-29002599	CHH	hyper	0.015	0.244	16.3024	LTR-Copia
Chr14:22483500-22483849	CHH	hyper	0.02	0.3258	16.2921	LTR-Copia
Chr15:40339350-40339549	CHH	hyper	0.0347	0.5645	16.2896	LTR-Copia
Chr02:20738500-20738699	CHH	hyper	0.0149	0.2418	16.1851	LTR-Copia
Chr03:26718300-26718499	CHH	hyper	0.0125	0.2018	16.1448	LTR-Copia
Chr15:43208250-43208499	CHH	hypo	0.1534	0.0095	16.0755	LTR-Copia
Chr07:18066150-18066349	CHH	hyper	0.0221	0.3543	16.0644	LTR-Copia
Chr06:27311750-27312149	CHH	hyper	0.0221	0.3543	16.0624	LTR-Copia
Chr07:14104150-14104349	CHH	hyper	0.0117	0.1877	16.04	LTR-Copia
Chr08:26777850-26778049	CHH	hyper	0	0.16	16	LTR-Copia
Chr07:31762850-31763149	CHH	hyper	0.0151	0.2411	15.9941	LTR-Copia
Chr20:5816700-5816899	CHH	hypo	0.2066	0.0129	15.978	LTR-Copia
Chr17:36203050-36203249	CHH	hypo	0.609	0.0382	15.9569	LTR-Copia
Chr20:25324150-25324399	CHH	hyper	0	0.1587	15.873	LTR-Copia
Chr18:47506650-47506899	CHH	hypo	0.1067	0.0067	15.8511	LTR-Copia
Chr19:5434750-5434949	CHH	hypo	0.1146	0.0073	15.7296	LTR-Copia
Chr08:39191150-39191399	CHH	hyper	0.0091	0.1426	15.6825	LTR-Copia
Chr16:19351050-19351249	CHH	hyper	0	0.1564	15.6398	LTR-Copia
Chr01:34189300-34189499	CHH	hypo	0.0871	0.0056	15.5952	LTR-Copia
Chr02:33492850-33493149	CHH	hypo	0.24	0.0154	15.5337	LTR-Copia
Chr14:30927650-30927999	CHH	hyper	0.0212	0.3291	15.5143	LTR-Copia
Chr14:12669050-12669649	CHH	hypo	0.4129	0.0266	15.5125	LTR-Copia
Chr15:13808700-13808949	CHH	hypo	0.5708	0.037	15.411	LTR-Copia
Chr18:49127550-49127899	CHH	hyper	0.0307	0.472	15.3687	LTR-Copia
Chr02:8718300-8718549	CHH	hypo	0.1152	0.0075	15.3559	LTR-Copia
Chr01:39940800-39941099	CHH	hypo	0.2121	0.0138	15.3364	LTR-Copia
Chr19:26844000-26844199	CHH	hypo	0.2035	0.0134	15.2258	LTR-Copia
Chr01:44875350-44875549	CHH	hypo	0.3221	0.0212	15.2045	LTR-Copia
Chr16:11498400-11498599	CHH	hyper	0.0234	0.3551	15.1679	LTR-Copia
Chr01:23041800-23042099	CHH	hyper	0.0208	0.3131	15.0742	LTR-Copia
Chr08:23574850-23575099	CHH	hypo	0.3284	0.0218	15.068	LTR-Copia
Chr09:32977900-32978099	CHH	hypo	0.1499	0	14.9882	LTR-Copia
Chr20:9029950-9030149	CHH	hypo	0.0822	0.0055	14.8767	LTR-Copia
Chr01:45204000-45204199	CHH	hyper	0.0234	0.3462	14.7881	LTR-Copia
Chr04:40250950-40251149	CHH	hyper	0.0191	0.2812	14.7157	LTR-Copia
Chr20:25376900-25377199	CHH	hypo	0.4929	0.0336	14.6831	LTR-Copia
Chr01:7286800-7287099	CHH	hypo	0.2543	0.0174	14.6296	LTR-Copia
Chr02:8484850-8485049	CHH	hypo	0.13	0.0089	14.589	LTR-Copia
Chr14:44136700-44136899	CHH	hypo	0.1017	0.007	14.5424	LTR-Copia
Chr16:10512050-10512299	CHH	hypo	0.2568	0.0178	14.4681	LTR-Copia
Chr05:6609700-6609899	CHH	hypo	0.4622	0.0321	14.4065	LTR-Copia
Chr04:35369000-35369349	CHH	hyper	0.0266	0.3822	14.3727	LTR-Copia
Chr19:28288000-28288349	CHH	hypo	0.2797	0.0195	14.3287	LTR-Copia
Chr14:34652600-34652799	CHH	hypo	0.2878	0.0201	14.2943	LTR-Copia
Chr04:10099400-10099649	CHH	hypo	0.2352	0.0165	14.2728	LTR-Copia
Chr02:9426850-9427149	CHH	hypo	0.2124	0.0149	14.2453	LTR-Copia
Chr09:9779500-9779799	CHH	hyper	0.0386	0.5498	14.2341	LTR-Copia
Chr04:14113650-14113849	CHH	hyper	0.012	0.1703	14.1341	LTR-Copia
Chr13:14625800-14626099	CHH	hypo	0.541	0.0383	14.1257	LTR-Copia
Chr10:32353600-32353799	CHH	hypo	0.313	0.0222	14.1183	LTR-Copia
Chr02:30659400-30659599	CHH	hypo	0.1411	0	14.1119	LTR-Copia
Chr04:24494800-24495149	CHH	hypo	0.3577	0.0254	14.0892	LTR-Copia
Chr01:12508200-12508399	CHH	hypo	0.0876	0.0063	13.968	LTR-Copia
Chr03:7568850-7569099	CHH	hyper	0.0463	0.643	13.895	LTR-Copia
Chr05:21219000-21219299	CHH	hyper	0.0188	0.2608	13.8425	LTR-Copia
Chr03:6405400-6405599	CHH	hyper	0.0315	0.4358	13.8404	LTR-Copia
Chr03:975900-976099	CHH	hypo	0.2958	0.0215	13.7329	LTR-Copia
Chr19:29307600-29307899	CHH	hyper	0.0266	0.3613	13.5617	LTR-Copia
Chr09:32006300-32006499	CHH	hypo	0.1704	0.0126	13.475	LTR-Copia
Chr03:13450300-13450499	CHH	hyper	0.0066	0.0885	13.4288	LTR-Copia
Chr18:51479350-51479699	CHH	hypo	0.3363	0.0251	13.4165	LTR-Copia
Chr19:5430550-5430799	CHH	hyper	0.01	0.1336	13.4123	LTR-Copia
Chr11:15138300-15138649	CHH	hyper	0.0296	0.3973	13.4096	LTR-Copia
Chr18:39554750-39554949	CHH	hyper	0.0085	0.1137	13.3306	LTR-Copia
Chr14:12619550-12620099	CHH	hyper	0.0243	0.3232	13.2889	LTR-Copia
Chr20:32385900-32386099	CHH	hyper	0.0185	0.2449	13.249	LTR-Copia
Chr11:31359300-31359599	CHH	hyper	0.017	0.2253	13.2447	LTR-Copia
Chr14:41129250-41129549	CHH	hypo	0.1512	0.0114	13.2397	LTR-Copia
Chr17:18020850-18021049	CHH	hyper	0	0.1317	13.1667	LTR-Copia
Chr19:16119050-16119349	CHH	hypo	0.3554	0.027	13.1514	LTR-Copia
Chr10:24076750-24077099	CHH	hypo	0.3171	0.0241	13.1435	LTR-Copia
Chr03:25201100-25201349	CHH	hypo	0.1078	0.0082	13.1245	LTR-Copia
Chr19:3135050-3135249	CHH	hyper	0.0289	0.3797	13.1177	LTR-Copia
Chr15:50148900-50149149	CHH	hypo	0.0801	0.0061	13.0679	LTR-Copia
Chr09:19036800-19037199	CHH	hyper	0.0117	0.1529	13.0357	LTR-Copia
Chr06:44589450-44589649	CHH	hyper	0.0352	0.4576	12.9852	LTR-Copia
Chr18:7322650-7322849	CHH	hypo	0.1335	0.0104	12.8803	LTR-Copia
Chr02:40791550-40791849	CHH	hypo	0.1053	0.0082	12.7922	LTR-Copia
Chr19:7563750-7563999	CHH	hyper	0.0132	0.1679	12.7078	LTR-Copia
Chr11:22133650-22133899	CHH	hyper	0.0217	0.2755	12.7017	LTR-Copia
Chr19:35258550-35258749	CHH	hypo	0.148	0.0117	12.7003	LTR-Copia
Chr19:7774550-7774849	CHH	hyper	0.0088	0.1114	12.6789	LTR-Copia
Chr11:19133100-19133299	CHH	hypo	0.252	0.0199	12.6663	LTR-Copia
Chr04:14668500-14668699	CHH	hyper	0	0.1267	12.6656	LTR-Copia
Chr12:11907000-11907199	CHH	hyper	0.015	0.1892	12.6259	LTR-Copia
Chr18:13805850-13806149	CHH	hyper	0.0516	0.65	12.5938	LTR-Copia
Chr18:20386600-20386849	CHH	hyper	0.0084	0.1052	12.5673	LTR-Copia
Chr03:18097550-18097749	CHH	hyper	0.0169	0.2116	12.5529	LTR-Copia
Chr13:5769100-5769449	CHH	hypo	0.3136	0.025	12.5458	LTR-Copia
Chr10:40674750-40675099	CHH	hypo	0.25	0.0199	12.5417	LTR-Copia
Chr20:16725400-16725749	CHH	hypo	0.1239	0.0099	12.5351	LTR-Copia
Chr05:31862500-31862849	CHH	hypo	0.2714	0.0217	12.5077	LTR-Copia
Chr17:33535100-33535349	CHH	hypo	0.1963	0.0157	12.4822	LTR-Copia
Chr10:14349250-14349549	CHH	hypo	0.2974	0.0239	12.4628	LTR-Copia
Chr01:38137250-38137549	CHH	hypo	0.2618	0.0211	12.4351	LTR-Copia
Chr02:8765350-8765599	CHH	hyper	0.0275	0.3396	12.3687	LTR-Copia
Chr01:45376550-45376749	CHH	hypo	0.3016	0.0245	12.3348	LTR-Copia
Chr09:13551950-13552299	CHH	hypo	0.5686	0.0462	12.3098	LTR-Copia
Chr05:6312100-6312299	CHH	hyper	0.0139	0.1698	12.229	LTR-Copia
Chr11:22095200-22095399	CHH	hypo	0.1374	0.0113	12.1872	LTR-Copia
Chr10:12540800-12541249	CHH	hyper	0.015	0.1826	12.1654	LTR-Copia
Chr04:26895500-26895749	CHH	hyper	0.0126	0.1534	12.1589	LTR-Copia
Chr14:25438350-25438599	CHH	hyper	0.0112	0.1364	12.1394	LTR-Copia
Chr01:36850450-36850699	CHH	hypo	0.5941	0.0492	12.0792	LTR-Copia
Chr11:33670700-33670999	CHH	hyper	0.008	0.0966	12.0322	LTR-Copia
Chr09:21396000-21396199	CHH	hypo	0.1904	0.0158	12.0277	LTR-Copia
Chr20:13950850-13951099	CHH	hyper	0.0233	0.2795	12.0188	LTR-Copia
Chr14:13123250-13123449	CHH	hyper	0.061	0.7319	12.003	LTR-Copia
Chr06:41525300-41525549	CHH	hypo	0.2393	0.02	11.9668	LTR-Copia
Chr15:35675750-35675999	CHH	hyper	0.0144	0.1721	11.9172	LTR-Copia
Chr12:8166200-8166499	CHH	hyper	0.0146	0.1741	11.9075	LTR-Copia
Chr17:24812850-24813099	CHH	hyper	0.0165	0.194	11.7838	LTR-Copia
Chr07:9624100-9624399	CHH	hypo	0.2735	0.0232	11.7742	LTR-Copia
Chr02:17587700-17587949	CHH	hypo	0.1172	0	11.7188	LTR-Copia
Chr09:33958700-33958999	CHH	hypo	0.257	0.0219	11.7179	LTR-Copia
Chr10:30897500-30897849	CHH	hypo	0.2257	0.0193	11.7142	LTR-Copia
Chr13:1939100-1939399	CHH	hyper	0.014	0.164	11.7123	LTR-Copia
Chr04:18577550-18577949	CHH	hypo	0.1886	0.0161	11.6938	LTR-Copia
Chr19:28391850-28392049	CHH	hyper	0.0068	0.08	11.6914	LTR-Copia
Chr13:19451800-19451999	CHH	hyper	0.0125	0.1465	11.6834	LTR-Copia
Chr13:5871000-5871249	CHH	hypo	0.3112	0.0267	11.6701	LTR-Copia
Chr17:37937250-37937449	CHH	hypo	0.1362	0.0117	11.6213	LTR-Copia
Chr08:19550700-19551199	CHH	hyper	0.0509	0.5909	11.6015	LTR-Copia
Chr02:43571250-43571449	CHH	hypo	0.1	0.0086	11.5909	LTR-Copia
Chr05:26389000-26389249	CHH	hypo	0.417	0.036	11.5898	LTR-Copia
Chr03:26714100-26714299	CHH	hyper	0.0091	0.1051	11.5835	LTR-Copia
Chr09:21395600-21395799	CHH	hyper	0.0162	0.1879	11.5801	LTR-Copia
Chr17:19532400-19532599	CHH	hypo	0.1373	0.0119	11.5498	LTR-Copia
Chr01:5102000-5102299	CHH	hypo	0.256	0.0222	11.5339	LTR-Copia
Chr08:32452100-32452449	CHH	hyper	0.0331	0.381	11.5165	LTR-Copia
Chr09:28842650-28842899	CHH	hyper	0.0272	0.313	11.4953	LTR-Copia
Chr07:18382600-18382799	CHH	hypo	0.2868	0.025	11.459	LTR-Copia
Chr01:10999800-11000049	CHH	hypo	0.4334	0.0379	11.4257	LTR-Copia
Chr04:21984400-21984599	CHH	hyper	0	0.114	11.4007	LTR-Copia
Chr15:34107650-34107899	CHH	hyper	0.0167	0.1893	11.3399	LTR-Copia
Chr15:43294050-43294299	CHH	hypo	0.2961	0.0261	11.3266	LTR-Copia
Chr07:33640750-33641099	CHH	hypo	0.0906	0.008	11.304	LTR-Copia
Chr02:40792450-40792649	CHH	hyper	0.0063	0.0707	11.1749	LTR-Copia
Chr06:35438150-35438349	CHH	hypo	0.2321	0.0208	11.1404	LTR-Copia
Chr06:21590750-21591099	CHH	hyper	0.0421	0.4684	11.1154	LTR-Copia
Chr20:30352500-30352849	CHH	hyper	0.0214	0.2368	11.0724	LTR-Copia
Chr14:11406900-11407199	CHH	hyper	0.0211	0.2326	11.0465	LTR-Copia
Chr11:29747400-29747749	CHH	hypo	0.1814	0.0165	11.0098	LTR-Copia
Chr07:13259500-13259749	CHH	hyper	0.0129	0.1424	11.0097	LTR-Copia
Chr03:34737750-34738099	CHH	hyper	0.0226	0.2481	10.9917	LTR-Copia
Chr04:19571000-19571249	CHH	hypo	0.148	0.0135	10.9553	LTR-Copia
Chr05:23893300-23893549	CHH	hyper	0.023	0.2519	10.9496	LTR-Copia
Chr10:37575100-37575499	CHH	hyper	0.0227	0.2471	10.8989	LTR-Copia
Chr07:27705000-27705249	CHH	hypo	0.3579	0.0329	10.8918	LTR-Copia
Chr03:14505650-14505849	CHH	hyper	0.0179	0.1948	10.8777	LTR-Copia
Chr20:11350000-11350249	CHH	hypo	0.6637	0.0612	10.8419	LTR-Copia
Chr18:17818300-17818799	CHH	hyper	0.0297	0.3217	10.8311	LTR-Copia
Chr01:1294400-1294649	CHH	hyper	0.0217	0.2353	10.8256	LTR-Copia
Chr20:24649550-24649849	CHH	hypo	0.2112	0.0197	10.7473	LTR-Copia
Chr01:46394200-46394399	CHH	hypo	0.2041	0.0191	10.6781	LTR-Copia
Chr19:34133150-34133399	CHH	hyper	0.0473	0.5047	10.6606	LTR-Copia
Chr11:30883550-30883799	CHH	hypo	0.1334	0.0126	10.631	LTR-Copia
Chr10:15365050-15365299	CHH	hyper	0.0202	0.2143	10.6071	LTR-Copia
Chr17:21435550-21435749	CHH	hyper	0.0303	0.3214	10.6071	LTR-Copia
Chr20:22864800-22865049	CHH	hyper	0.037	0.3914	10.5935	LTR-Copia
Chr14:3032300-3032599	CHH	hyper	0.0456	0.482	10.5762	LTR-Copia
Chr19:33610500-33610949	CHH	hyper	0.0304	0.3205	10.5353	LTR-Copia
Chr19:4968500-4968699	CHH	hyper	0.0448	0.4688	10.469	LTR-Copia
Chr07:34445700-34446049	CHH	hypo	0.2588	0.0247	10.4638	LTR-Copia
Chr01:43810600-43810949	CHH	hypo	0.1637	0.0157	10.4419	LTR-Copia
Chr14:17407200-17407449	CHH	hyper	0.1042	0	10.4211	LTR-Copia
Chr06:15841000-15841199	CHH	hypo	0.498	0.0479	10.3951	LTR-Copia
Chr01:41437300-41437499	CHH	hyper	0.0369	0.3838	10.3931	LTR-Copia
Chr18:23739550-23739749	CHH	hyper	0.0325	0.3374	10.3826	LTR-Copia
Chr11:25700700-25700949	CHH	hyper	0.0221	0.2282	10.3449	LTR-Copia
Chr02:35551950-35552149	CHH	hypo	0.0841	0.0081	10.3312	LTR-Copia
Chr20:32386100-32386299	CHH	hypo	0.1943	0.0189	10.2959	LTR-Copia
Chr19:30842600-30842899	CHH	hypo	0.2429	0.0236	10.2862	LTR-Copia
Chr09:22279050-22279449	CHH	hypo	0.6337	0.0616	10.2807	LTR-Copia
Chr05:20705750-20705949	CHH	hypo	0.2828	0.0275	10.2761	LTR-Copia
Chr07:40097050-40097249	CHH	hyper	0.0231	0.2372	10.2699	LTR-Copia
Chr08:37855700-37855899	CHH	hypo	0.1024	0	10.241	LTR-Copia
Chr15:17620950-17621149	CHH	hypo	0.1023	0	10.2339	LTR-Copia
Chr17:24680550-24680899	CHH	hyper	0.0112	0.1144	10.2011	LTR-Copia
Chr01:41834350-41834599	CHH	hypo	0.1822	0.0179	10.1618	LTR-Copia
Chr14:34648400-34648599	CHH	hyper	0.0112	0.114	10.147	LTR-Copia
Chr11:24918200-24918449	CHH	hypo	0.2108	0.0208	10.1189	LTR-Copia
Chr19:18320950-18321149	CHH	hypo	0.1857	0.0184	10.1105	LTR-Copia
Chr09:20525900-20526099	CHH	hyper	0.0257	0.2599	10.1079	LTR-Copia
Chr03:32534500-32534849	CHH	hypo	0.2412	0.0239	10.0749	LTR-Copia
Chr03:35103100-35103399	CHH	hypo	0.1273	0.0127	10.0415	LTR-Copia
Chr11:18780700-18780899	CHH	hyper	0.0316	0.3167	10.0369	LTR-Copia
Chr05:15646650-15646999	CHH	hyper	0.0176	0.1771	10.0347	LTR-Copia
Chr18:9882350-9882549	CHH	hypo	0.4254	0.0425	10.0087	LTR-Copia
Chr13:1938550-1938999	CHH	hyper	0.0305	0.3042	9.9703	LTR-Copia
Chr18:10318950-10319249	CHH	hyper	0.0253	0.2504	9.9113	LTR-Copia
Chr01:9553850-9554149	CHH	hypo	0.1223	0.0123	9.9083	LTR-Copia
Chr15:49421050-49421299	CHH	hyper	0.0215	0.2131	9.8917	LTR-Copia
Chr19:35290100-35290349	CHH	hyper	0.0213	0.2105	9.89	LTR-Copia
Chr16:25062350-25062599	CHH	hyper	0.0306	0.3012	9.8512	LTR-Copia
Chr05:4467350-4467649	CHH	hypo	0.3007	0.0305	9.8452	LTR-Copia
Chr19:28528450-28528699	CHH	hypo	0.1843	0.0187	9.8294	LTR-Copia
Chr19:23614700-23614999	CHH	hyper	0.0163	0.1595	9.8148	LTR-Copia
Chr19:28630100-28630399	CHH	hyper	0.021	0.2055	9.7876	LTR-Copia
Chr19:7759950-7760249	CHH	hyper	0.0215	0.2102	9.7795	LTR-Copia
Chr07:11973050-11973299	CHH	hyper	0.0393	0.3831	9.7495	LTR-Copia
Chr07:12172250-12172549	CHH	hyper	0.0178	0.173	9.7459	LTR-Copia
Chr04:10288050-10288399	CHH	hypo	0.2578	0.0265	9.7394	LTR-Copia
Chr19:3435150-3435349	CHH	hyper	0.031	0.3015	9.7256	LTR-Copia
Chr10:8788650-8788999	CHH	hypo	0.4399	0.0453	9.7214	LTR-Copia
Chr20:8950-9249	CHH	hyper	0.0457	0.4432	9.6934	LTR-Copia
Chr10:30025900-30026149	CHH	hypo	0.4641	0.0479	9.6836	LTR-Copia
Chr05:9649450-9649749	CHH	hypo	0.1502	0.0155	9.6832	LTR-Copia
Chr07:13491700-13491899	CHH	hypo	0.2151	0.0223	9.6569	LTR-Copia
Chr07:30107700-30107899	CHH	hyper	0.0174	0.1676	9.6397	LTR-Copia
Chr14:38547400-38547699	CHH	hyper	0	0.0964	9.6364	LTR-Copia
Chr04:13450300-13450499	CHH	hypo	0.356	0.037	9.6194	LTR-Copia
Chr12:8688450-8688699	CHH	hypo	0.2313	0.024	9.6194	LTR-Copia
Chr20:12181550-12181749	CHH	hypo	0.4984	0.0519	9.6012	LTR-Copia
Chr20:3201050-3201349	CHH	hypo	0.1388	0.0145	9.5896	LTR-Copia
Chr17:36460350-36460549	CHH	hypo	0.2329	0.0244	9.5422	LTR-Copia
Chr18:16086100-16086299	CHH	hypo	0.3355	0.0352	9.533	LTR-Copia
Chr01:48612950-48613199	CHH	hypo	0.0527	0.0055	9.5327	LTR-Copia
Chr04:21278250-21278549	CHH	hypo	0.3649	0.0383	9.5267	LTR-Copia
Chr20:29492050-29492249	CHH	hyper	0.0162	0.1538	9.5165	LTR-Copia
Chr01:41289500-41289699	CHH	hypo	0.131	0.0138	9.4954	LTR-Copia
Chr06:36501600-36501799	CHH	hypo	0.5176	0.0546	9.4794	LTR-Copia
Chr03:8302350-8302549	CHH	hypo	0.4934	0.0522	9.4565	LTR-Copia
Chr13:9396450-9396699	CHH	hypo	0.1139	0.012	9.4562	LTR-Copia
Chr14:30316900-30317199	CHH	hyper	0.0172	0.1623	9.4562	LTR-Copia
Chr20:30224750-30225099	CHH	hyper	0.0193	0.1829	9.4536	LTR-Copia
Chr09:30655850-30656049	CHH	hyper	0.0201	0.1902	9.4488	LTR-Copia
Chr17:20105850-20106199	CHH	hypo	0.148	0.0157	9.4163	LTR-Copia
Chr16:24649400-24649599	CHH	hyper	0.0463	0.4359	9.4081	LTR-Copia
Chr05:24352800-24353149	CHH	hypo	0.3622	0.0385	9.3984	LTR-Copia
Chr18:21489350-21489699	CHH	hyper	0.0333	0.3123	9.3887	LTR-Copia
Chr13:5366050-5366299	CHH	hypo	0.1356	0.0144	9.3872	LTR-Copia
Chr18:14855100-14855699	CHH	hypo	0.2825	0.0302	9.3684	LTR-Copia
Chr04:13321900-13322099	CHH	hypo	0.222	0.0237	9.3559	LTR-Copia
Chr10:16176900-16177099	CHH	hyper	0.0042	0.0392	9.3482	LTR-Copia
Chr04:24265850-24266049	CHH	hyper	0.0214	0.1992	9.3154	LTR-Copia
Chr02:32919550-32919749	CHH	hypo	0.0767	0.0082	9.315	LTR-Copia
Chr14:18828650-18828999	CHH	hypo	0.3974	0.0428	9.2813	LTR-Copia
Chr11:20699050-20699399	CHH	hyper	0.0226	0.2088	9.257	LTR-Copia
Chr18:6317800-6318049	CHH	hypo	0.4908	0.0531	9.2488	LTR-Copia
Chr20:31046000-31046199	CHH	hypo	0.2242	0.0243	9.2381	LTR-Copia
Chr11:18190800-18191099	CHH	hypo	0.1229	0.0133	9.2332	LTR-Copia
Chr16:20784100-20784349	CHH	hyper	0.0175	0.1613	9.2279	LTR-Copia
Chr01:360600-360849	CHH	hyper	0.0476	0.4393	9.2249	LTR-Copia
Chr05:29426850-29427049	CHH	hyper	0.0278	0.2565	9.2116	LTR-Copia
Chr06:38058000-38058199	CHH	hyper	0.0057	0.0526	9.1754	LTR-Copia
Chr15:46038950-46039149	CHH	hyper	0.0265	0.2435	9.1701	LTR-Copia
Chr14:24640550-24640799	CHH	hypo	0.2643	0.0289	9.1588	LTR-Copia
Chr15:33397950-33398149	CHH	hypo	0.37	0.0404	9.1575	LTR-Copia
Chr12:17820200-17820549	CHH	hypo	0.1559	0.017	9.1457	LTR-Copia
Chr14:41387100-41387399	CHH	hyper	0.0287	0.2606	9.0892	LTR-Copia
Chr01:38944900-38945149	CHH	hyper	0.0308	0.2801	9.0834	LTR-Copia
Chr18:52709850-52710199	CHH	hypo	0.5051	0.0556	9.0774	LTR-Copia
Chr14:34761600-34761849	CHH	hyper	0.0402	0.3644	9.0719	LTR-Copia
Chr07:21434650-21434999	CHH	hyper	0.0338	0.3062	9.0507	LTR-Copia
Chr19:9201100-9201299	CHH	hypo	0.2539	0.0281	9.0235	LTR-Copia
Chr20:5677000-5677299	CHH	hyper	0.0208	0.1871	9.0136	LTR-Copia
Chr17:16184750-16185049	CHH	hypo	0.1892	0.021	8.9908	LTR-Copia
Chr03:10636850-10637099	CHH	hypo	0.3431	0.0382	8.9812	LTR-Copia
Chr09:4650150-4650399	CHH	hypo	0.2381	0.0266	8.9534	LTR-Copia
Chr09:33707100-33707499	CHH	hypo	0.2761	0.0308	8.9525	LTR-Copia
Chr09:11063250-11063499	CHH	hyper	0.05	0.4459	8.9107	LTR-Copia
Chr20:3632700-3633099	CHH	hypo	0.2135	0.024	8.9056	LTR-Copia
Chr15:47591850-47592049	CHH	hyper	0.0303	0.2698	8.9035	LTR-Copia
Chr07:12530850-12531149	CHH	hypo	0.2354	0.0265	8.8979	LTR-Copia
Chr13:4336450-4336849	CHH	hyper	0.0279	0.2483	8.893	LTR-Copia
Chr04:17857200-17857449	CHH	hyper	0.0243	0.216	8.892	LTR-Copia
Chr14:41499850-41500099	CHH	hyper	0.0442	0.3934	8.8918	LTR-Copia
Chr17:13683350-13683699	CHH	hypo	0.2347	0.0264	8.891	LTR-Copia
Chr19:3141200-3141549	CHH	hypo	0.1675	0.0188	8.8873	LTR-Copia
Chr12:13647800-13647999	CHH	hypo	0.1454	0.0164	8.884	LTR-Copia
Chr11:22544900-22545249	CHH	hyper	0.0302	0.268	8.8766	LTR-Copia
Chr18:36665100-36665399	CHH	hypo	0.1078	0.0122	8.8725	LTR-Copia
Chr07:10718850-10719149	CHH	hypo	0.4515	0.0509	8.8721	LTR-Copia
Chr02:27606250-27606449	CHH	hypo	0.2388	0.0269	8.8684	LTR-Copia
Chr18:11846150-11846349	CHH	hypo	0.2413	0.0272	8.8557	LTR-Copia
Chr07:31758250-31758549	CHH	hyper	0.0208	0.1844	8.8511	LTR-Copia
Chr18:6931450-6931799	CHH	hyper	0.0779	0.6873	8.8229	LTR-Copia
Chr18:18210950-18211149	CHH	hyper	0.0395	0.3487	8.8205	LTR-Copia
Chr06:41287000-41287299	CHH	hyper	0.0416	0.3662	8.813	LTR-Copia
Chr08:35291850-35292049	CHH	hypo	0.1467	0.0166	8.8128	LTR-Copia
Chr19:28313700-28313999	CHH	hypo	0.1802	0.0205	8.8109	LTR-Copia
Chr05:11041100-11041349	CHH	hypo	0.6741	0.0766	8.7983	LTR-Copia
Chr10:24389100-24389299	CHH	hyper	0.0273	0.2397	8.7945	LTR-Copia
Chr07:23105350-23105699	CHH	hyper	0.033	0.2894	8.7795	LTR-Copia
Chr20:29975050-29975299	CHH	hyper	0.0269	0.235	8.7225	LTR-Copia
Chr10:7848450-7848849	CHH	hypo	0.4614	0.0529	8.7203	LTR-Copia
Chr14:41499050-41499399	CHH	hyper	0.0226	0.1967	8.7189	LTR-Copia
Chr12:8834550-8834849	CHH	hyper	0.0194	0.1686	8.7083	LTR-Copia
Chr01:23290600-23290949	CHH	hyper	0.037	0.3224	8.7045	LTR-Copia
Chr19:11500600-11500799	CHH	hyper	0.0142	0.1239	8.6965	LTR-Copia
Chr01:25743950-25744949	CHH	hypo	0.2149	0.0247	8.6857	LTR-Copia
Chr12:7563000-7563399	CHH	hypo	0.4865	0.056	8.6819	LTR-Copia
Chr07:27536600-27536899	CHH	hyper	0.0346	0.3003	8.6711	LTR-Copia
Chr01:38510600-38510949	CHH	hyper	0.0976	0.8458	8.6692	LTR-Copia
Chr10:17369300-17369549	CHH	hyper	0.0234	0.2026	8.6425	LTR-Copia
Chr09:10411300-10411499	CHH	hyper	0.013	0.1119	8.6414	LTR-Copia
Chr14:30316350-30316749	CHH	hyper	0.0305	0.2638	8.636	LTR-Copia
Chr06:43137850-43138049	CHH	hyper	0.0187	0.1614	8.6307	LTR-Copia
Chr18:15029750-15029999	CHH	hypo	0.1605	0.0186	8.6304	LTR-Copia
Chr06:44218750-44218949	CHH	hypo	0.1819	0.0211	8.624	LTR-Copia
Chr14:45304200-45304699	CHH	hypo	0.4981	0.0579	8.5997	LTR-Copia
Chr18:8104950-8105199	CHH	hyper	0.0201	0.1728	8.5938	LTR-Copia
Chr20:12934900-12935149	CHH	hypo	0.149	0.0174	8.5701	LTR-Copia
Chr16:19722250-19722449	CHH	hypo	0.1214	0.0142	8.5369	LTR-Copia
Chr06:43352500-43352849	CHH	hyper	0.0449	0.3833	8.5292	LTR-Copia
Chr01:46575900-46576249	CHH	hypo	0.2999	0.0352	8.5208	LTR-Copia
Chr06:41110250-41110549	CHH	hypo	0.1943	0.0228	8.5208	LTR-Copia
Chr13:11469900-11470149	CHH	hypo	0.0851	0	8.5106	LTR-Copia
Chr19:4814250-4814499	CHH	hypo	0.2379	0.028	8.5053	LTR-Copia
Chr14:12132200-12132549	CHH	hyper	0.0415	0.3533	8.5026	LTR-Copia
Chr18:39556650-39556849	CHH	hyper	0.018	0.1519	8.4521	LTR-Copia
Chr17:23451100-23451299	CHH	hyper	0.0643	0.5431	8.4469	LTR-Copia
Chr05:24009150-24009349	CHH	hypo	0.1291	0.0153	8.4462	LTR-Copia
Chr10:7410400-7410649	CHH	hyper	0.0429	0.3618	8.4427	LTR-Copia
Chr10:12621650-12621849	CHH	hypo	0.1117	0.0132	8.4335	LTR-Copia
Chr05:24891000-24891299	CHH	hyper	0.0437	0.3683	8.4174	LTR-Copia
Chr03:31745150-31745549	CHH	hyper	0.061	0.5108	8.3799	LTR-Copia
Chr02:15909300-15909499	CHH	hyper	0.0271	0.2272	8.3776	LTR-Copia
Chr12:18027450-18027649	CHH	hyper	0.041	0.3438	8.3774	LTR-Copia
Chr07:30511450-30511749	CHH	hyper	0.0228	0.1909	8.3552	LTR-Copia
Chr18:51559300-51559499	CHH	hypo	0.4425	0.053	8.3467	LTR-Copia
Chr20:29504250-29504549	CHH	hyper	0.045	0.3745	8.3244	LTR-Copia
Chr04:35694900-35695249	CHH	hypo	0.1114	0.0134	8.3129	LTR-Copia
Chr08:38157700-38158049	CHH	hypo	0.2233	0.0269	8.3016	LTR-Copia
Chr04:19239850-19240099	CHH	hyper	0.0421	0.3488	8.2832	LTR-Copia
Chr07:27140150-27140399	CHH	hypo	0.134	0.0162	8.2664	LTR-Copia
Chr10:39549500-39549799	CHH	hypo	0.2375	0.0287	8.2652	LTR-Copia
Chr15:32964550-32964749	CHH	hyper	0.0381	0.3139	8.2399	LTR-Copia
Chr05:9215250-9215599	CHH	hyper	0.0365	0.3009	8.2398	LTR-Copia
Chr03:6403450-6403799	CHH	hyper	0.0321	0.2645	8.2376	LTR-Copia
Chr02:34165300-34165499	CHH	hyper	0.028	0.2304	8.2365	LTR-Copia
Chr17:33107850-33108149	CHH	hyper	0.043	0.354	8.233	LTR-Copia
Chr04:7639100-7639399	CHH	hypo	0.2275	0.0277	8.2256	LTR-Copia
Chr12:21690500-21690849	CHH	hyper	0.034	0.2795	8.2208	LTR-Copia
Chr14:12049250-12049499	CHH	hypo	0.1034	0.0126	8.1789	LTR-Copia
Chr17:18237450-18237699	CHH	hypo	0.3	0.0367	8.175	LTR-Copia
Chr16:24649550-24649749	CHH	hypo	0.2298	0.0281	8.1713	LTR-Copia
Chr16:25630950-25631299	CHH	hyper	0.0623	0.5083	8.1605	LTR-Copia
Chr09:36091500-36091799	CHH	hypo	0.2814	0.0345	8.1602	LTR-Copia
Chr12:4395800-4395999	CHH	hyper	0.0125	0.1021	8.1491	LTR-Copia
Chr19:29447600-29447849	CHH	hypo	0.2959	0.0364	8.1384	LTR-Copia
Chr02:27280650-27280899	CHH	hyper	0.0167	0.1356	8.1153	LTR-Copia
Chr18:18710350-18710599	CHH	hyper	0.0427	0.3463	8.1123	LTR-Copia
Chr20:5576100-5576299	CHH	hypo	0.1993	0.0247	8.0832	LTR-Copia
Chr01:9558250-9558449	CHH	hyper	0.0249	0.2011	8.0711	LTR-Copia
Chr08:19553000-19553299	CHH	hypo	0.3296	0.0409	8.061	LTR-Copia
Chr16:17746950-17747299	CHH	hypo	0.2067	0.0256	8.0608	LTR-Copia
Chr18:15375300-15375699	CHH	hyper	0.0585	0.4715	8.0573	LTR-Copia
Chr12:4398750-4399099	CHH	hyper	0.0444	0.3576	8.0451	LTR-Copia
Chr16:20149650-20149849	CHH	hyper	0.0229	0.1843	8.0422	LTR-Copia
Chr01:8903600-8903799	CHH	hypo	0.1907	0.0237	8.0326	LTR-Copia
Chr09:26987000-26987249	CHH	hyper	0.047	0.3773	8.0307	LTR-Copia
Chr01:37889300-37889649	CHH	hyper	0.0268	0.2154	8.0279	LTR-Copia
Chr02:40838950-40839149	CHH	hypo	0.4476	0.0559	8.0141	LTR-Copia
Chr13:9838300-9838549	CHH	hyper	0.027	0.2162	7.998	LTR-Copia
Chr18:36530400-36530599	CHH	hypo	0.3663	0.0458	7.9895	LTR-Copia
Chr12:30826350-30826549	CHH	hyper	0.0178	0.1423	7.9868	LTR-Copia
Chr20:41909750-41909949	CHH	hypo	0.3163	0.0397	7.9647	LTR-Copia
Chr10:9278500-9278699	CHH	hypo	0.3503	0.044	7.9596	LTR-Copia
Chr17:37783000-37783249	CHH	hypo	0.1004	0.0126	7.9561	LTR-Copia
Chr06:46606750-46606949	CHH	hyper	0.0399	0.3168	7.9419	LTR-Copia
Chr03:25195450-25195649	CHH	hyper	0.0506	0.4017	7.934	LTR-Copia
Chr04:3382500-3382749	CHH	hypo	0.1731	0.0219	7.89	LTR-Copia
Chr01:14907400-14907749	CHH	hyper	0.036	0.2837	7.881	LTR-Copia
Chr04:41983800-41984049	CHH	hypo	0.4793	0.0608	7.8777	LTR-Copia
Chr09:33284300-33284649	CHH	hypo	0.1586	0.0201	7.8775	LTR-Copia
Chr11:13726700-13727199	CHH	hypo	0.3228	0.0411	7.8624	LTR-Copia
Chr07:22579300-22579599	CHH	hypo	0.063	0.008	7.8605	LTR-Copia
Chr12:23950400-23950699	CHH	hypo	0.5049	0.0643	7.8544	LTR-Copia
Chr18:53316100-53316399	CHH	hypo	0.231	0.0294	7.8526	LTR-Copia
Chr02:8719200-8719499	CHH	hypo	0.0804	0.0103	7.8108	LTR-Copia
Chr14:13125100-13125299	CHH	hypo	0.3318	0.0425	7.8075	LTR-Copia
Chr02:33205600-33205949	CHH	hypo	0.3061	0.0393	7.7943	LTR-Copia
Chr15:13640800-13641149	CHH	hyper	0.0339	0.2632	7.7632	LTR-Copia
Chr17:32551650-32551949	CHH	hyper	0.0125	0.0965	7.7448	LTR-Copia
Chr20:29347450-29347699	CHH	hypo	0.3012	0.0389	7.7339	LTR-Copia
Chr05:29502950-29503199	CHH	hyper	0.0401	0.3104	7.732	LTR-Copia
Chr06:36564500-36564699	CHH	hyper	0.0304	0.2351	7.7278	LTR-Copia
Chr18:44668450-44668649	CHH	hyper	0.0286	0.2206	7.7224	LTR-Copia
Chr01:29586300-29586549	CHH	hyper	0.0464	0.3571	7.6948	LTR-Copia
Chr07:14436250-14436499	CHH	hyper	0.0368	0.2828	7.6875	LTR-Copia
Chr01:29239100-29239299	CHH	hyper	0.0366	0.2811	7.6836	LTR-Copia
Chr09:14220550-14220749	CHH	hypo	0.2093	0.0273	7.6744	LTR-Copia
Chr14:17082400-17082699	CHH	hypo	0.125	0.0163	7.6607	LTR-Copia
Chr11:32069100-32069449	CHH	hypo	0.5009	0.0654	7.655	LTR-Copia
Chr01:42242050-42242249	CHH	hyper	0.0432	0.3302	7.649	LTR-Copia
Chr05:7404300-7404849	CHH	hypo	0.3877	0.0508	7.6373	LTR-Copia
Chr07:21735500-21735699	CHH	hypo	0.2809	0.0369	7.62	LTR-Copia
Chr14:12015500-12015849	CHH	hypo	0.1448	0.019	7.6182	LTR-Copia
Chr10:17686050-17686299	CHH	hyper	0.022	0.1675	7.6157	LTR-Copia
Chr04:9590700-9591099	CHH	hyper	0.0469	0.3571	7.6099	LTR-Copia
Chr12:10867900-10868249	CHH	hyper	0.0354	0.2691	7.6092	LTR-Copia
Chr02:30417550-30417849	CHH	hypo	0.2548	0.0336	7.5938	LTR-Copia
Chr03:18563850-18564049	CHH	hypo	0.6894	0.0909	7.583	LTR-Copia
Chr02:37171950-37172199	CHH	hypo	0.1569	0.0207	7.5817	LTR-Copia
Chr10:14579500-14579849	CHH	hypo	0.2532	0.0334	7.5792	LTR-Copia
Chr16:21894900-21895099	CHH	hypo	0.351	0.0464	7.5667	LTR-Copia
Chr05:30278750-30278999	CHH	hyper	0.0594	0.4497	7.5656	LTR-Copia
Chr04:20480500-20480749	CHH	hypo	0.216	0.0286	7.5592	LTR-Copia
Chr20:33915600-33915799	CHH	hypo	0.3791	0.0502	7.5526	LTR-Copia
Chr15:22694450-22694749	CHH	hyper	0.0216	0.1628	7.5452	LTR-Copia
Chr02:16705050-16705399	CHH	hypo	0.3845	0.051	7.542	LTR-Copia
Chr04:16369900-16370349	CHH	hypo	0.5082	0.0674	7.5373	LTR-Copia
Chr01:37764050-37764299	CHH	hypo	0.1861	0.0247	7.5286	LTR-Copia
Chr10:29057500-29057699	CHH	hyper	0.0403	0.3036	7.5286	LTR-Copia
Chr09:5256300-5256549	CHH	hypo	0.208	0.0277	7.5179	LTR-Copia
Chr11:16267700-16267949	CHH	hypo	0.196	0.0261	7.5027	LTR-Copia
Chr02:40802600-40802899	CHH	hyper	0.0266	0.1992	7.4948	LTR-Copia
Chr10:24385650-24385949	CHH	hyper	0.0167	0.1254	7.494	LTR-Copia
Chr12:12865750-12865999	CHH	hyper	0.0257	0.1919	7.4792	LTR-Copia
Chr12:28253750-28253999	CHH	hypo	0.4339	0.0581	7.4706	LTR-Copia
Chr03:21272400-21272749	CHH	hypo	0.1456	0.0195	7.4642	LTR-Copia
Chr06:20068800-20069049	CHH	hyper	0.0779	0.5804	7.4487	LTR-Copia
Chr19:6665600-6665849	CHH	hypo	0.0455	0.0061	7.4481	LTR-Copia
Chr03:13545800-13545999	CHH	hypo	0.1988	0.0268	7.4317	LTR-Copia
Chr05:19883600-19883899	CHH	hyper	0.0283	0.2103	7.427	LTR-Copia
Chr06:44625650-44625899	CHH	hypo	0.2377	0.032	7.4248	LTR-Copia
Chr20:31146900-31147199	CHH	hypo	0.2635	0.0355	7.4245	LTR-Copia
Chr20:10773050-10773749	CHH	hyper	0.0673	0.4977	7.3944	LTR-Copia
Chr15:31591150-31591349	CHH	hyper	0.0276	0.2039	7.3924	LTR-Copia
Chr14:15261450-15261749	CHH	hyper	0.0291	0.2147	7.3818	LTR-Copia
Chr10:18974050-18974349	CHH	hypo	0.2255	0.0306	7.3792	LTR-Copia
Chr20:16533150-16533449	CHH	hyper	0.0613	0.4522	7.3791	LTR-Copia
Chr19:19872500-19872699	CHH	hypo	0.1364	0.0185	7.376	LTR-Copia
Chr08:12435750-12435949	CHH	hypo	0.1667	0.0227	7.3571	LTR-Copia
Chr19:1220250-1220449	CHH	hypo	0.1189	0.0162	7.355	LTR-Copia
Chr01:48434750-48435049	CHH	hyper	0.0322	0.2366	7.3535	LTR-Copia
Chr01:34992250-34992599	CHH	hyper	0.0415	0.3051	7.3498	LTR-Copia
Chr05:22921650-22922249	CHH	hyper	0.0475	0.3487	7.3454	LTR-Copia
Chr06:35471950-35472249	CHH	hypo	0.1576	0.0215	7.3223	LTR-Copia
Chr14:14625200-14625399	CHH	hyper	0.0723	0.529	7.317	LTR-Copia
Chr16:18581600-18581949	CHH	hyper	0.0708	0.5179	7.3149	LTR-Copia
Chr05:12553450-12553649	CHH	hyper	0.0727	0.5308	7.3049	LTR-Copia
Chr16:14455300-14455549	CHH	hyper	0.0287	0.2097	7.2992	LTR-Copia
Chr01:17266900-17267199	CHH	hypo	0.1475	0.0202	7.2865	LTR-Copia
Chr18:15758550-15758849	CHH	hypo	0.1194	0.0164	7.2836	LTR-Copia
Chr11:30977450-30977699	CHH	hypo	0.2666	0.0366	7.2776	LTR-Copia
Chr16:18416150-18416399	CHH	hyper	0.0205	0.1478	7.2271	LTR-Copia
Chr06:34539900-34540149	CHH	hypo	0.2049	0.0284	7.2234	LTR-Copia
Chr07:22927000-22927199	CHH	hyper	0.0299	0.2154	7.2172	LTR-Copia
Chr14:34956500-34956849	CHH	hypo	0.2202	0.0306	7.206	LTR-Copia
Chr03:16990150-16990399	CHH	hyper	0.0617	0.4448	7.2034	LTR-Copia
Chr18:36281300-36281499	CHH	hyper	0.0178	0.1282	7.1902	LTR-Copia
Chr10:26772150-26772349	CHH	hypo	0.266	0.0372	7.1576	LTR-Copia
Chr20:14352200-14352399	CHH	hypo	0.1222	0.0171	7.1572	LTR-Copia
Chr01:29162700-29163049	CHH	hyper	0.0205	0.1468	7.1568	LTR-Copia
Chr15:34213050-34213249	CHH	hypo	0.2769	0.0387	7.1522	LTR-Copia
Chr18:18665400-18665899	CHH	hyper	0.0618	0.4412	7.1447	LTR-Copia
Chr18:49774450-49774849	CHH	hypo	0.2777	0.0389	7.1436	LTR-Copia
Chr11:30405400-30405749	CHH	hypo	0.2879	0.0404	7.121	LTR-Copia
Chr03:32999150-32999349	CHH	hyper	0.0314	0.2237	7.1179	LTR-Copia
Chr08:23761100-23761299	CHH	hyper	0.0822	0.5844	7.1104	LTR-Copia
Chr14:14696100-14696349	CHH	hypo	0.2025	0.0285	7.1089	LTR-Copia
Chr14:13071900-13072149	CHH	hypo	0.2194	0.0309	7.0955	LTR-Copia
Chr12:19002800-19003099	CHH	hyper	0.0264	0.1871	7.0948	LTR-Copia
Chr14:35961900-35962249	CHH	hypo	0.2781	0.0392	7.087	LTR-Copia
Chr17:22139600-22139849	CHH	hypo	0.0704	0.01	7.0728	LTR-Copia
Chr13:5293900-5294199	CHH	hypo	0.3449	0.0488	7.0708	LTR-Copia
Chr18:49087000-49087349	CHH	hypo	0.226	0.032	7.0634	LTR-Copia
Chr11:29770750-29771049	CHH	hyper	0.0236	0.1667	7.0595	LTR-Copia
Chr17:34851200-34851399	CHH	hypo	0.3674	0.0521	7.0543	LTR-Copia
Chr20:32379600-32379799	CHH	hyper	0.0534	0.3751	7.0314	LTR-Copia
Chr20:15951850-15952099	CHH	hypo	0.1825	0.026	7.0266	LTR-Copia
Chr07:14410450-14410749	CHH	hypo	0.3546	0.0505	7.0263	LTR-Copia
Chr04:41837950-41838299	CHH	hypo	0.1469	0.0209	7.0252	LTR-Copia
Chr01:30902900-30903149	CHH	hyper	0.0329	0.2301	7.0013	LTR-Copia
Chr14:45773200-45773499	CHH	hypo	0.3625	0.0518	6.9944	LTR-Copia
Chr08:13204150-13204349	CHH	hypo	0.2339	0.0335	6.9869	LTR-Copia
Chr08:43422500-43422849	CHH	hyper	0.0465	0.3246	6.9734	LTR-Copia
Chr05:5670900-5671349	CHH	hypo	0.2752	0.0395	6.9633	LTR-Copia
Chr01:26702100-26702399	CHH	hyper	0.0681	0.4745	6.9629	LTR-Copia
Chr05:4467000-4467349	CHH	hyper	0.0233	0.1622	6.9519	LTR-Copia
Chr06:34216850-34217149	CHH	hypo	0.1302	0.0187	6.9519	LTR-Copia
Chr13:18491200-18491449	CHH	hyper	0.0241	0.1679	6.9516	LTR-Copia
Chr04:42058250-42058449	CHH	hypo	0.2757	0.0397	6.9508	LTR-Copia
Chr06:41509300-41509549	CHH	hyper	0.0244	0.1696	6.9505	LTR-Copia
Chr01:29585200-29585499	CHH	hypo	0.3348	0.0482	6.9497	LTR-Copia
Chr09:29946750-29947099	CHH	hyper	0.0424	0.2942	6.9441	LTR-Copia
Chr02:12705600-12705799	CHH	hypo	0.6593	0.095	6.942	LTR-Copia
Chr14:44128050-44128499	CHH	hypo	0.5605	0.0808	6.9336	LTR-Copia
Chr11:19683350-19683699	CHH	hypo	0.2331	0.0336	6.9297	LTR-Copia
Chr14:17357650-17358099	CHH	hypo	0.2961	0.0428	6.9191	LTR-Copia
Chr18:44560900-44561149	CHH	hyper	0.0428	0.2956	6.9096	LTR-Copia
Chr09:6818750-6819099	CHH	hypo	0.2089	0.0303	6.8975	LTR-Copia
Chr04:20484100-20484449	CHH	hyper	0.0372	0.256	6.8908	LTR-Copia
Chr02:35836250-35836449	CHH	hypo	0.2686	0.039	6.8877	LTR-Copia
Chr18:10378100-10378449	CHH	hypo	0.7025	0.102	6.8843	LTR-Copia
Chr14:39302200-39302399	CHH	hypo	0.3409	0.0496	6.8726	LTR-Copia
Chr07:33043100-33043299	CHH	hypo	0.1716	0.025	6.8637	LTR-Copia
Chr12:27755500-27755749	CHH	hyper	0.0469	0.322	6.8592	LTR-Copia
Chr08:33921800-33922049	CHH	hypo	0.2193	0.032	6.8548	LTR-Copia
Chr19:26948100-26948399	CHH	hyper	0.0365	0.25	6.8482	LTR-Copia
Chr01:6681500-6681749	CHH	hypo	0.449	0.0656	6.8469	LTR-Copia
Chr18:49094150-49094349	CHH	hypo	0.737	0.1077	6.8439	LTR-Copia
Chr09:29128700-29128999	CHH	hypo	0.4864	0.0711	6.8429	LTR-Copia
Chr04:17650050-17650249	CHH	hyper	0.0233	0.1595	6.835	LTR-Copia
Chr05:28045350-28045599	CHH	hypo	0.7143	0.1047	6.8227	LTR-Copia
Chr01:12728850-12729099	CHH	hyper	0.0756	0.5152	6.8164	LTR-Copia
Chr20:20821900-20822199	CHH	hypo	0.2258	0.0331	6.8118	LTR-Copia
Chr18:51342150-51342449	CHH	hypo	0.4114	0.0605	6.8038	LTR-Copia
Chr18:22280900-22281099	CHH	hypo	0.2152	0.0317	6.7868	LTR-Copia
Chr05:26321700-26321949	CHH	hypo	0.163	0.024	6.7847	LTR-Copia
Chr13:10597100-10597299	CHH	hypo	0.2293	0.0338	6.7772	LTR-Copia
Chr15:16204800-16205149	CHH	hyper	0.0574	0.3889	6.7704	LTR-Copia
Chr11:19623700-19623899	CHH	hyper	0.0231	0.1564	6.7549	LTR-Copia
Chr14:40287900-40288099	CHH	hypo	0.1179	0.0175	6.7329	LTR-Copia
Chr14:41969650-41969849	CHH	hypo	0.219	0.0325	6.7305	LTR-Copia
Chr01:44996100-44996299	CHH	hyper	0.0496	0.3333	6.7222	LTR-Copia
Chr15:17203300-17203599	CHH	hypo	0.4133	0.0615	6.7176	LTR-Copia
Chr18:48239400-48239699	CHH	hypo	0.242	0.036	6.7153	LTR-Copia
Chr05:10732200-10732399	CHH	hypo	0.1578	0.0235	6.7144	LTR-Copia
Chr02:35780700-35781049	CHH	hyper	0.0252	0.1689	6.7138	LTR-Copia
Chr06:24886650-24886849	CHH	hyper	0.0671	0.45	6.7105	LTR-Copia
Chr15:32607350-32607599	CHH	hypo	0.2485	0.037	6.7101	LTR-Copia
Chr15:20706750-20707049	CHH	hypo	0.3529	0.0526	6.7059	LTR-Copia
Chr06:18174300-18174699	CHH	hyper	0.0417	0.2789	6.6942	LTR-Copia
Chr16:25862100-25862299	CHH	hyper	0.0412	0.276	6.6934	LTR-Copia
Chr10:31083450-31083649	CHH	hypo	0.1831	0.0274	6.6933	LTR-Copia
Chr15:38733900-38734149	CHH	hyper	0.0245	0.1641	6.687	LTR-Copia
Chr08:37929950-37930299	CHH	hypo	0.4368	0.0655	6.673	LTR-Copia
Chr17:31297150-31297449	CHH	hypo	0.35	0.0525	6.662	LTR-Copia
Chr03:3477950-3478149	CHH	hypo	0.1431	0.0215	6.6598	LTR-Copia
Chr12:16767850-16768099	CHH	hyper	0.0263	0.1753	6.6598	LTR-Copia
Chr13:8312500-8312699	CHH	hyper	0.0197	0.1313	6.6551	LTR-Copia
Chr11:13391700-13391949	CHH	hypo	0.1218	0.0183	6.6512	LTR-Copia
Chr06:28877850-28878049	CHH	hyper	0.0345	0.229	6.6412	LTR-Copia
Chr08:26881200-26881449	CHH	hypo	0.1795	0.027	6.641	LTR-Copia
Chr19:25874450-25874699	CHH	hyper	0.0357	0.2368	6.6404	LTR-Copia
Chr07:21123250-21123599	CHH	hyper	0.0537	0.3556	6.6252	LTR-Copia
Chr16:7517700-7518049	CHH	hyper	0.0693	0.4568	6.5909	LTR-Copia
Chr14:38192650-38192949	CHH	hyper	0.0912	0.601	6.5899	LTR-Copia
Chr01:15254550-15254749	CHH	hypo	0.3768	0.0574	6.5693	LTR-Copia
Chr06:28873150-28873399	CHH	hyper	0.02	0.1313	6.5657	LTR-Copia
Chr15:16803050-16803399	CHH	hypo	0.3107	0.0474	6.5602	LTR-Copia
Chr10:34537150-34537449	CHH	hypo	0.4365	0.0666	6.5555	LTR-Copia
Chr19:30030400-30030749	CHH	hypo	0.1056	0.0161	6.5548	LTR-Copia
Chr20:20079950-20080299	CHH	hyper	0.0553	0.3623	6.5497	LTR-Copia
Chr08:39727750-39728249	CHH	hypo	0.1982	0.0303	6.543	LTR-Copia
Chr11:12481450-12481699	CHH	hyper	0.0638	0.4174	6.5397	LTR-Copia
Chr01:39059950-39060149	CHH	hyper	0.0332	0.2165	6.5189	LTR-Copia
Chr02:30254050-30254299	CHH	hyper	0.0442	0.2878	6.5146	LTR-Copia
Chr17:25706200-25706399	CHH	hypo	0.4651	0.0714	6.5116	LTR-Copia
Chr04:21535250-21535499	CHH	hyper	0.0412	0.2686	6.5114	LTR-Copia
Chr18:44417250-44417499	CHH	hyper	0.0353	0.2294	6.5035	LTR-Copia
Chr01:10081600-10081849	CHH	hyper	0.0487	0.3163	6.4982	LTR-Copia
Chr19:27018150-27018449	CHH	hypo	0.1476	0.0227	6.4877	LTR-Copia
Chr17:19531950-19532149	CHH	hypo	0.1712	0.0264	6.4783	LTR-Copia
Chr14:28950150-28950449	CHH	hyper	0.0311	0.2013	6.4703	LTR-Copia
Chr05:11361200-11361499	CHH	hyper	0.0395	0.2552	6.4682	LTR-Copia
Chr08:29973700-29973899	CHH	hypo	0.2024	0.0313	6.4677	LTR-Copia
Chr18:28162050-28162649	CHH	hyper	0.0384	0.2479	6.4566	LTR-Copia
Chr18:46983750-46983999	CHH	hypo	0.0702	0.0109	6.455	LTR-Copia
Chr20:12932200-12932449	CHH	hyper	0.0855	0.552	6.4542	LTR-Copia
Chr19:19205300-19205499	CHH	hyper	0	0.0645	6.4516	LTR-Copia
Chr01:15859350-15859599	CHH	hypo	0.2718	0.0422	6.4466	LTR-Copia
Chr10:16999600-16999799	CHH	hypo	0.4444	0.069	6.4444	LTR-Copia
Chr19:37619100-37619349	CHH	hyper	0.0386	0.249	6.4426	LTR-Copia
Chr04:25377500-25377799	CHH	hyper	0.0298	0.1914	6.4216	LTR-Copia
Chr09:28200400-28200749	CHH	hypo	0.2234	0.0348	6.4162	LTR-Copia
Chr06:38382500-38382849	CHH	hyper	0.0459	0.2944	6.4143	LTR-Copia
Chr03:33377950-33378199	CHH	hyper	0.0159	0.1016	6.3835	LTR-Copia
Chr01:24036350-24036649	CHH	hypo	0.306	0.048	6.3792	LTR-Copia
Chr18:15371850-15372049	CHH	hypo	0.5703	0.0895	6.3728	LTR-Copia
Chr02:10184750-10184999	CHH	hyper	0.115	0.7328	6.3725	LTR-Copia
Chr08:40694200-40694549	CHH	hyper	0.0279	0.1774	6.3654	LTR-Copia
Chr18:16814750-16815249	CHH	hyper	0.0369	0.2351	6.3644	LTR-Copia
Chr19:27908000-27908249	CHH	hypo	0.5122	0.0806	6.3531	LTR-Copia
Chr01:7596700-7596899	CHH	hypo	0.237	0.0373	6.3514	LTR-Copia
Chr01:42419000-42419199	CHH	hyper	0.0434	0.2755	6.3471	LTR-Copia
Chr18:51346100-51346349	CHH	hypo	0.56	0.0882	6.3467	LTR-Copia
Chr07:12101150-12101349	CHH	hypo	0.2207	0.0348	6.3383	LTR-Copia
Chr09:13453800-13453999	CHH	hyper	0.0486	0.3077	6.3297	LTR-Copia
Chr19:7944900-7945149	CHH	hypo	0.4014	0.0634	6.3281	LTR-Copia
Chr04:16742300-16742499	CHH	hypo	0.1808	0.0286	6.3263	LTR-Copia
Chr11:12442550-12442849	CHH	hypo	0.4893	0.0774	6.3245	LTR-Copia
Chr04:39467650-39467899	CHH	hyper	0.0542	0.3429	6.3224	LTR-Copia
Chr16:23864900-23865299	CHH	hyper	0.0736	0.4651	6.3174	LTR-Copia
Chr19:1871250-1871549	CHH	hyper	0.0828	0.5227	6.3127	LTR-Copia
Chr14:40028000-40028249	CHH	hyper	0.0277	0.1747	6.302	LTR-Copia
Chr03:28001900-28002299	CHH	hypo	0.2413	0.0383	6.2967	LTR-Copia
Chr20:33381650-33381899	CHH	hyper	0.0541	0.3407	6.292	LTR-Copia
Chr02:34551150-34551499	CHH	hypo	0.3442	0.0549	6.2702	LTR-Copia
Chr17:29937050-29937249	CHH	hypo	0.1672	0.0267	6.2692	LTR-Copia
Chr15:18994550-18994899	CHH	hypo	0.154	0.0246	6.2664	LTR-Copia
Chr07:9071200-9071449	CHH	hyper	0.069	0.4324	6.2633	LTR-Copia
Chr09:25570350-25570549	CHH	hyper	0.0328	0.2055	6.2603	LTR-Copia
Chr10:15369150-15369699	CHH	hypo	0.2702	0.0432	6.254	LTR-Copia
Chr04:29117650-29117849	CHH	hyper	0.0217	0.1359	6.2524	LTR-Copia
Chr06:18270250-18270449	CHH	hyper	0.0381	0.2385	6.2522	LTR-Copia
Chr06:31051050-31051249	CHH	hypo	0.2371	0.0379	6.2475	LTR-Copia
Chr10:24623200-24623399	CHH	hyper	0.0281	0.1755	6.2411	LTR-Copia
Chr12:15007250-15007549	CHH	hypo	0.1603	0.0257	6.2345	LTR-Copia
Chr05:29958500-29958749	CHH	hypo	0.3097	0.0497	6.2316	LTR-Copia
Chr01:24480000-24480199	CHH	hyper	0.0714	0.4444	6.2222	LTR-Copia
Chr02:40583350-40583949	CHH	hyper	0.0888	0.5519	6.2183	LTR-Copia
Chr19:33620300-33620499	CHH	hyper	0.0429	0.2661	6.2089	LTR-Copia
Chr17:31901450-31901649	CHH	hypo	0.3145	0.0507	6.2017	LTR-Copia
Chr01:26130300-26130799	CHH	hypo	0.4	0.0645	6.2	LTR-Copia
Chr19:33420150-33420449	CHH	hyper	0.033	0.2043	6.1945	LTR-Copia
Chr06:16014550-16014749	CHH	hypo	0.4262	0.0689	6.1843	LTR-Copia
Chr17:19712150-19712349	CHH	hyper	0.0236	0.1458	6.1735	LTR-Copia
Chr03:13851400-13851749	CHH	hyper	0.026	0.1604	6.17	LTR-Copia
Chr03:17391600-17391849	CHH	hyper	0.0323	0.199	6.1675	LTR-Copia
Chr04:36270950-36271149	CHH	hyper	0.0382	0.2354	6.1597	LTR-Copia
Chr03:32535700-32536099	CHH	hyper	0.0395	0.2434	6.1549	LTR-Copia
Chr20:14061400-14061749	CHH	hyper	0.0603	0.3707	6.1436	LTR-Copia
Chr09:14921000-14921349	CHH	hyper	0.0366	0.2245	6.1323	LTR-Copia
Chr02:29797250-29797549	CHH	hyper	0.0474	0.2896	6.1155	LTR-Copia
Chr11:32991200-32991549	CHH	hypo	0.5451	0.0891	6.1154	LTR-Copia
Chr03:14297750-14298049	CHH	hyper	0.0343	0.2099	6.1106	LTR-Copia
Chr19:33144750-33144999	CHH	hyper	0.058	0.354	6.1073	LTR-Copia
Chr04:35086450-35086749	CHH	hypo	0.6128	0.1005	6.0985	LTR-Copia
Chr14:34149300-34149649	CHH	hyper	0.0506	0.3083	6.0982	LTR-Copia
Chr01:43814550-43814899	CHH	hyper	0.051	0.3109	6.0928	LTR-Copia
Chr14:15915800-15915999	CHH	hyper	0.029	0.1764	6.0875	LTR-Copia
Chr07:20446600-20446849	CHH	hyper	0.072	0.4382	6.0871	LTR-Copia
Chr17:31410000-31410199	CHH	hypo	0.3082	0.0506	6.0862	LTR-Copia
Chr15:27128650-27128999	CHH	hypo	0.1448	0.0238	6.0804	LTR-Copia
Chr19:9919800-9920099	CHH	hypo	0.2535	0.0417	6.0724	LTR-Copia
Chr18:32601100-32601299	CHH	hyper	0.0698	0.4228	6.0596	LTR-Copia
Chr02:38196000-38196299	CHH	hypo	0.4916	0.0812	6.0554	LTR-Copia
Chr07:39284150-39284899	CHH	hypo	0.3451	0.0571	6.0482	LTR-Copia
Chr08:20759450-20759699	CHH	hyper	0.0814	0.4921	6.0436	LTR-Copia
Chr07:23256250-23256449	CHH	hyper	0.0203	0.1227	6.0429	LTR-Copia
Chr06:41095900-41096099	CHH	hypo	0.3684	0.0611	6.0329	LTR-Copia
Chr16:15100400-15100749	CHH	hypo	0.2242	0.0372	6.0252	LTR-Copia
Chr18:43024050-43024299	CHH	hyper	0.039	0.2347	6.023	LTR-Copia
Chr15:45328400-45328699	CHH	hypo	0.1871	0.0311	6.0164	LTR-Copia
Chr01:32961850-32962199	CHH	hyper	0.0455	0.2737	6.0109	LTR-Copia
Chr04:33530050-33530299	CHH	hyper	0.0599	0.3601	6.0098	LTR-Copia
Chr20:4407700-4407899	CHH	hyper	0.0309	0.1853	6.0027	LTR-Copia
Chr14:42983500-42983799	CHH	hyper	0.0812	0.4872	5.9996	LTR-Copia
Chr08:29883950-29884199	CHH	hypo	0.1723	0.0287	5.9993	LTR-Copia
Chr06:30071850-30072099	CHH	hyper	0.0316	0.1896	5.9921	LTR-Copia
Chr19:4792900-4793199	CHH	hyper	0.0271	0.1621	5.9852	LTR-Copia
Chr07:20439050-20439249	CHH	hyper	0.0647	0.3874	5.9838	LTR-Copia
Chr20:33355100-33355399	CHH	hypo	0.3654	0.0613	5.9617	LTR-Copia
Chr01:21830400-21830599	CHH	hyper	0.0176	0.1049	5.956	LTR-Copia
Chr09:38237850-38238099	CHH	hypo	0.1823	0.0306	5.9493	LTR-Copia
Chr09:22113750-22114099	CHH	hyper	0.0418	0.2487	5.9475	LTR-Copia
Chr01:10396950-10397149	CHH	hyper	0.0284	0.1686	5.9439	LTR-Copia
Chr11:18800900-18801199	CHH	hyper	0.0741	0.4398	5.9377	LTR-Copia
Chr02:34720500-34720699	CHH	hyper	0.049	0.2912	5.9363	LTR-Copia
Chr19:32076750-32076949	CHH	hyper	0.0699	0.4146	5.9358	LTR-Copia
Chr07:29954700-29954899	CHH	hyper	0.0366	0.2167	5.9234	LTR-Copia
Chr14:12452400-12452599	CHH	hyper	0.034	0.2012	5.9181	LTR-Copia
Chr10:34038400-34038699	CHH	hypo	1	0.1692	5.9091	LTR-Copia
Chr03:24258850-24259049	CHH	hyper	0.0383	0.2261	5.9065	LTR-Copia
Chr06:41732600-41732799	CHH	hyper	0.0541	0.3195	5.9007	LTR-Copia
Chr10:12075450-12075749	CHH	hyper	0.0967	0.5704	5.8968	LTR-Copia
Chr07:18068600-18068849	CHH	hyper	0.0256	0.1511	5.8929	LTR-Copia
Chr12:32818000-32818199	CHH	hyper	0.0446	0.2626	5.8891	LTR-Copia
Chr17:16474800-16475049	CHH	hyper	0.0419	0.2468	5.887	LTR-Copia
Chr02:24986850-24987149	CHH	hypo	0.2675	0.0455	5.8859	LTR-Copia
Chr05:25959950-25960199	CHH	hypo	0.2101	0.0357	5.883	LTR-Copia
Chr14:13070100-13070399	CHH	hyper	0.0203	0.1192	5.8796	LTR-Copia
Chr01:24197300-24197499	CHH	hyper	0.0526	0.309	5.8718	LTR-Copia
Chr09:31943050-31943399	CHH	hypo	0.3919	0.0667	5.8714	LTR-Copia
Chr12:20824200-20824399	CHH	hyper	0.1102	0.6465	5.869	LTR-Copia
Chr05:13900600-13900899	CHH	hyper	0.0364	0.2134	5.8686	LTR-Copia
Chr06:44589650-44589899	CHH	hypo	0.4095	0.0698	5.8649	LTR-Copia
Chr19:16356750-16356949	CHH	hypo	0.2106	0.0359	5.8624	LTR-Copia
Chr10:28228400-28228699	CHH	hypo	0.3233	0.0552	5.8522	LTR-Copia
Chr11:28971150-28971399	CHH	hyper	0.0556	0.3252	5.8462	LTR-Copia
Chr18:22723250-22723449	CHH	hypo	0.1975	0.0338	5.8404	LTR-Copia
Chr01:30297450-30297799	CHH	hyper	0.0356	0.2074	5.8322	LTR-Copia
Chr03:20313900-20314149	CHH	hypo	0.2813	0.0483	5.8303	LTR-Copia
Chr03:18101050-18101249	CHH	hyper	0.0572	0.3328	5.8191	LTR-Copia
Chr10:33087950-33088149	CHH	hypo	0.132	0.0227	5.8185	LTR-Copia
Chr18:46568750-46568999	CHH	hypo	0.2951	0.0507	5.8168	LTR-Copia
Chr05:9220250-9220449	CHH	hypo	0.1657	0.0285	5.8158	LTR-Copia
Chr03:17635150-17635399	CHH	hypo	0.0554	0.0095	5.8155	LTR-Copia
Chr19:1895500-1895799	CHH	hyper	0.0661	0.3834	5.803	LTR-Copia
Chr10:26024400-26024799	CHH	hyper	0.0658	0.3811	5.7924	LTR-Copia
Chr08:36099400-36099699	CHH	hypo	0.1259	0.0217	5.7914	LTR-Copia
Chr20:3202500-3202749	CHH	hypo	0.1243	0.0215	5.7913	LTR-Copia
Chr11:33080350-33080549	CHH	hypo	0.1492	0.0258	5.7892	LTR-Copia
Chr18:22049400-22049599	CHH	hyper	0.027	0.1564	5.7867	LTR-Copia
Chr05:19886650-19886899	CHH	hyper	0.0464	0.2685	5.7811	LTR-Copia
Chr18:14853800-14853999	CHH	hyper	0.059	0.3401	5.7607	LTR-Copia
Chr04:43233750-43234099	CHH	hypo	0.2577	0.0447	5.7594	LTR-Copia
Chr01:21979500-21979749	CHH	hypo	0.2626	0.0456	5.7549	LTR-Copia
Chr01:24473400-24473649	CHH	hyper	0.0276	0.1587	5.754	LTR-Copia
Chr13:2141450-2141649	CHH	hyper	0.0255	0.1463	5.7449	LTR-Copia
Chr04:23358200-23358399	CHH	hyper	0.0725	0.4166	5.7447	LTR-Copia
Chr10:34356000-34356299	CHH	hypo	0.3376	0.0588	5.7393	LTR-Copia
Chr09:10341550-10341749	CHH	hypo	0.2886	0.0503	5.7384	LTR-Copia
Chr03:26272650-26272849	CHH	hyper	0.0398	0.2284	5.7356	LTR-Copia
Chr19:9198300-9198649	CHH	hyper	0.0463	0.2652	5.7338	LTR-Copia
Chr16:26314250-26314849	CHH	hyper	0.0712	0.408	5.7334	LTR-Copia
Chr09:18291900-18292099	CHH	hypo	0.0696	0.0122	5.7283	LTR-Copia
Chr05:14610350-14610699	CHH	hyper	0.0372	0.2128	5.7192	LTR-Copia
Chr14:38853300-38853549	CHH	hypo	0.2369	0.0414	5.7173	LTR-Copia
Chr11:29012600-29012949	CHH	hypo	0.5446	0.0954	5.7081	LTR-Copia
Chr19:20810400-20810749	CHH	hypo	0.131	0.023	5.7058	LTR-Copia
Chr10:16194500-16194699	CHH	hypo	0.1543	0.0271	5.6986	LTR-Copia
Chr09:26987350-26987549	CHH	hyper	0.0577	0.3287	5.6958	LTR-Copia
Chr05:12384450-12384749	CHH	hypo	0.3751	0.0659	5.6953	LTR-Copia
Chr20:29878650-29878999	CHH	hypo	0.3435	0.0603	5.6951	LTR-Copia
Chr11:18226450-18226949	CHH	hypo	0.3204	0.0563	5.6947	LTR-Copia
Chr19:29475000-29475249	CHH	hyper	0.0392	0.2233	5.6932	LTR-Copia
Chr15:19399950-19400249	CHH	hypo	0.2825	0.0496	5.69	LTR-Copia
Chr04:31953550-31953849	CHH	hyper	0.0475	0.2703	5.6882	LTR-Copia
Chr14:14436500-14436849	CHH	hyper	0.0374	0.2124	5.6861	LTR-Copia
Chr11:20461500-20461899	CHH	hypo	0.3771	0.0663	5.686	LTR-Copia
Chr08:33916300-33916649	CHH	hyper	0.0484	0.2754	5.6859	LTR-Copia
Chr10:28563250-28563449	CHH	hyper	0.0343	0.1949	5.6835	LTR-Copia
Chr15:19400550-19400749	CHH	hyper	0.0461	0.2618	5.6798	LTR-Copia
Chr03:20254050-20254249	CHH	hypo	0.2058	0.0363	5.6711	LTR-Copia
Chr06:15857400-15857699	CHH	hypo	0.0984	0.0173	5.6695	LTR-Copia
Chr02:36139900-36140099	CHH	hypo	0.3475	0.0613	5.6689	LTR-Copia
Chr07:9353600-9353899	CHH	hypo	0.1862	0.0329	5.6658	LTR-Copia
Chr05:30676300-30676649	CHH	hypo	0.2008	0.0355	5.6627	LTR-Copia
Chr01:44415600-44416049	CHH	hypo	0.3017	0.0533	5.6604	LTR-Copia
Chr03:32068650-32068849	CHH	hyper	0.0507	0.2868	5.6599	LTR-Copia
Chr05:30247550-30247849	CHH	hyper	0.0651	0.3677	5.6519	LTR-Copia
Chr06:23862550-23862749	CHH	hypo	0.343	0.0607	5.651	LTR-Copia
Chr01:33981500-33981899	CHH	hyper	0.0467	0.2636	5.6437	LTR-Copia
Chr20:20466200-20466549	CHH	hypo	0.0898	0.0159	5.6427	LTR-Copia
Chr10:12923800-12923999	CHH	hyper	0.055	0.3101	5.6404	LTR-Copia
Chr04:39917400-39917849	CHH	hypo	0.1074	0.019	5.6391	LTR-Copia
Chr08:18490600-18490799	CHH	hyper	0.0447	0.2517	5.6294	LTR-Copia
Chr09:32433500-32433749	CHH	hypo	0.3734	0.0664	5.6212	LTR-Copia
Chr10:27065600-27065799	CHH	hyper	0.0704	0.3957	5.6191	LTR-Copia
Chr16:3849550-3849899	CHH	hypo	0.2467	0.0439	5.6148	LTR-Copia
Chr04:23503900-23504099	CHH	hyper	0.0356	0.2	5.6125	LTR-Copia
Chr01:13171650-13171899	CHH	hyper	0.0452	0.2531	5.6054	LTR-Copia
Chr08:30296700-30296999	CHH	hypo	0.3526	0.0629	5.6047	LTR-Copia
Chr19:31514750-31514949	CHH	hyper	0.0586	0.3282	5.5984	LTR-Copia
Chr18:22896500-22896749	CHH	hypo	0.1953	0.0349	5.5915	LTR-Copia
Chr08:29883500-29883699	CHH	hypo	0.5096	0.0912	5.5893	LTR-Copia
Chr09:20753750-20754099	CHH	hyper	0.0466	0.2604	5.5879	LTR-Copia
Chr17:20185050-20185249	CHH	hypo	0.0943	0.0169	5.5858	LTR-Copia
Chr04:33140850-33141049	CHH	hypo	0.4107	0.0735	5.5857	LTR-Copia
Chr18:18524900-18525199	CHH	hyper	0.056	0.3126	5.5806	LTR-Copia
Chr11:25628450-25628699	CHH	hyper	0.064	0.3573	5.5805	LTR-Copia
Chr10:36210600-36210799	CHH	hypo	0.5967	0.107	5.579	LTR-Copia
Chr20:19435900-19436349	CHH	hypo	0.321	0.0576	5.5754	LTR-Copia
Chr02:33199150-33199399	CHH	hypo	0.1841	0.0331	5.5678	LTR-Copia
Chr09:14123150-14123649	CHH	hyper	0.0966	0.5374	5.5659	LTR-Copia
Chr14:38546900-38547099	CHH	hyper	0.0567	0.3158	5.5658	LTR-Copia
Chr19:9161500-9161749	CHH	hyper	0.081	0.4506	5.5635	LTR-Copia
Chr15:13693600-13693849	CHH	hypo	0.2439	0.0438	5.5631	LTR-Copia
Chr20:23822050-23822399	CHH	hypo	0.2022	0.0364	5.5551	LTR-Copia
Chr16:5197000-5197299	CHH	hyper	0.0552	0.3066	5.5545	LTR-Copia
Chr19:18321250-18321449	CHH	hypo	0.3103	0.0559	5.5517	LTR-Copia
Chr15:20703400-20703649	CHH	hypo	0.335	0.0604	5.5503	LTR-Copia
Chr01:45102950-45103299	CHH	hypo	0.1575	0.0284	5.5461	LTR-Copia
Chr02:29988450-29988799	CHH	hyper	0.0497	0.2753	5.537	LTR-Copia
Chr11:19716600-19716799	CHH	hypo	0.2339	0.0423	5.5358	LTR-Copia
Chr02:13466900-13467349	CHH	hyper	0.0481	0.2661	5.5325	LTR-Copia
Chr05:10050750-10050949	CHH	hyper	0.0688	0.3805	5.5297	LTR-Copia
Chr01:41837050-41837399	CHH	hypo	0.3381	0.0613	5.5118	LTR-Copia
Chr18:15953450-15953849	CHH	hyper	0.0486	0.2677	5.5113	LTR-Copia
Chr09:21753450-21753799	CHH	hyper	0.0641	0.3529	5.509	LTR-Copia
Chr10:27778850-27779199	CHH	hyper	0.0334	0.184	5.5077	LTR-Copia
Chr01:20386500-20386749	CHH	hypo	0.2031	0.0369	5.4998	LTR-Copia
Chr07:34709900-34710199	CHH	hypo	0.1821	0.0331	5.4974	LTR-Copia
Chr02:28761100-28761349	CHH	hypo	0.2375	0.0432	5.497	LTR-Copia
Chr03:27998200-27998449	CHH	hypo	0.0957	0.0174	5.4934	LTR-Copia
Chr03:16361150-16361349	CHH	hyper	0.0317	0.1742	5.4933	LTR-Copia
Chr15:16249800-16250299	CHH	hyper	0.0518	0.2843	5.49	LTR-Copia
Chr09:6580400-6580749	CHH	hyper	0.0696	0.3811	5.479	LTR-Copia
Chr13:11955250-11955499	CHH	hyper	0.0219	0.12	5.4755	LTR-Copia
Chr18:44395500-44395699	CHH	hypo	0.2027	0.037	5.473	LTR-Copia
Chr13:25555550-25555749	CHH	hypo	0.3245	0.0593	5.4723	LTR-Copia
Chr11:24401300-24401649	CHH	hypo	0.132	0.0241	5.4675	LTR-Copia
Chr01:46480000-46480349	CHH	hypo	0.2167	0.0397	5.464	LTR-Copia
Chr05:14906550-14906849	CHH	hypo	0.316	0.0578	5.4629	LTR-Copia
Chr10:8520450-8520799	CHH	hyper	0.0504	0.2749	5.4588	LTR-Copia
Chr18:34888550-34888799	CHH	hypo	0.2431	0.0446	5.4511	LTR-Copia
Chr02:36554900-36555299	CHH	hyper	0.0595	0.3243	5.4486	LTR-Copia
Chr11:15824450-15824749	CHH	hyper	0.0777	0.4236	5.4485	LTR-Copia
Chr19:8751250-8751449	CHH	hyper	0.0469	0.2555	5.4452	LTR-Copia
Chr04:16992850-16993099	CHH	hypo	0.3889	0.0714	5.4444	LTR-Copia
Chr01:10396250-10396799	CHH	hypo	0.1473	0.0271	5.4427	LTR-Copia
Chr19:33607450-33607799	CHH	hyper	0.1037	0.5635	5.4343	LTR-Copia
Chr14:21116600-21116899	CHH	hyper	0.0474	0.2575	5.4342	LTR-Copia
Chr08:36684150-36684349	CHH	hypo	0.275	0.0506	5.4291	LTR-Copia
Chr01:38947400-38947599	CHH	hyper	0.0992	0.5386	5.4279	LTR-Copia
Chr08:33092050-33092399	CHH	hyper	0.0499	0.2708	5.4249	LTR-Copia
Chr10:41063750-41063949	CHH	hypo	0.6403	0.118	5.4249	LTR-Copia
Chr08:37089850-37090349	CHH	hyper	0.0376	0.2042	5.4239	LTR-Copia
Chr19:26059700-26060049	CHH	hyper	0.0537	0.2914	5.4239	LTR-Copia
Chr04:29931450-29931749	CHH	hypo	0.2845	0.0525	5.4219	LTR-Copia
Chr01:10408900-10409149	CHH	hyper	0.1052	0.5703	5.4218	LTR-Copia
Chr10:33851700-33852049	CHH	hypo	0.3004	0.0554	5.4202	LTR-Copia
Chr01:37925150-37925349	CHH	hypo	0.2553	0.0471	5.4151	LTR-Copia
Chr14:18895250-18895449	CHH	hypo	0.3007	0.0556	5.4119	LTR-Copia
Chr18:30503750-30504099	CHH	hypo	0.3236	0.0598	5.4119	LTR-Copia
Chr12:18996950-18997149	CHH	hyper	0.0357	0.1931	5.4066	LTR-Copia
Chr14:35149600-35149849	CHH	hypo	0.402	0.0744	5.405	LTR-Copia
Chr04:28600700-28600899	CHH	hyper	0.035	0.1889	5.4018	LTR-Copia
Chr08:25722650-25722849	CHH	hypo	0.3258	0.0603	5.3983	LTR-Copia
Chr15:45501400-45501949	CHH	hypo	0.5739	0.1065	5.3903	LTR-Copia
Chr04:36586300-36586549	CHH	hypo	0.42	0.078	5.3836	LTR-Copia
Chr11:29464550-29464749	CHH	hypo	0.3463	0.0644	5.3806	LTR-Copia
Chr10:19958500-19958749	CHH	hypo	0.2435	0.0453	5.3797	LTR-Copia
Chr01:33006750-33007249	CHH	hypo	0.2012	0.0374	5.3786	LTR-Copia
Chr04:20292200-20292599	CHH	hyper	0.0352	0.1894	5.377	LTR-Copia
Chr04:34580050-34580349	CHH	hypo	0.15	0.0279	5.3769	LTR-Copia
Chr08:35201950-35202199	CHH	hyper	0.0385	0.2068	5.3757	LTR-Copia
Chr09:26884550-26884749	CHH	hyper	0.0407	0.2188	5.3693	LTR-Copia
Chr10:26561150-26561399	CHH	hypo	0.2917	0.0543	5.3685	LTR-Copia
Chr01:34458500-34458849	CHH	hyper	0.0307	0.1648	5.363	LTR-Copia
Chr16:29979550-29979849	CHH	hypo	0.2358	0.044	5.3627	LTR-Copia
Chr09:19164850-19165049	CHH	hypo	0.2027	0.0379	5.3514	LTR-Copia
Chr01:15247850-15248049	CHH	hyper	0.0246	0.1316	5.3453	LTR-Copia
Chr12:11711700-11711899	CHH	hypo	0.2363	0.0443	5.3362	LTR-Copia
Chr07:13507950-13508199	CHH	hyper	0.0618	0.3292	5.325	LTR-Copia
Chr14:12130750-12131149	CHH	hypo	0.456	0.0856	5.3242	LTR-Copia
Chr02:32351250-32351449	CHH	hyper	0.0241	0.1281	5.3194	LTR-Copia
Chr17:32830100-32830299	CHH	hypo	0.2774	0.0522	5.3172	LTR-Copia
Chr17:34765450-34765699	CHH	hyper	0.0986	0.5242	5.3157	LTR-Copia
Chr03:3456000-3456349	CHH	hypo	0.1115	0.021	5.3079	LTR-Copia
Chr20:27749000-27749199	CHH	hyper	0.0385	0.2043	5.3075	LTR-Copia
Chr07:19901750-19902049	CHH	hyper	0.0471	0.2498	5.3072	LTR-Copia
Chr02:8927000-8927249	CHH	hyper	0.0596	0.316	5.302	LTR-Copia
Chr10:25870950-25871349	CHH	hypo	0.4453	0.084	5.3007	LTR-Copia
Chr01:46106550-46106749	CHH	hypo	0.7849	0.1483	5.2942	LTR-Copia
Chr07:33043700-33043899	CHH	hypo	0.1219	0.023	5.2929	LTR-Copia
Chr03:31432950-31433299	CHH	hyper	0.0308	0.1627	5.2879	LTR-Copia
Chr06:4531350-4531699	CHH	hyper	0.0302	0.1597	5.2846	LTR-Copia
Chr17:24678750-24678949	CHH	hyper	0.0216	0.114	5.272	LTR-Copia
Chr08:35929500-35929699	CHH	hyper	0.0675	0.3558	5.2707	LTR-Copia
Chr17:24679150-24679399	CHH	hypo	0.1808	0.0343	5.2695	LTR-Copia
Chr15:29328000-29328199	CHH	hyper	0.0216	0.1138	5.2683	LTR-Copia
Chr03:3475400-3475649	CHH	hypo	0.3854	0.0732	5.2677	LTR-Copia
Chr15:16344400-16344649	CHH	hypo	0.1756	0.0333	5.2672	LTR-Copia
Chr02:34051550-34051749	CHH	hyper	0.0588	0.3096	5.2627	LTR-Copia
Chr16:10051050-10051349	CHH	hypo	0.211	0.0402	5.2489	LTR-Copia
Chr04:15751250-15751549	CHH	hyper	0.0233	0.122	5.2439	LTR-Copia
Chr01:34189800-34190149	CHH	hyper	0.0463	0.2425	5.2398	LTR-Copia
Chr15:19223250-19223599	CHH	hyper	0.0461	0.2415	5.2355	LTR-Copia
Chr09:12587450-12587649	CHH	hypo	0.2527	0.0483	5.2339	LTR-Copia
Chr05:1623700-1624299	CHH	hyper	0.0928	0.4851	5.2277	LTR-Copia
Chr14:13456300-13456649	CHH	hyper	0.0827	0.432	5.2265	LTR-Copia
Chr14:11273200-11273399	CHH	hyper	0.063	0.329	5.2255	LTR-Copia
Chr04:38406950-38407199	CHH	hyper	0.0745	0.3894	5.225	LTR-Copia
Chr08:30277350-30277699	CHH	hypo	0.3265	0.0625	5.2235	LTR-Copia
Chr14:41105650-41105999	CHH	hypo	0.5983	0.1145	5.2235	LTR-Copia
Chr01:4447500-4447749	CHH	hypo	0.1479	0.0283	5.2177	LTR-Copia
Chr09:10408200-10408399	CHH	hyper	0.0275	0.1436	5.2149	LTR-Copia
Chr04:26466200-26466499	CHH	hyper	0.0728	0.3795	5.2141	LTR-Copia
Chr09:18054550-18054849	CHH	hypo	0.1667	0.032	5.2115	LTR-Copia
Chr16:13528050-13528349	CHH	hyper	0.071	0.3698	5.2086	LTR-Copia
Chr14:42938500-42938699	CHH	hyper	0.0667	0.347	5.2052	LTR-Copia
Chr10:18451600-18451849	CHH	hypo	0.2146	0.0413	5.2016	LTR-Copia
Chr15:19402500-19402749	CHH	hypo	0.342	0.0658	5.201	LTR-Copia
Chr01:44521250-44521549	CHH	hypo	0.3321	0.0639	5.1986	LTR-Copia
Chr04:13840900-13841099	CHH	hypo	0.1602	0.0308	5.1974	LTR-Copia
Chr11:24879500-24879749	CHH	hypo	0.3857	0.0742	5.197	LTR-Copia
Chr18:10389350-10389549	CHH	hyper	0.0574	0.2983	5.195	LTR-Copia
Chr07:11105100-11105349	CHH	hyper	0.0406	0.2108	5.1882	LTR-Copia
Chr13:2912450-2912799	CHH	hyper	0.0428	0.2221	5.1866	LTR-Copia
Chr01:26493700-26493899	CHH	hypo	0.2828	0.0545	5.1852	LTR-Copia
Chr11:12595050-12595249	CHH	hypo	0.1671	0.0322	5.1847	LTR-Copia
Chr15:13808300-13808499	CHH	hyper	0.0434	0.2245	5.1782	LTR-Copia
Chr10:27774500-27774699	CHH	hypo	0.1224	0.0236	5.1761	LTR-Copia
Chr04:23415900-23416249	CHH	hypo	0.2268	0.0439	5.1721	LTR-Copia
Chr10:12894650-12895299	CHH	hyper	0.0661	0.342	5.17	LTR-Copia
Chr19:4966000-4966249	CHH	hyper	0.0423	0.2185	5.1666	LTR-Copia
Chr15:25820450-25820699	CHH	hyper	0.0376	0.1941	5.1626	LTR-Copia
Chr18:14567550-14567849	CHH	hypo	0.4945	0.0958	5.1603	LTR-Copia
Chr14:15340750-15341049	CHH	hyper	0.0463	0.2386	5.1545	LTR-Copia
Chr17:34013600-34013799	CHH	hypo	0.3471	0.0674	5.1517	LTR-Copia
Chr01:9370450-9370699	CHH	hypo	0.5451	0.1058	5.1514	LTR-Copia
Chr02:15970550-15970849	CHH	hyper	0.0643	0.3312	5.1494	LTR-Copia
Chr01:24928750-24928949	CHH	hypo	0.0935	0.0182	5.1459	LTR-Copia
Chr03:9034950-9035149	CHH	hyper	0.0393	0.2017	5.1352	LTR-Copia
Chr20:29239450-29239799	CHH	hyper	0.0564	0.2897	5.1339	LTR-Copia
Chr20:6490400-6490649	CHH	hypo	0.234	0.0456	5.1298	LTR-Copia
Chr10:18122600-18122849	CHH	hyper	0.0313	0.1604	5.1285	LTR-Copia
Chr20:19242000-19242299	CHH	hypo	0.2442	0.0476	5.1279	LTR-Copia
Chr17:36228750-36229099	CHH	hyper	0.0601	0.308	5.1262	LTR-Copia
Chr10:33806300-33806599	CHH	hypo	0.1281	0.025	5.1241	LTR-Copia
Chr20:26861500-26861749	CHH	hyper	0.0312	0.16	5.12	LTR-Copia
Chr09:16885850-16886099	CHH	hyper	0.0318	0.1625	5.1096	LTR-Copia
Chr09:31945100-31945449	CHH	hyper	0.1309	0.6687	5.1094	LTR-Copia
Chr15:27560250-27560549	CHH	hypo	0.2959	0.0579	5.1078	LTR-Copia
Chr07:13460350-13460549	CHH	hypo	0.0991	0.0194	5.1071	LTR-Copia
Chr07:20434500-20434749	CHH	hyper	0.0794	0.405	5.1015	LTR-Copia
Chr16:11362200-11362499	CHH	hypo	0.2521	0.0495	5.0982	LTR-Copia
Chr15:47934850-47935049	CHH	hypo	0.07	0.0137	5.0958	LTR-Copia
Chr04:20595850-20596099	CHH	hypo	0.3569	0.07	5.0956	LTR-Copia
Chr18:11844050-11844449	CHH	hyper	0.0698	0.3557	5.0936	LTR-Copia
Chr10:34537550-34537849	CHH	hyper	0.0731	0.3718	5.0841	LTR-Copia
Chr18:29847100-29847499	CHH	hypo	0.1677	0.033	5.0831	LTR-Copia
Chr14:12868000-12868199	CHH	hypo	0.1843	0.0363	5.0789	LTR-Copia
Chr04:10922150-10922399	CHH	hyper	0.0398	0.202	5.0779	LTR-Copia
Chr05:6610250-6610449	CHH	hypo	0.4615	0.0909	5.0769	LTR-Copia
Chr15:17177800-17177999	CHH	hypo	0.435	0.0857	5.0746	LTR-Copia
Chr15:44183100-44183549	CHH	hyper	0.0341	0.1732	5.0742	LTR-Copia
Chr20:12181100-12181399	CHH	hypo	0.3426	0.0675	5.0728	LTR-Copia
Chr15:41321200-41321399	CHH	hypo	0.3118	0.0615	5.0672	LTR-Copia
Chr07:13689150-13689499	CHH	hypo	0.3838	0.0758	5.0669	LTR-Copia
Chr11:25044450-25044649	CHH	hyper	0.0309	0.1567	5.0653	LTR-Copia
Chr03:16330600-16330999	CHH	hyper	0.082	0.415	5.0593	LTR-Copia
Chr10:26494100-26494299	CHH	hyper	0.0427	0.2158	5.0523	LTR-Copia
Chr15:13651300-13651549	CHH	hyper	0.0703	0.3548	5.0466	LTR-Copia
Chr19:5673950-5674349	CHH	hyper	0.0193	0.0971	5.0426	LTR-Copia
Chr01:40303400-40303649	CHH	hypo	0.2943	0.0584	5.0413	LTR-Copia
Chr01:35695700-35695899	CHH	hypo	0.2136	0.0424	5.0408	LTR-Copia
Chr01:10413250-10413549	CHH	hyper	0.0531	0.2678	5.0398	LTR-Copia
Chr20:25279400-25279649	CHH	hypo	0.1552	0.0308	5.0342	LTR-Copia
Chr04:41392850-41393049	CHH	hypo	0.4117	0.0819	5.0302	LTR-Copia
Chr11:16024500-16024849	CHH	hypo	0.6738	0.134	5.0293	LTR-Copia
Chr09:27670850-27671149	CHH	hyper	0.0464	0.2329	5.0226	LTR-Copia
Chr09:30806850-30807149	CHH	hypo	0.2075	0.0414	5.0149	LTR-Copia
Chr09:26649150-26649349	CHH	hypo	0.2462	0.0491	5.0142	LTR-Copia
Chr18:45584800-45585299	CHH	hypo	0.5883	0.1174	5.009	LTR-Copia
Chr09:6853950-6854249	CHH	hyper	0.0831	0.4159	5.0065	LTR-Copia
Chr02:28491650-28491849	CHH	hyper	0.1006	0.5038	5.0059	LTR-Copia
Chr15:19463800-19464149	CHH	hypo	0.7513	0.1503	4.9999	LTR-Copia
Chr04:17044200-17044549	CHH	hypo	0.2758	0.0552	4.9997	LTR-Copia
Chr01:10080200-10080549	CHH	hypo	0.4787	0.0958	4.9973	LTR-Copia
Chr06:29392500-29392849	CHH	hyper	0.0709	0.3543	4.9949	LTR-Copia
Chr01:18362900-18363199	CHH	hypo	0.1795	0.036	4.9935	LTR-Copia
Chr01:39266900-39267199	CHH	hyper	0.0347	0.1732	4.9926	LTR-Copia
Chr06:21230850-21231099	CHH	hypo	0.2512	0.0504	4.9832	LTR-Copia
Chr02:7885250-7885499	CHH	hyper	0.083	0.4134	4.9829	LTR-Copia
Chr04:16867650-16867899	CHH	hypo	0.1755	0.0352	4.9807	LTR-Copia
Chr12:33548700-33549099	CHH	hyper	0.0792	0.3942	4.9793	LTR-Copia
Chr05:22665650-22665899	CHH	hyper	0.0477	0.2372	4.9764	LTR-Copia
Chr02:31703700-31703899	CHH	hypo	0.2116	0.0426	4.973	LTR-Copia
Chr08:26254200-26254499	CHH	hypo	0.5734	0.1154	4.9692	LTR-Copia
Chr16:26201250-26201449	CHH	hyper	0.0434	0.2157	4.9687	LTR-Copia
Chr08:36899000-36899249	CHH	hyper	0.0458	0.2277	4.9683	LTR-Copia
Chr02:34832800-34833099	CHH	hyper	0.0521	0.2584	4.9637	LTR-Copia
Chr11:17795800-17795999	CHH	hypo	0.3125	0.063	4.9632	LTR-Copia
Chr04:34581800-34581999	CHH	hyper	0.0462	0.2294	4.9624	LTR-Copia
Chr07:13690750-13691049	CHH	hypo	0.1914	0.0386	4.9605	LTR-Copia
Chr16:31532850-31533449	CHH	hypo	0.3778	0.0762	4.9601	LTR-Copia
Chr05:28342300-28342499	CHH	hyper	0.0763	0.3784	4.9589	LTR-Copia
Chr14:31306950-31307499	CHH	hyper	0.0644	0.3189	4.954	LTR-Copia
Chr18:33150300-33150549	CHH	hyper	0.0433	0.2143	4.9538	LTR-Copia
Chr02:32917800-32918149	CHH	hypo	0.3182	0.0642	4.9527	LTR-Copia
Chr05:7256600-7256899	CHH	hyper	0.0479	0.237	4.9522	LTR-Copia
Chr12:11420750-11421049	CHH	hyper	0.0476	0.2358	4.9512	LTR-Copia
Chr17:15143200-15143449	CHH	hypo	0.3076	0.0621	4.95	LTR-Copia
Chr02:35674850-35675099	CHH	hypo	0.1877	0.0379	4.9496	LTR-Copia
Chr03:28911800-28911999	CHH	hyper	0.0397	0.1964	4.9489	LTR-Copia
Chr04:42043350-42043599	CHH	hypo	0.2113	0.0427	4.9472	LTR-Copia
Chr02:24150350-24150699	CHH	hyper	0.0847	0.4186	4.942	LTR-Copia
Chr14:34951850-34952199	CHH	hypo	0.2398	0.0485	4.9415	LTR-Copia
Chr14:41082700-41082949	CHH	hypo	0.3104	0.0629	4.9381	LTR-Copia
Chr06:40617150-40617449	CHH	hypo	0.2957	0.0599	4.9374	LTR-Copia
Chr08:40010950-40011249	CHH	hypo	0.2689	0.0545	4.9294	LTR-Copia
Chr18:38345950-38346199	CHH	hypo	0.1455	0.0295	4.9276	LTR-Copia
Chr07:20998800-20999099	CHH	hyper	0.0967	0.4761	4.9256	LTR-Copia
Chr11:19807400-19807649	CHH	hyper	0.0114	0.0563	4.9239	LTR-Copia
Chr10:28225000-28225499	CHH	hypo	0.3521	0.0716	4.9188	LTR-Copia
Chr05:15905050-15905249	CHH	hyper	0.0294	0.1446	4.9157	LTR-Copia
Chr06:23820850-23821049	CHH	hypo	0.2378	0.0484	4.9153	LTR-Copia
Chr08:37566800-37567299	CHH	hyper	0.0721	0.3544	4.915	LTR-Copia
Chr04:33965350-33965549	CHH	hyper	0.0524	0.2572	4.9062	LTR-Copia
Chr05:11362400-11362699	CHH	hypo	0.5883	0.12	4.9029	LTR-Copia
Chr08:25725150-25725449	CHH	hypo	0.1869	0.0381	4.9021	LTR-Copia
Chr20:31647500-31647849	CHH	hypo	0.318	0.0649	4.902	LTR-Copia
Chr07:30859650-30859949	CHH	hypo	0.2074	0.0424	4.8957	LTR-Copia
Chr10:34481900-34482099	CHH	hyper	0.0388	0.1897	4.8943	LTR-Copia
Chr14:9347600-9347899	CHH	hyper	0.0579	0.283	4.8917	LTR-Copia
Chr18:42018300-42018549	CHH	hyper	0.0625	0.3056	4.8901	LTR-Copia
Chr20:1831950-1832149	CHH	hypo	0.4452	0.0911	4.8865	LTR-Copia
Chr11:30405900-30406249	CHH	hypo	0.0697	0.0143	4.8798	LTR-Copia
Chr01:28087150-28087349	CHH	hypo	0.1946	0.0399	4.8789	LTR-Copia
Chr01:10441050-10441249	CHH	hyper	0.0552	0.269	4.874	LTR-Copia
Chr04:19277150-19277399	CHH	hypo	0.1684	0.0346	4.8668	LTR-Copia
Chr18:15625550-15625799	CHH	hypo	0.1145	0.0235	4.866	LTR-Copia
Chr01:8904650-8904899	CHH	hypo	0.3278	0.0674	4.8651	LTR-Copia
Chr11:12403750-12403949	CHH	hypo	0.9429	0.1938	4.8651	LTR-Copia
Chr11:26044300-26044649	CHH	hyper	0.096	0.4672	4.8644	LTR-Copia
Chr05:20033450-20033849	CHH	hyper	0.0277	0.1348	4.863	LTR-Copia
Chr19:5936500-5936699	CHH	hyper	0.065	0.316	4.8609	LTR-Copia
Chr04:22484550-22484799	CHH	hypo	0.1462	0.0301	4.8564	LTR-Copia
Chr04:23114950-23115149	CHH	hyper	0.037	0.1799	4.8561	LTR-Copia
Chr08:23891850-23892499	CHH	hypo	0.2399	0.0495	4.8456	LTR-Copia
Chr03:19531600-19531949	CHH	hyper	0.0296	0.1435	4.8424	LTR-Copia
Chr12:10277650-10277849	CHH	hypo	0.6778	0.14	4.8411	LTR-Copia
Chr10:38268500-38268699	CHH	hyper	0.1037	0.502	4.8389	LTR-Copia
Chr03:24127100-24127349	CHH	hypo	0.392	0.081	4.8377	LTR-Copia
Chr13:653850-654049	CHH	hypo	0.1395	0.0288	4.8369	LTR-Copia
Chr09:30928750-30928999	CHH	hypo	0.2784	0.0576	4.8368	LTR-Copia
Chr18:48433000-48433349	CHH	hyper	0.0427	0.2065	4.8342	LTR-Copia
Chr12:9740450-9740749	CHH	hypo	0.1609	0.0333	4.8334	LTR-Copia
Chr14:30615900-30616199	CHH	hyper	0.0383	0.185	4.8325	LTR-Copia
Chr18:23741800-23741999	CHH	hyper	0.0646	0.3121	4.8323	LTR-Copia
Chr18:25154950-25155349	CHH	hypo	0.5509	0.114	4.831	LTR-Copia
Chr09:20908900-20909099	CHH	hyper	0.0301	0.1455	4.8308	LTR-Copia
Chr01:12042250-12042499	CHH	hypo	0.2368	0.049	4.8292	LTR-Copia
Chr04:29997900-29998249	CHH	hyper	0.036	0.1738	4.8262	LTR-Copia
Chr15:36564800-36565099	CHH	hypo	0.3433	0.0712	4.8237	LTR-Copia
Chr07:11789450-11789799	CHH	hypo	0.2467	0.0512	4.8223	LTR-Copia
Chr07:30548000-30548199	CHH	hypo	0.4498	0.0933	4.8213	LTR-Copia
Chr20:30407400-30407599	CHH	hyper	0.0722	0.3479	4.8213	LTR-Copia
Chr08:28521500-28521749	CHH	hypo	0.0645	0.0134	4.8203	LTR-Copia
Chr14:36932850-36933199	CHH	hyper	0.0331	0.1597	4.8193	LTR-Copia
Chr07:18512050-18512249	CHH	hypo	0.1873	0.0389	4.8182	LTR-Copia
Chr13:8380000-8380199	CHH	hypo	0.1625	0.0337	4.8166	LTR-Copia
Chr19:30894850-30895199	CHH	hypo	0.2637	0.0548	4.8157	LTR-Copia
Chr19:4964900-4965149	CHH	hyper	0.0106	0.0508	4.8123	LTR-Copia
Chr12:12556050-12556299	CHH	hypo	0.3333	0.0693	4.8106	LTR-Copia
Chr11:18190150-18190499	CHH	hyper	0.0831	0.3994	4.8061	LTR-Copia
Chr18:23700200-23700449	CHH	hyper	0.0323	0.155	4.8057	LTR-Copia
Chr17:34076150-34076499	CHH	hypo	0.3938	0.082	4.8046	LTR-Copia
Chr03:29967750-29967999	CHH	hyper	0.0516	0.2476	4.8022	LTR-Copia
Chr03:33347250-33347449	CHH	hyper	0.086	0.4127	4.8021	LTR-Copia
Chr05:21143600-21143999	CHH	hyper	0.0571	0.2743	4.8004	LTR-Copia
Chr20:29386350-29386649	CHH	hyper	0.0972	0.4666	4.7995	LTR-Copia
Chr05:10834650-10835049	CHH	hypo	0.1219	0.0254	4.7919	LTR-Copia
Chr12:30723700-30723999	CHH	hypo	0.3977	0.0831	4.7843	LTR-Copia
Chr18:6302600-6302899	CHH	hyper	0.1208	0.5779	4.7828	LTR-Copia
Chr04:39551850-39552149	CHH	hypo	0.1279	0.0268	4.7805	LTR-Copia
Chr08:30012450-30012649	CHH	hypo	0.1529	0.032	4.7796	LTR-Copia
Chr07:11387650-11387949	CHH	hyper	0.0849	0.4058	4.7794	LTR-Copia
Chr11:28589050-28589399	CHH	hyper	0.0624	0.2975	4.7716	LTR-Copia
Chr04:10742800-10742999	CHH	hyper	0.0362	0.1727	4.7712	LTR-Copia
Chr19:33414450-33414649	CHH	hyper	0.0773	0.3684	4.769	LTR-Copia
Chr10:31781100-31781299	CHH	hypo	0.2798	0.0587	4.7684	LTR-Copia
Chr01:10562500-10562849	CHH	hyper	0.0663	0.3162	4.7674	LTR-Copia
Chr10:37252950-37253299	CHH	hyper	0.0632	0.3012	4.7662	LTR-Copia
Chr05:7251350-7251749	CHH	hypo	0.3193	0.067	4.7636	LTR-Copia
Chr14:30661500-30661699	CHH	hypo	0.4207	0.0883	4.7628	LTR-Copia
Chr18:21693000-21693299	CHH	hyper	0.0634	0.3018	4.7611	LTR-Copia
Chr08:40010050-40010349	CHH	hypo	0.4048	0.0851	4.7547	LTR-Copia
Chr06:43132800-43133099	CHH	hyper	0.0544	0.2588	4.7544	LTR-Copia
Chr03:13737000-13737199	CHH	hypo	0.3217	0.0677	4.7525	LTR-Copia
Chr17:26915250-26915449	CHH	hypo	0.2011	0.0423	4.7523	LTR-Copia
Chr01:6767700-6767949	CHH	hypo	0.4273	0.0899	4.7507	LTR-Copia
Chr20:11610000-11610249	CHH	hypo	0.1758	0.037	4.7502	LTR-Copia
Chr10:32547700-32547999	CHH	hyper	0.0561	0.2665	4.7476	LTR-Copia
Chr20:20472650-20472999	CHH	hypo	0.2396	0.0505	4.7473	LTR-Copia
Chr12:22824050-22824349	CHH	hyper	0.0309	0.1467	4.7467	LTR-Copia
Chr04:33965900-33966099	CHH	hypo	0.4652	0.098	4.7459	LTR-Copia
Chr09:14929600-14929949	CHH	hyper	0.0368	0.1748	4.745	LTR-Copia
Chr19:3715250-3715599	CHH	hypo	0.3939	0.083	4.7449	LTR-Copia
Chr12:13756050-13756249	CHH	hypo	0.4031	0.085	4.7441	LTR-Copia
Chr17:35728300-35728599	CHH	hypo	0.2589	0.0546	4.7395	LTR-Copia
Chr02:38351100-38351499	CHH	hypo	0.3794	0.0801	4.7388	LTR-Copia
Chr09:4647600-4647899	CHH	hyper	0.0535	0.2535	4.738	LTR-Copia
Chr07:11971000-11971299	CHH	hyper	0.0247	0.1171	4.7314	LTR-Copia
Chr18:12197350-12198099	CHH	hyper	0.0649	0.3066	4.724	LTR-Copia
Chr12:13740700-13740999	CHH	hypo	0.3148	0.0667	4.7222	LTR-Copia
Chr13:9534650-9534849	CHH	hypo	0.1368	0.029	4.7201	LTR-Copia
Chr03:27986300-27986549	CHH	hyper	0.018	0.0847	4.7175	LTR-Copia
Chr06:41313350-41313799	CHH	hyper	0.1262	0.5947	4.7119	LTR-Copia
Chr01:43667900-43668199	CHH	hyper	0.0448	0.2109	4.7107	LTR-Copia
Chr06:45864750-45865049	CHH	hypo	0.3039	0.0645	4.7103	LTR-Copia
Chr07:20375850-20376049	CHH	hyper	0.0302	0.1419	4.7024	LTR-Copia
Chr06:46806450-46806649	CHH	hypo	0.3017	0.0642	4.6988	LTR-Copia
Chr07:31253600-31254049	CHH	hyper	0.0464	0.2179	4.6974	LTR-Copia
Chr19:27017400-27017749	CHH	hypo	0.2892	0.0616	4.697	LTR-Copia
Chr06:37634650-37634849	CHH	hyper	0.0509	0.239	4.6967	LTR-Copia
Chr01:43665300-43665599	CHH	hypo	0.1667	0.0355	4.6954	LTR-Copia
Chr20:8104450-8104799	CHH	hypo	0.2262	0.0482	4.6945	LTR-Copia
Chr14:29256300-29256499	CHH	hypo	0.3518	0.075	4.6929	LTR-Copia
Chr06:36562800-36562999	CHH	hypo	0.2653	0.0567	4.6808	LTR-Copia
Chr10:38267650-38267949	CHH	hypo	0.4365	0.0933	4.6801	LTR-Copia
Chr15:23822450-23822699	CHH	hypo	0.52	0.1111	4.68	LTR-Copia
Chr01:37763150-37763349	CHH	hypo	0.3228	0.069	4.6773	LTR-Copia
Chr09:35739250-35739499	CHH	hyper	0.0322	0.1505	4.6741	LTR-Copia
Chr19:33540050-33540249	CHH	hyper	0.1248	0.5834	4.6736	LTR-Copia
Chr06:29782950-29783299	CHH	hypo	0.3349	0.0717	4.671	LTR-Copia
Chr08:34251800-34252449	CHH	hyper	0.0767	0.3581	4.6684	LTR-Copia
Chr07:13459300-13459699	CHH	hypo	0.5523	0.1183	4.667	LTR-Copia
Chr01:47346300-47346499	CHH	hypo	0.1414	0.0303	4.6613	LTR-Copia
Chr01:33842700-33842949	CHH	hypo	0.1768	0.0379	4.6599	LTR-Copia
Chr03:33334450-33334699	CHH	hyper	0.0573	0.267	4.6593	LTR-Copia
Chr15:13150-13799	CHH	hypo	0.3721	0.0799	4.6572	LTR-Copia
Chr19:5610600-5610899	CHH	hyper	0.1176	0.5479	4.657	LTR-Copia
Chr18:48237400-48237899	CHH	hypo	0.3214	0.069	4.6559	LTR-Copia
Chr15:25086200-25086549	CHH	hyper	0.0363	0.169	4.6497	LTR-Copia
Chr14:33641700-33641899	CHH	hypo	0.3602	0.0775	4.6465	LTR-Copia
Chr08:33041200-33041549	CHH	hypo	0.2265	0.0488	4.6425	LTR-Copia
Chr11:24477450-24477699	CHH	hypo	0.5704	0.1231	4.6347	LTR-Copia
Chr19:33623750-33624049	CHH	hypo	0.0952	0.0206	4.6304	LTR-Copia
Chr15:23742700-23742999	CHH	hyper	0.0973	0.4501	4.6263	LTR-Copia
Chr01:27330400-27330599	CHH	hyper	0.0804	0.3717	4.6247	LTR-Copia
Chr04:15782250-15782599	CHH	hypo	0.1964	0.0425	4.6221	LTR-Copia
Chr09:9195100-9195399	CHH	hyper	0.0357	0.1648	4.6199	LTR-Copia
Chr14:32732100-32732399	CHH	hypo	0.1067	0.0231	4.6195	LTR-Copia
Chr14:8442550-8442899	CHH	hypo	0.503	0.1091	4.6101	LTR-Copia
Chr06:30607400-30607599	CHH	hyper	0.0747	0.3443	4.6087	LTR-Copia
Chr04:32973200-32973449	CHH	hyper	0.0434	0.2	4.6065	LTR-Copia
Chr12:23817100-23817299	CHH	hypo	0.2055	0.0447	4.5983	LTR-Copia
Chr12:25316000-25316349	CHH	hypo	0.2742	0.0597	4.5963	LTR-Copia
Chr01:11794000-11794399	CHH	hyper	0.0508	0.2336	4.5948	LTR-Copia
Chr12:23386700-23386899	CHH	hypo	0.2989	0.0651	4.5937	LTR-Copia
Chr15:43079650-43079949	CHH	hyper	0.1108	0.5089	4.5917	LTR-Copia
Chr12:21916950-21917149	CHH	hypo	0.4733	0.1031	4.589	LTR-Copia
Chr10:32434500-32434699	CHH	hyper	0.1102	0.5056	4.5877	LTR-Copia
Chr03:5829450-5829799	CHH	hypo	0.1416	0.0309	4.5865	LTR-Copia
Chr04:11087500-11087749	CHH	hypo	0.2678	0.0585	4.581	LTR-Copia
Chr01:12502700-12502899	CHH	hyper	0.0388	0.1777	4.5807	LTR-Copia
Chr14:11156300-11156499	CHH	hyper	0.0921	0.4215	4.5789	LTR-Copia
Chr12:11039150-11039349	CHH	hyper	0.1011	0.463	4.5772	LTR-Copia
Chr19:28702050-28702399	CHH	hyper	0.0365	0.1668	4.5748	LTR-Copia
Chr09:5746550-5746999	CHH	hypo	0.2277	0.0498	4.574	LTR-Copia
Chr16:26313650-26313899	CHH	hypo	0.1677	0.0367	4.5714	LTR-Copia
Chr07:24056500-24056799	CHH	hyper	0.0476	0.2175	4.5702	LTR-Copia
Chr16:7199450-7199649	CHH	hyper	0.1143	0.5223	4.5699	LTR-Copia
Chr20:30924100-30924349	CHH	hypo	0.1674	0.0366	4.569	LTR-Copia
Chr02:38273450-38273649	CHH	hyper	0.0195	0.0891	4.5678	LTR-Copia
Chr02:28983200-28983399	CHH	hyper	0.0652	0.2978	4.5675	LTR-Copia
Chr10:32117950-32118199	CHH	hypo	0.3693	0.0809	4.5657	LTR-Copia
Chr11:28925500-28925749	CHH	hypo	0.168	0.0368	4.5644	LTR-Copia
Chr03:10157750-10157949	CHH	hyper	0.0345	0.1571	4.5571	LTR-Copia
Chr03:28001550-28001799	CHH	hyper	0.0348	0.1586	4.5565	LTR-Copia
Chr02:44119800-44120149	CHH	hypo	0.2582	0.0567	4.5546	LTR-Copia
Chr06:22977150-22977349	CHH	hypo	0.1945	0.0428	4.5471	LTR-Copia
Chr15:16548850-16549049	CHH	hyper	0.0472	0.2146	4.546	LTR-Copia
Chr05:9648150-9648449	CHH	hyper	0.0881	0.4003	4.5459	LTR-Copia
Chr04:16720850-16721149	CHH	hyper	0.0629	0.2857	4.5391	LTR-Copia
Chr17:18037800-18037999	CHH	hyper	0.037	0.1681	4.5386	LTR-Copia
Chr02:33198700-33199049	CHH	hyper	0.0501	0.2273	4.5385	LTR-Copia
Chr07:9623500-9623899	CHH	hypo	0.1704	0.0376	4.5341	LTR-Copia
Chr10:24390750-24390949	CHH	hyper	0.0307	0.1392	4.5331	LTR-Copia
[truncated: 12,557 more rows]

## Sheet: Table S5
Table S5. Differentially methylated regions (DMRs) identified in intergenic regions between WT and cco
[truncated: 41,113 more rows]

[truncated: 5 more sheets: Table S6, Table S7, Table S8, Table S9, Table S10]
